# Supplementary material for: Constrained TACC3 peptidomimetics for a non-canonical protein–protein interface elucidate allosteric communication in Aurora-A kinase
Source: Chem Sci. 2024 Nov 28;16(1):354–63. doi: 10.1039/d4sc06100d (PMC11604048; doi:10.1039/d4sc06100d)
Supplement: SC-016-D4SC06100D-s001 [file SC-016-D4SC06100D-s001.zip › aura_tacc3 522_536_run1_energymin.pdb]

REMARK YASARA *************************************************************
REMARK YASARA *                                                           *
REMARK YASARA *                     Y  A  S  A  R  A                      *
REMARK YASARA *                                                           *
REMARK YASARA *   Yet Another Scientific Artificial Reality Application   *
REMARK YASARA *                                                           *
REMARK YASARA *            MOLECULE STRUCTURE FILE, PDB FORMAT            *
REMARK YASARA *                                                           *
REMARK YASARA * Just use YASARA every day to make your questions go away! *
REMARK YASARA *                                                           *
REMARK YASARA *                      www.YASARA.org                       *
REMARK YASARA *                                                           *
REMARK YASARA *************************************************************
REMARK YASARA
REMARK YASARA Written on:        Wed Oct 23 07:42:22 2024
REMARK YASARA Number of models: 1
REMARK YASARA Number of atoms:   4481
REMARK YASARA Please address questions or suggestions to: Eliza@yasara.org
REMARK YASARA
REMARK   2 RESOLUTION. 2.02 ANGSTROMS.
REMARK 350 COORDINATES FOR A COMPLETE MULTIMER REPRESENTING THE KNOWN
REMARK 350 BIOLOGICALLY SIGNIFICANT OLIGOMERIZATION STATE OF THE
REMARK 350 MOLECULE CAN BE GENERATED BY APPLYING BIOMT TRANSFORMATIONS
REMARK 350 GIVEN BELOW. BOTH NON-CRYSTALLOGRAPHIC AND
REMARK 350 CRYSTALLOGRAPHIC OPERATIONS ARE GIVEN.
REMARK 350
REMARK 350 BIOMOLECULE: 1
REMARK 350 APPLY THE FOLLOWING TO CHAINS: A
REMARK 350   BIOMT1   1  1.000000  0.000000  0.000000        0.00000
REMARK 350   BIOMT2   1  0.000000  1.000000  0.000000        0.00000
REMARK 350   BIOMT3   1  0.000000  0.000000  1.000000        0.00000
COMPND    MOL_ID: 1;
COMPND   2 MOLECULE: AURORA KINASE A;
COMPND   3 CHAIN: A;
SEQRES   1 A  258  ARG GLN TRP ALA LEU GLU ASP PHE GLU ILE GLY ARG PRO 
SEQRES   2 A  258  LEU GLY LYS GLY LYS PHE GLY ASN VAL TYR LEU ALA ARG 
SEQRES   3 A  258  GLU LYS GLN SER LYS PHE ILE LEU ALA LEU LYS VAL LEU 
SEQRES   4 A  258  PHE LYS ALA GLN LEU GLU LYS ALA GLY VAL GLU HIS GLN 
SEQRES   5 A  258  LEU ARG ARG GLU VAL GLU ILE GLN SER HIS LEU ARG HIS 
SEQRES   6 A  258  PRO ASN ILE LEU ARG LEU TYR GLY TYR PHE HIS ASP ALA 
SEQRES   7 A  258  THR ARG VAL TYR LEU ILE LEU GLU TYR ALA PRO LEU GLY 
SEQRES   8 A  258  THR VAL TYR ARG GLU LEU GLN LYS LEU SER LYS PHE ASP 
SEQRES   9 A  258  GLU GLN ARG THR ALA THR TYR ILE THR GLU LEU ALA ASN 
SEQRES  10 A  258  ALA LEU SER TYR CYS HIS SER LYS ARG VAL ILE HIS ARG 
SEQRES  11 A  258  ASP ILE LYS PRO GLU ASN LEU LEU LEU GLY SER ALA GLY 
SEQRES  12 A  258  GLU LEU LYS ILE ALA ASN PHE GLY TRP SER VAL HIS ALA 
SEQRES  13 A  258  GLY THR LEU ASP TYR LEU PRO PRO GLU MET ILE GLU GLY 
SEQRES  14 A  258  ARG MET HIS ASP GLU LYS VAL ASP LEU TRP SER LEU GLY 
SEQRES  15 A  258  VAL LEU CYS TYR GLU PHE LEU VAL GLY LYS PRO PRO PHE 
SEQRES  16 A  258  GLU ALA ASN THR TYR GLN GLU THR TYR LYS ARG ILE SER 
SEQRES  17 A  258  ARG VAL GLU PHE THR PHE PRO ASP PHE VAL THR GLU GLY 
SEQRES  18 A  258  ALA ARG ASP LEU ILE SER ARG LEU LEU LYS HIS ASN PRO 
SEQRES  19 A  258  SER GLN ARG PRO MET LEU ARG GLU VAL LEU GLU HIS PRO 
SEQRES  20 A  258  TRP ILE THR ALA ASN SER SER LYS PRO SER ASN 
SEQRES   1 B   15  GLU GLU SER PHE ARG ASP PRO ALA GLU VAL LEU GLY THR 
SEQRES   2 B   15  GLY ALA 
LINK         C   ACE A 125                 N   ARG A 126                  1.33
LINK         C   HIS A 280                 N   NME A 281                  1.35
LINK         C   ACE A 289                 N   ALA A 290                  1.33
LINK         C   ACE B 521                 N   GLU B 522                  1.33
CRYST1  137.040  137.040  137.040  90.00  90.00  90.00 I 2 3        24
ORIGX1      1.000000  0.000000  0.000000        0.00000
ORIGX2      0.000000  1.000000  0.000000        0.00000
ORIGX3      0.000000  0.000000  1.000000        0.00000
SCALE1      0.007297  0.000000  0.000000        0.00000
SCALE2      0.000000  0.007297  0.000000        0.00000
SCALE3      0.000000  0.000000  0.007297        0.00000
HETATM    1  CH3 ACE A 125      -8.628 156.849  22.498  1.00 72.14           C
HETATM    2 1HH3 ACE A 125      -9.316 156.038  22.734  1.00 72.14           H
HETATM    3 2HH3 ACE A 125      -7.610 156.461  22.453  1.00 72.14           H
HETATM    4 3HH3 ACE A 125      -8.894 157.284  21.534  1.00 72.14           H
HETATM    5  C   ACE A 125      -8.725 157.914  23.557  1.00 72.14           C
HETATM    6  O   ACE A 125      -9.646 157.891  24.374  1.00 72.14           O
ATOM      7  N   ARG A 126      -7.761 158.835  23.585  1.00 72.14           N
ATOM      8  H   ARG A 126      -7.019 158.791  22.902  1.00 72.14           H
ATOM      9  CA  ARG A 126      -7.754 159.990  24.489  1.00 64.21           C
ATOM     10  HA  ARG A 126      -8.785 160.333  24.572  1.00 64.21           H
ATOM     11  C   ARG A 126      -6.908 161.141  23.913  1.00 59.66           C
ATOM     12  O   ARG A 126      -5.802 160.917  23.420  1.00 62.07           O
ATOM     13  CB  ARG A 126      -7.292 159.549  25.893  1.00  0.00           C
ATOM     14 1HB  ARG A 126      -7.676 158.551  26.104  1.00  0.00           H
ATOM     15 2HB  ARG A 126      -6.204 159.509  25.932  1.00  0.00           H
ATOM     16  CG  ARG A 126      -7.788 160.507  26.991  1.00  0.00           C
ATOM     17 1HG  ARG A 126      -7.282 161.466  26.876  1.00  0.00           H
ATOM     18 2HG  ARG A 126      -8.862 160.665  26.887  1.00  0.00           H
ATOM     19  CD  ARG A 126      -7.506 159.972  28.407  1.00  0.00           C
ATOM     20 1HD  ARG A 126      -6.471 159.636  28.462  1.00  0.00           H
ATOM     21 2HD  ARG A 126      -7.629 160.781  29.126  1.00  0.00           H
ATOM     22  NE  ARG A 126      -8.382 158.851  28.813  1.00  0.00           N
ATOM     23  HE  ARG A 126      -7.997 157.932  28.646  1.00  0.00           H
ATOM     24  CZ  ARG A 126      -9.532 158.975  29.498  1.00  0.00           C
ATOM     25  NH1 ARG A 126     -10.138 157.929  29.971  1.00  0.00           N
ATOM     26 1HH1 ARG A 126      -9.712 157.017  29.886  1.00  0.00           H
ATOM     27 2HH1 ARG A 126     -11.033 158.027  30.429  1.00  0.00           H
ATOM     28  NH2 ARG A 126     -10.089 160.122  29.744  1.00  0.00           N
ATOM     29 1HH2 ARG A 126      -9.709 160.965  29.339  1.00  0.00           H
ATOM     30 2HH2 ARG A 126     -10.781 160.182  30.478  1.00  0.00           H
ATOM     31  N   GLN A 127      -7.451 162.356  23.953  1.00 60.44           N
ATOM     32  H   GLN A 127      -8.382 162.441  24.337  1.00 60.44           H
ATOM     33  CA  GLN A 127      -6.882 163.582  23.365  1.00 59.82           C
ATOM     34  HA  GLN A 127      -5.794 163.514  23.364  1.00 59.82           H
ATOM     35  C   GLN A 127      -7.295 164.796  24.211  1.00 52.83           C
ATOM     36  O   GLN A 127      -8.454 164.878  24.629  1.00 52.41           O
ATOM     37  CB  GLN A 127      -7.376 163.802  21.917  1.00 56.47           C
ATOM     38 1HB  GLN A 127      -8.430 164.082  21.934  1.00 56.47           H
ATOM     39 2HB  GLN A 127      -6.829 164.656  21.517  1.00 56.47           H
ATOM     40  CG  GLN A 127      -7.212 162.624  20.924  1.00 69.03           C
ATOM     41 1HG  GLN A 127      -7.231 163.029  19.913  1.00 69.03           H
ATOM     42 2HG  GLN A 127      -6.237 162.158  21.069  1.00 69.03           H
ATOM     43  CD  GLN A 127      -8.292 161.534  21.031  1.00 74.60           C
ATOM     44  OE1 GLN A 127      -9.328 161.667  21.672  1.00 75.42           O
ATOM     45  NE2 GLN A 127      -8.074 160.392  20.425  1.00 78.58           N
ATOM     46 1HE2 GLN A 127      -8.821 159.712  20.391  1.00 78.58           H
ATOM     47 2HE2 GLN A 127      -7.281 160.302  19.807  1.00 78.58           H
ATOM     48  N   TRP A 128      -6.394 165.751  24.455  1.00 49.44           N
ATOM     49  H   TRP A 128      -5.461 165.682  24.075  1.00 49.44           H
ATOM     50  CA  TRP A 128      -6.702 166.953  25.232  1.00 49.56           C
ATOM     51  HA  TRP A 128      -7.109 166.636  26.192  1.00 49.56           H
ATOM     52  C   TRP A 128      -7.759 167.842  24.538  1.00 47.81           C
ATOM     53  O   TRP A 128      -7.689 168.074  23.329  1.00 55.16           O
ATOM     54  CB  TRP A 128      -5.427 167.751  25.530  1.00 42.68           C
ATOM     55 1HB  TRP A 128      -4.824 167.826  24.626  1.00 42.68           H
ATOM     56 2HB  TRP A 128      -5.720 168.763  25.810  1.00 42.68           H
ATOM     57  CG  TRP A 128      -4.579 167.171  26.631  1.00 43.28           C
ATOM     58  CD1 TRP A 128      -3.316 166.700  26.521  1.00 45.28           C
ATOM     59  HD1 TRP A 128      -2.711 166.643  25.628  1.00 45.28           H
ATOM     60  CD2 TRP A 128      -4.929 167.004  28.041  1.00 38.96           C
ATOM     61  NE1 TRP A 128      -2.860 166.276  27.727  1.00 43.54           N
ATOM     62  HE1 TRP A 128      -1.946 165.877  27.887  1.00 43.54           H
ATOM     63  CE2 TRP A 128      -3.809 166.424  28.709  1.00 45.43           C
ATOM     64  CE3 TRP A 128      -6.078 167.259  28.823  1.00 37.20           C
ATOM     65  HE3 TRP A 128      -6.951 167.689  28.354  1.00 37.20           H
ATOM     66  CZ2 TRP A 128      -3.829 166.111  30.073  1.00 47.61           C
ATOM     67  HZ2 TRP A 128      -2.959 165.675  30.541  1.00 47.61           H
ATOM     68  CZ3 TRP A 128      -6.108 166.941  30.194  1.00 44.09           C
ATOM     69  HZ3 TRP A 128      -7.004 167.139  30.764  1.00 44.09           H
ATOM     70  CH2 TRP A 128      -4.989 166.367  30.820  1.00 48.02           C
ATOM     71  HH2 TRP A 128      -5.017 166.116  31.870  1.00 48.02           H
ATOM     72  N   ALA A 129      -8.715 168.347  25.320  1.00 47.86           N
ATOM     73  H   ALA A 129      -8.738 168.081  26.294  1.00 47.86           H
ATOM     74  CA  ALA A 129      -9.735 169.319  24.891  1.00 48.24           C
ATOM     75  HA  ALA A 129      -9.277 170.040  24.213  1.00 48.24           H
ATOM     76  C   ALA A 129     -10.298 170.095  26.102  1.00 47.89           C
ATOM     77  O   ALA A 129      -9.959 169.821  27.253  1.00 41.64           O
ATOM     78  CB  ALA A 129     -10.845 168.585  24.131  1.00 47.82           C
ATOM     79 1HB  ALA A 129     -10.424 168.145  23.227  1.00 47.82           H
ATOM     80 2HB  ALA A 129     -11.639 169.281  23.861  1.00 47.82           H
ATOM     81 3HB  ALA A 129     -11.251 167.797  24.764  1.00 47.82           H
ATOM     82  N   LEU A 130     -11.158 171.081  25.840  1.00 46.98           N
ATOM     83  H   LEU A 130     -11.431 171.255  24.883  1.00 46.98           H
ATOM     84  CA  LEU A 130     -11.620 172.034  26.846  1.00 45.96           C
ATOM     85  HA  LEU A 130     -10.731 172.452  27.318  1.00 45.96           H
ATOM     86  C   LEU A 130     -12.488 171.397  27.960  1.00 43.85           C
ATOM     87  O   LEU A 130     -12.424 171.834  29.107  1.00 39.86           O
ATOM     88  CB  LEU A 130     -12.367 173.162  26.111  1.00 45.31           C
ATOM     89 1HB  LEU A 130     -11.746 173.509  25.286  1.00 45.31           H
ATOM     90 2HB  LEU A 130     -13.282 172.751  25.684  1.00 45.31           H
ATOM     91  CG  LEU A 130     -12.735 174.368  26.989  1.00 39.28           C
ATOM     92  HG  LEU A 130     -13.464 174.050  27.734  1.00 39.28           H
ATOM     93  CD1 LEU A 130     -11.515 174.991  27.678  1.00 37.61           C
ATOM     94 1HD1 LEU A 130     -11.792 175.948  28.120  1.00 37.61           H
ATOM     95 2HD1 LEU A 130     -10.723 175.144  26.946  1.00 37.61           H
ATOM     96 3HD1 LEU A 130     -11.163 174.318  28.460  1.00 37.61           H
ATOM     97  CD2 LEU A 130     -13.381 175.423  26.096  1.00 37.68           C
ATOM     98 1HD2 LEU A 130     -13.736 176.253  26.706  1.00 37.68           H
ATOM     99 2HD2 LEU A 130     -14.221 174.974  25.567  1.00 37.68           H
ATOM    100 3HD2 LEU A 130     -12.649 175.787  25.376  1.00 37.68           H
ATOM    101  N   GLU A 131     -13.260 170.351  27.644  1.00 44.79           N
ATOM    102  H   GLU A 131     -13.289 170.024  26.689  1.00 44.79           H
ATOM    103  CA  GLU A 131     -14.168 169.704  28.592  1.00 40.08           C
ATOM    104  HA  GLU A 131     -14.770 170.505  29.023  1.00 40.08           H
ATOM    105  C   GLU A 131     -13.444 168.985  29.761  1.00 38.50           C
ATOM    106  O   GLU A 131     -14.075 168.675  30.768  1.00 37.94           O
ATOM    107  CB  GLU A 131     -15.117 168.740  27.851  1.00 41.71           C
ATOM    108 1HB  GLU A 131     -15.545 169.266  26.997  1.00 41.71           H
ATOM    109 2HB  GLU A 131     -14.549 167.892  27.470  1.00 41.71           H
ATOM    110  CG  GLU A 131     -16.286 168.187  28.704  1.00 42.31           C
ATOM    111 1HG  GLU A 131     -16.993 167.682  28.044  1.00 42.31           H
ATOM    112 2HG  GLU A 131     -15.907 167.451  29.413  1.00 42.31           H
ATOM    113  CD  GLU A 131     -17.031 169.280  29.479  1.00 52.31           C
ATOM    114  OE1 GLU A 131     -17.280 170.365  28.914  1.00 52.01           O
ATOM    115  OE2 GLU A 131     -17.326 169.103  30.684  1.00 53.16           O
ATOM    116  N   ASP A 132     -12.129 168.773  29.693  1.00 36.79           N
ATOM    117  H   ASP A 132     -11.620 169.050  28.865  1.00 36.79           H
ATOM    118  CA  ASP A 132     -11.330 168.295  30.825  1.00 36.72           C
ATOM    119  HA  ASP A 132     -11.792 167.386  31.209  1.00 36.72           H
ATOM    120  C   ASP A 132     -11.249 169.305  32.003  1.00 40.71           C
ATOM    121  O   ASP A 132     -10.859 168.921  33.105  1.00 36.58           O
ATOM    122  CB  ASP A 132      -9.928 167.919  30.325  1.00 36.92           C
ATOM    123 1HB  ASP A 132      -9.511 168.744  29.748  1.00 36.92           H
ATOM    124 2HB  ASP A 132      -9.280 167.737  31.183  1.00 36.92           H
ATOM    125  CG  ASP A 132      -9.957 166.665  29.450  1.00 45.68           C
ATOM    126  OD1 ASP A 132     -10.398 165.609  29.959  1.00 44.42           O
ATOM    127  OD2 ASP A 132      -9.557 166.723  28.261  1.00 43.83           O
ATOM    128  N   PHE A 133     -11.626 170.576  31.809  1.00 33.63           N
ATOM    129  H   PHE A 133     -11.964 170.847  30.897  1.00 33.63           H
ATOM    130  CA  PHE A 133     -11.266 171.668  32.723  1.00 34.74           C
ATOM    131  HA  PHE A 133     -10.648 171.244  33.513  1.00 34.74           H
ATOM    132  C   PHE A 133     -12.457 172.395  33.403  1.00 39.89           C
ATOM    133  O   PHE A 133     -13.606 172.352  32.963  1.00 37.10           O
ATOM    134  CB  PHE A 133     -10.354 172.657  31.976  1.00 32.58           C
ATOM    135 1HB  PHE A 133     -10.881 173.055  31.108  1.00 32.58           H
ATOM    136 2HB  PHE A 133     -10.116 173.495  32.631  1.00 32.58           H
ATOM    137  CG  PHE A 133      -9.058 172.015  31.511  1.00 36.88           C
ATOM    138  CD1 PHE A 133      -8.013 171.817  32.433  1.00 35.10           C
ATOM    139  HD1 PHE A 133      -8.107 172.179  33.446  1.00 35.10           H
ATOM    140  CD2 PHE A 133      -8.931 171.522  30.201  1.00 35.21           C
ATOM    141  HD2 PHE A 133      -9.746 171.646  29.503  1.00 35.21           H
ATOM    142  CE1 PHE A 133      -6.864 171.100  32.056  1.00 36.82           C
ATOM    143  HE1 PHE A 133      -6.075 170.918  32.770  1.00 36.82           H
ATOM    144  CE2 PHE A 133      -7.783 170.804  29.823  1.00 36.85           C
ATOM    145  HE2 PHE A 133      -7.720 170.386  28.829  1.00 36.85           H
ATOM    146  CZ  PHE A 133      -6.760 170.577  30.757  1.00 38.26           C
ATOM    147  HZ  PHE A 133      -5.906 169.977  30.481  1.00 38.26           H
ATOM    148  N   GLU A 134     -12.114 173.090  34.486  1.00 33.49           N
ATOM    149  H   GLU A 134     -11.170 172.935  34.811  1.00 33.49           H
ATOM    150  CA  GLU A 134     -12.827 174.224  35.111  1.00 35.17           C
ATOM    151  HA  GLU A 134     -13.671 174.532  34.493  1.00 35.17           H
ATOM    152  C   GLU A 134     -11.842 175.404  35.205  1.00 36.80           C
ATOM    153  O   GLU A 134     -10.671 175.221  35.550  1.00 37.44           O
ATOM    154  CB  GLU A 134     -13.343 173.850  36.508  1.00 37.98           C
ATOM    155 1HB  GLU A 134     -12.530 173.388  37.068  1.00 37.98           H
ATOM    156 2HB  GLU A 134     -13.644 174.758  37.032  1.00 37.98           H
ATOM    157  CG  GLU A 134     -14.533 172.881  36.470  1.00 46.16           C
ATOM    158 1HG  GLU A 134     -15.433 173.424  36.181  1.00 46.16           H
ATOM    159 2HG  GLU A 134     -14.348 172.108  35.724  1.00 46.16           H
ATOM    160  CD  GLU A 134     -14.769 172.215  37.827  1.00 54.96           C
ATOM    161  OE1 GLU A 134     -15.844 172.407  38.436  1.00 58.41           O
ATOM    162  OE2 GLU A 134     -13.882 171.511  38.361  1.00 56.09           O
ATOM    163  N   ILE A 135     -12.286 176.621  34.892  1.00 35.78           N
ATOM    164  H   ILE A 135     -13.274 176.758  34.733  1.00 35.78           H
ATOM    165  CA  ILE A 135     -11.445 177.818  34.887  1.00 33.36           C
ATOM    166  HA  ILE A 135     -10.406 177.488  34.870  1.00 33.36           H
ATOM    167  C   ILE A 135     -11.667 178.622  36.187  1.00 38.82           C
ATOM    168  O   ILE A 135     -12.799 178.848  36.630  1.00 34.91           O
ATOM    169  CB  ILE A 135     -11.624 178.656  33.597  1.00 38.60           C
ATOM    170  HB  ILE A 135     -12.612 179.115  33.630  1.00 38.60           H
ATOM    171  CG1 ILE A 135     -11.538 177.764  32.331  1.00 38.75           C
ATOM    172 1HG1 ILE A 135     -10.628 177.169  32.404  1.00 38.75           H
ATOM    173 2HG1 ILE A 135     -12.395 177.091  32.339  1.00 38.75           H
ATOM    174  CG2 ILE A 135     -10.553 179.761  33.549  1.00 37.04           C
ATOM    175 1HG2 ILE A 135     -10.720 180.393  32.676  1.00 37.04           H
ATOM    176 2HG2 ILE A 135      -9.571 179.294  33.477  1.00 37.04           H
ATOM    177 3HG2 ILE A 135     -10.602 180.368  34.453  1.00 37.04           H
ATOM    178  CD1 ILE A 135     -11.539 178.501  30.983  1.00 40.40           C
ATOM    179 1HD1 ILE A 135     -11.643 177.769  30.183  1.00 40.40           H
ATOM    180 2HD1 ILE A 135     -10.605 179.049  30.857  1.00 40.40           H
ATOM    181 3HD1 ILE A 135     -12.376 179.198  30.950  1.00 40.40           H
ATOM    182  N   GLY A 136     -10.562 179.021  36.809  1.00 33.87           N
ATOM    183  H   GLY A 136      -9.677 178.826  36.363  1.00 33.87           H
ATOM    184  CA  GLY A 136     -10.519 179.890  37.993  1.00 31.49           C
ATOM    185 1HA  GLY A 136     -11.397 179.713  38.614  1.00 31.49           H
ATOM    186 2HA  GLY A 136      -9.634 179.640  38.578  1.00 31.49           H
ATOM    187  C   GLY A 136     -10.464 181.376  37.626  1.00 36.36           C
ATOM    188  O   GLY A 136     -11.022 181.812  36.618  1.00 32.74           O
ATOM    189  N   ARG A 137      -9.776 182.166  38.455  1.00 34.89           N
ATOM    190  H   ARG A 137      -9.335 181.749  39.262  1.00 34.89           H
ATOM    191  CA  ARG A 137      -9.523 183.594  38.234  1.00 34.28           C
ATOM    192  HA  ARG A 137     -10.440 184.008  37.815  1.00 34.28           H
ATOM    193  C   ARG A 137      -8.382 183.863  37.218  1.00 36.45           C
ATOM    194  O   ARG A 137      -7.475 183.034  37.086  1.00 31.39           O
ATOM    195  CB  ARG A 137      -9.283 184.296  39.581  1.00 37.91           C
ATOM    196 1HB  ARG A 137      -9.191 185.369  39.416  1.00 37.91           H
ATOM    197 2HB  ARG A 137     -10.149 184.126  40.221  1.00 37.91           H
ATOM    198  CG  ARG A 137      -8.025 183.800  40.313  1.00 38.01           C
ATOM    199 1HG  ARG A 137      -8.072 182.719  40.442  1.00 38.01           H
ATOM    200 2HG  ARG A 137      -7.138 184.047  39.728  1.00 38.01           H
ATOM    201  CD  ARG A 137      -7.915 184.463  41.691  1.00 38.35           C
ATOM    202 1HD  ARG A 137      -7.815 185.543  41.578  1.00 38.35           H
ATOM    203 2HD  ARG A 137      -8.826 184.253  42.250  1.00 38.35           H
ATOM    204  NE  ARG A 137      -6.761 183.947  42.437  1.00 40.43           N
ATOM    205  HE  ARG A 137      -7.017 183.308  43.176  1.00 40.43           H
ATOM    206  CZ  ARG A 137      -5.476 184.195  42.172  1.00 44.03           C
ATOM    207  NH1 ARG A 137      -5.100 185.198  41.433  1.00 37.08           N
ATOM    208 1HH1 ARG A 137      -5.772 185.930  41.254  1.00 37.08           H
ATOM    209 2HH1 ARG A 137      -4.115 185.373  41.300  1.00 37.08           H
ATOM    210  NH2 ARG A 137      -4.580 183.402  42.665  1.00 46.02           N
ATOM    211 1HH2 ARG A 137      -4.897 182.582  43.164  1.00 46.02           H
ATOM    212 2HH2 ARG A 137      -3.596 183.631  42.643  1.00 46.02           H
ATOM    213  N   PRO A 138      -8.366 185.024  36.533  1.00 39.83           N
ATOM    214  CA  PRO A 138      -7.257 185.421  35.665  1.00 35.36           C
ATOM    215  HA  PRO A 138      -7.134 184.665  34.889  1.00 35.36           H
ATOM    216  C   PRO A 138      -5.913 185.593  36.393  1.00 35.46           C
ATOM    217  O   PRO A 138      -5.850 186.085  37.525  1.00 38.29           O
ATOM    218  CB  PRO A 138      -7.689 186.736  35.011  1.00 42.44           C
ATOM    219 1HB  PRO A 138      -7.304 187.578  35.586  1.00 42.44           H
ATOM    220 2HB  PRO A 138      -7.375 186.799  33.969  1.00 42.44           H
ATOM    221  CG  PRO A 138      -9.205 186.701  35.095  1.00 42.67           C
ATOM    222 1HG  PRO A 138      -9.639 187.700  35.136  1.00 42.67           H
ATOM    223 2HG  PRO A 138      -9.613 186.127  34.262  1.00 42.67           H
ATOM    224  CD  PRO A 138      -9.450 185.970  36.401  1.00 43.16           C
ATOM    225 1HD  PRO A 138      -9.435 186.667  37.240  1.00 43.16           H
ATOM    226 2HD  PRO A 138     -10.400 185.438  36.347  1.00 43.16           H
ATOM    227  N   LEU A 139      -4.825 185.268  35.696  1.00 38.77           N
ATOM    228  H   LEU A 139      -4.969 184.853  34.786  1.00 38.77           H
ATOM    229  CA  LEU A 139      -3.431 185.561  36.062  1.00 37.80           C
ATOM    230  HA  LEU A 139      -3.399 185.906  37.096  1.00 37.80           H
ATOM    231  C   LEU A 139      -2.808 186.684  35.183  1.00 40.66           C
ATOM    232  O   LEU A 139      -1.760 187.214  35.557  1.00 42.85           O
ATOM    233  CB  LEU A 139      -2.600 184.259  35.978  1.00 35.99           C
ATOM    234 1HB  LEU A 139      -2.670 183.879  34.959  1.00 35.99           H
ATOM    235 2HB  LEU A 139      -1.558 184.510  36.173  1.00 35.99           H
ATOM    236  CG  LEU A 139      -3.027 183.145  36.954  1.00 37.17           C
ATOM    237  HG  LEU A 139      -4.087 182.941  36.803  1.00 37.17           H
ATOM    238  CD1 LEU A 139      -2.242 181.865  36.663  1.00 34.11           C
ATOM    239 1HD1 LEU A 139      -2.572 181.078  37.341  1.00 34.11           H
ATOM    240 2HD1 LEU A 139      -1.177 182.048  36.808  1.00 34.11           H
ATOM    241 3HD1 LEU A 139      -2.421 181.556  35.633  1.00 34.11           H
ATOM    242  CD2 LEU A 139      -2.808 183.531  38.419  1.00 38.14           C
ATOM    243 1HD2 LEU A 139      -3.037 182.677  39.056  1.00 38.14           H
ATOM    244 2HD2 LEU A 139      -3.463 184.364  38.676  1.00 38.14           H
ATOM    245 3HD2 LEU A 139      -1.769 183.827  38.567  1.00 38.14           H
ATOM    246  N   GLY A 140      -3.436 187.045  34.053  1.00 37.27           N
ATOM    247  H   GLY A 140      -4.247 186.517  33.766  1.00 37.27           H
ATOM    248  CA  GLY A 140      -3.075 188.186  33.188  1.00 41.07           C
ATOM    249 1HA  GLY A 140      -3.374 189.108  33.686  1.00 41.07           H
ATOM    250 2HA  GLY A 140      -1.995 188.213  33.038  1.00 41.07           H
ATOM    251  C   GLY A 140      -3.747 188.158  31.797  1.00 46.59           C
ATOM    252  O   GLY A 140      -4.390 187.168  31.446  1.00 36.63           O
ATOM    253  N   LYS A 141      -3.592 189.228  31.003  1.00 43.13           N
ATOM    254  H   LYS A 141      -3.036 190.003  31.337  1.00 43.13           H
ATOM    255  CA  LYS A 141      -4.164 189.396  29.647  1.00 46.32           C
ATOM    256  HA  LYS A 141      -4.285 188.411  29.196  1.00 46.32           H
ATOM    257  C   LYS A 141      -3.246 190.231  28.727  1.00 51.01           C
ATOM    258  O   LYS A 141      -2.510 191.099  29.202  1.00 54.16           O
ATOM    259  CB  LYS A 141      -5.563 190.066  29.696  1.00 43.53           C
ATOM    260 1HB  LYS A 141      -5.418 191.122  29.921  1.00 43.53           H
ATOM    261 2HB  LYS A 141      -6.002 189.993  28.700  1.00 43.53           H
ATOM    262  CG  LYS A 141      -6.564 189.494  30.713  1.00 49.40           C
ATOM    263 1HG  LYS A 141      -6.622 188.414  30.578  1.00 49.40           H
ATOM    264 2HG  LYS A 141      -6.206 189.714  31.719  1.00 49.40           H
ATOM    265  CD  LYS A 141      -7.961 190.103  30.517  1.00 56.14           C
ATOM    266 1HD  LYS A 141      -7.856 191.178  30.364  1.00 56.14           H
ATOM    267 2HD  LYS A 141      -8.414 189.662  29.629  1.00 56.14           H
ATOM    268  CE  LYS A 141      -8.860 189.871  31.741  1.00 59.15           C
ATOM    269 1HE  LYS A 141      -8.744 188.839  32.071  1.00 59.15           H
ATOM    270 2HE  LYS A 141      -8.534 190.530  32.545  1.00 59.15           H
ATOM    271  NZ  LYS A 141     -10.280 190.134  31.418  1.00 61.91           N
ATOM    272 1HZ  LYS A 141     -10.814 190.276  32.264  1.00 61.91           H
ATOM    273 2HZ  LYS A 141     -10.648 189.337  30.917  1.00 61.91           H
ATOM    274 3HZ  LYS A 141     -10.344 190.957  30.836  1.00 61.91           H
ATOM    275  N   GLY A 142      -3.328 190.009  27.415  1.00 46.89           N
ATOM    276  H   GLY A 142      -3.942 189.278  27.088  1.00 46.89           H
ATOM    277  CA  GLY A 142      -2.587 190.749  26.385  1.00 50.58           C
ATOM    278 1HA  GLY A 142      -2.613 191.813  26.619  1.00 50.58           H
ATOM    279 2HA  GLY A 142      -1.545 190.426  26.385  1.00 50.58           H
ATOM    280  C   GLY A 142      -3.149 190.556  24.962  1.00 52.72           C
ATOM    281  O   GLY A 142      -4.196 189.930  24.777  1.00 49.92           O
ATOM    282  N   LYS A 143      -2.461 191.103  23.952  1.00 50.84           N
ATOM    283  H   LYS A 143      -1.627 191.627  24.174  1.00 50.84           H
ATOM    284  CA  LYS A 143      -2.903 191.166  22.545  1.00 52.00           C
ATOM    285  HA  LYS A 143      -3.782 191.810  22.507  1.00 52.00           H
ATOM    286  C   LYS A 143      -3.307 189.794  21.939  1.00 48.07           C
ATOM    287  O   LYS A 143      -4.244 189.739  21.147  1.00 47.24           O
ATOM    288  CB  LYS A 143      -1.797 191.842  21.710  1.00  0.00           C
ATOM    289 1HB  LYS A 143      -1.498 192.761  22.215  1.00  0.00           H
ATOM    290 2HB  LYS A 143      -0.940 191.169  21.665  1.00  0.00           H
ATOM    291  CG  LYS A 143      -2.257 192.196  20.285  1.00  0.00           C
ATOM    292 1HG  LYS A 143      -2.523 191.274  19.767  1.00  0.00           H
ATOM    293 2HG  LYS A 143      -3.138 192.834  20.352  1.00  0.00           H
ATOM    294  CD  LYS A 143      -1.170 192.916  19.478  1.00  0.00           C
ATOM    295 1HD  LYS A 143      -0.897 193.836  19.994  1.00  0.00           H
ATOM    296 2HD  LYS A 143      -0.299 192.266  19.397  1.00  0.00           H
ATOM    297  CE  LYS A 143      -1.714 193.245  18.078  1.00  0.00           C
ATOM    298 1HE  LYS A 143      -2.084 192.327  17.622  1.00  0.00           H
ATOM    299 2HE  LYS A 143      -2.561 193.922  18.182  1.00  0.00           H
ATOM    300  NZ  LYS A 143      -0.693 193.853  17.195  1.00  0.00           N
ATOM    301 1HZ  LYS A 143      -1.109 194.018  16.290  1.00  0.00           H
ATOM    302 2HZ  LYS A 143       0.085 193.217  17.098  1.00  0.00           H
ATOM    303 3HZ  LYS A 143      -0.368 194.728  17.581  1.00  0.00           H
ATOM    304  N   PHE A 144      -2.645 188.697  22.316  1.00 41.90           N
ATOM    305  H   PHE A 144      -1.880 188.778  22.971  1.00 41.90           H
ATOM    306  CA  PHE A 144      -2.978 187.353  21.849  1.00 43.84           C
ATOM    307  HA  PHE A 144      -3.333 187.433  20.821  1.00 43.84           H
ATOM    308  C   PHE A 144      -4.082 186.638  22.670  1.00 43.99           C
ATOM    309  O   PHE A 144      -4.653 185.679  22.155  1.00 40.36           O
ATOM    310  CB  PHE A 144      -1.721 186.471  21.827  1.00 45.61           C
ATOM    311 1HB  PHE A 144      -1.272 186.470  22.820  1.00 45.61           H
ATOM    312 2HB  PHE A 144      -2.029 185.448  21.612  1.00 45.61           H
ATOM    313  CG  PHE A 144      -0.656 186.878  20.815  1.00 53.24           C
ATOM    314  CD1 PHE A 144      -0.969 186.901  19.442  1.00 54.23           C
ATOM    315  HD1 PHE A 144      -1.968 186.665  19.108  1.00 54.23           H
ATOM    316  CD2 PHE A 144       0.655 187.160  21.229  1.00 55.09           C
ATOM    317  HD2 PHE A 144       0.900 187.143  22.281  1.00 55.09           H
ATOM    318  CE1 PHE A 144       0.022 187.215  18.496  1.00 57.13           C
ATOM    319  HE1 PHE A 144      -0.222 187.242  17.444  1.00 57.13           H
ATOM    320  CE2 PHE A 144       1.650 187.451  20.280  1.00 59.67           C
ATOM    321  HE2 PHE A 144       2.659 187.649  20.609  1.00 59.67           H
ATOM    322  CZ  PHE A 144       1.335 187.484  18.913  1.00 59.71           C
ATOM    323  HZ  PHE A 144       2.105 187.717  18.192  1.00 59.71           H
ATOM    324  N   GLY A 145      -4.374 187.050  23.911  1.00 43.46           N
ATOM    325  H   GLY A 145      -3.952 187.891  24.278  1.00 43.46           H
ATOM    326  CA  GLY A 145      -5.350 186.375  24.772  1.00 41.24           C
ATOM    327 1HA  GLY A 145      -6.342 186.779  24.570  1.00 41.24           H
ATOM    328 2HA  GLY A 145      -5.374 185.316  24.517  1.00 41.24           H
ATOM    329  C   GLY A 145      -5.083 186.497  26.287  1.00 40.70           C
ATOM    330  O   GLY A 145      -4.522 187.486  26.759  1.00 37.99           O
ATOM    331  N   ASN A 146      -5.509 185.483  27.046  1.00 36.16           N
ATOM    332  H   ASN A 146      -5.796 184.633  26.582  1.00 36.16           H
ATOM    333  CA  ASN A 146      -5.593 185.490  28.511  1.00 36.10           C
ATOM    334  HA  ASN A 146      -5.200 186.436  28.885  1.00 36.10           H
ATOM    335  C   ASN A 146      -4.765 184.350  29.151  1.00 33.84           C
ATOM    336  O   ASN A 146      -4.589 183.278  28.570  1.00 34.41           O
ATOM    337  CB  ASN A 146      -7.072 185.398  28.948  1.00 38.99           C
ATOM    338 1HB  ASN A 146      -7.441 184.413  28.663  1.00 38.99           H
ATOM    339 2HB  ASN A 146      -7.130 185.467  30.034  1.00 38.99           H
ATOM    340  CG  ASN A 146      -7.995 186.462  28.339  1.00 43.93           C
ATOM    341  OD1 ASN A 146      -7.622 187.591  28.067  1.00 47.31           O
ATOM    342  ND2 ASN A 146      -9.249 186.137  28.114  1.00 47.84           N
ATOM    343 1HD2 ASN A 146      -9.813 186.779  27.575  1.00 47.84           H
ATOM    344 2HD2 ASN A 146      -9.621 185.235  28.375  1.00 47.84           H
ATOM    345  N   VAL A 147      -4.314 184.560  30.387  1.00 35.23           N
ATOM    346  H   VAL A 147      -4.493 185.460  30.810  1.00 35.23           H
ATOM    347  CA  VAL A 147      -3.752 183.529  31.279  1.00 34.42           C
ATOM    348  HA  VAL A 147      -3.651 182.592  30.732  1.00 34.42           H
ATOM    349  C   VAL A 147      -4.726 183.320  32.442  1.00 33.10           C
ATOM    350  O   VAL A 147      -5.094 184.293  33.102  1.00 36.34           O
ATOM    351  CB  VAL A 147      -2.361 183.923  31.829  1.00 35.55           C
ATOM    352  HB  VAL A 147      -2.506 184.662  32.616  1.00 35.55           H
ATOM    353  CG1 VAL A 147      -1.658 182.700  32.432  1.00 33.90           C
ATOM    354 1HG1 VAL A 147      -0.717 183.017  32.882  1.00 33.90           H
ATOM    355 2HG1 VAL A 147      -1.458 181.971  31.646  1.00 33.90           H
ATOM    356 3HG1 VAL A 147      -2.291 182.247  33.195  1.00 33.90           H
ATOM    357  CG2 VAL A 147      -1.425 184.550  30.788  1.00 37.46           C
ATOM    358 1HG2 VAL A 147      -0.452 184.731  31.245  1.00 37.46           H
ATOM    359 2HG2 VAL A 147      -1.845 185.494  30.442  1.00 37.46           H
ATOM    360 3HG2 VAL A 147      -1.309 183.872  29.942  1.00 37.46           H
ATOM    361  N   TYR A 148      -5.114 182.079  32.732  1.00 28.38           N
ATOM    362  H   TYR A 148      -4.836 181.316  32.131  1.00 28.38           H
ATOM    363  CA  TYR A 148      -5.982 181.730  33.867  1.00 29.11           C
ATOM    364  HA  TYR A 148      -6.259 182.634  34.409  1.00 29.11           H
ATOM    365  C   TYR A 148      -5.298 180.762  34.842  1.00 34.01           C
ATOM    366  O   TYR A 148      -4.539 179.882  34.435  1.00 32.58           O
ATOM    367  CB  TYR A 148      -7.279 181.085  33.371  1.00 32.23           C
ATOM    368 1HB  TYR A 148      -7.040 180.155  32.856  1.00 32.23           H
ATOM    369 2HB  TYR A 148      -7.877 180.821  34.244  1.00 32.23           H
ATOM    370  CG  TYR A 148      -8.118 181.955  32.449  1.00 31.78           C
ATOM    371  CD1 TYR A 148      -9.012 182.892  32.997  1.00 34.68           C
ATOM    372  HD1 TYR A 148      -9.098 183.006  34.068  1.00 34.68           H
ATOM    373  CD2 TYR A 148      -8.041 181.786  31.054  1.00 33.62           C
ATOM    374  HD2 TYR A 148      -7.363 181.059  30.632  1.00 33.62           H
ATOM    375  CE1 TYR A 148      -9.828 183.661  32.151  1.00 36.73           C
ATOM    376  HE1 TYR A 148     -10.524 184.373  32.569  1.00 36.73           H
ATOM    377  CE2 TYR A 148      -8.865 182.542  30.203  1.00 33.98           C
ATOM    378  HE2 TYR A 148      -8.830 182.396  29.133  1.00 33.98           H
ATOM    379  CZ  TYR A 148      -9.761 183.483  30.753  1.00 33.48           C
ATOM    380  OH  TYR A 148     -10.565 184.220  29.930  1.00 40.30           O
ATOM    381  HH  TYR A 148     -11.265 184.676  30.404  1.00 40.30           H
ATOM    382  N   LEU A 149      -5.650 180.887  36.120  1.00 33.49           N
ATOM    383  H   LEU A 149      -6.278 181.640  36.362  1.00 33.49           H
ATOM    384  CA  LEU A 149      -5.553 179.782  37.082  1.00 31.61           C
ATOM    385  HA  LEU A 149      -4.613 179.250  36.930  1.00 31.61           H
ATOM    386  C   LEU A 149      -6.712 178.811  36.807  1.00 35.24           C
ATOM    387  O   LEU A 149      -7.818 179.259  36.512  1.00 33.23           O
ATOM    388  CB  LEU A 149      -5.590 180.401  38.498  1.00 28.54           C
ATOM    389 1HB  LEU A 149      -4.837 181.187  38.546  1.00 28.54           H
ATOM    390 2HB  LEU A 149      -6.564 180.870  38.638  1.00 28.54           H
ATOM    391  CG  LEU A 149      -5.343 179.435  39.662  1.00 38.55           C
ATOM    392  HG  LEU A 149      -6.176 178.735  39.725  1.00 38.55           H
ATOM    393  CD1 LEU A 149      -4.034 178.666  39.505  1.00 30.27           C
ATOM    394 1HD1 LEU A 149      -3.786 178.185  40.451  1.00 30.27           H
ATOM    395 2HD1 LEU A 149      -3.240 179.360  39.231  1.00 30.27           H
ATOM    396 3HD1 LEU A 149      -4.139 177.908  38.728  1.00 30.27           H
ATOM    397  CD2 LEU A 149      -5.260 180.247  40.953  1.00 41.66           C
ATOM    398 1HD2 LEU A 149      -5.159 179.566  41.798  1.00 41.66           H
ATOM    399 2HD2 LEU A 149      -6.168 180.838  41.069  1.00 41.66           H
ATOM    400 3HD2 LEU A 149      -4.396 180.911  40.915  1.00 41.66           H
ATOM    401  N   ALA A 150      -6.486 177.501  36.847  1.00 30.14           N
ATOM    402  H   ALA A 150      -5.564 177.162  37.078  1.00 30.14           H
ATOM    403  CA  ALA A 150      -7.442 176.504  36.346  1.00 36.05           C
ATOM    404  HA  ALA A 150      -8.455 176.870  36.508  1.00 36.05           H
ATOM    405  C   ALA A 150      -7.315 175.139  37.071  1.00 35.55           C
ATOM    406  O   ALA A 150      -6.422 174.907  37.890  1.00 34.15           O
ATOM    407  CB  ALA A 150      -7.234 176.378  34.827  1.00 31.87           C
ATOM    408 1HB  ALA A 150      -7.410 177.348  34.362  1.00 31.87           H
ATOM    409 2HB  ALA A 150      -7.931 175.646  34.419  1.00 31.87           H
ATOM    410 3HB  ALA A 150      -6.212 176.059  34.626  1.00 31.87           H
ATOM    411  N   ARG A 151      -8.260 174.248  36.766  1.00 32.99           N
ATOM    412  H   ARG A 151      -8.980 174.535  36.118  1.00 32.99           H
ATOM    413  CA  ARG A 151      -8.454 172.953  37.429  1.00 37.14           C
ATOM    414  HA  ARG A 151      -7.522 172.651  37.906  1.00 37.14           H
ATOM    415  C   ARG A 151      -8.852 171.898  36.398  1.00 31.98           C
ATOM    416  O   ARG A 151      -9.741 172.140  35.593  1.00 35.51           O
ATOM    417  CB  ARG A 151      -9.528 173.168  38.508  1.00 40.92           C
ATOM    418 1HB  ARG A 151      -9.152 173.922  39.200  1.00 40.92           H
ATOM    419 2HB  ARG A 151     -10.436 173.559  38.049  1.00 40.92           H
ATOM    420  CG  ARG A 151      -9.879 171.900  39.300  1.00 41.52           C
ATOM    421 1HG  ARG A 151     -10.451 171.207  38.683  1.00 41.52           H
ATOM    422 2HG  ARG A 151      -8.952 171.417  39.608  1.00 41.52           H
ATOM    423  CD  ARG A 151     -10.698 172.248  40.550  1.00 44.75           C
ATOM    424 1HD  ARG A 151     -10.604 171.433  41.267  1.00 44.75           H
ATOM    425 2HD  ARG A 151     -10.297 173.151  41.010  1.00 44.75           H
ATOM    426  NE  ARG A 151     -12.127 172.459  40.258  1.00 45.06           N
ATOM    427  HE  ARG A 151     -12.441 172.163  39.345  1.00 45.06           H
ATOM    428  CZ  ARG A 151     -13.021 172.876  41.169  1.00 49.65           C
ATOM    429  NH1 ARG A 151     -12.698 173.222  42.374  1.00 50.84           N
ATOM    430 1HH1 ARG A 151     -11.739 173.177  42.689  1.00 50.84           H
ATOM    431 2HH1 ARG A 151     -13.432 173.464  43.024  1.00 50.84           H
ATOM    432  NH2 ARG A 151     -14.288 172.915  40.891  1.00 54.05           N
ATOM    433 1HH2 ARG A 151     -14.625 172.646  39.978  1.00 54.05           H
ATOM    434 2HH2 ARG A 151     -14.943 173.155  41.621  1.00 54.05           H
ATOM    435  N   GLU A 152      -8.217 170.733  36.415  1.00 30.94           N
ATOM    436  H   GLU A 152      -7.512 170.565  37.119  1.00 30.94           H
ATOM    437  CA  GLU A 152      -8.678 169.562  35.659  1.00 35.35           C
ATOM    438  HA  GLU A 152      -9.146 169.896  34.734  1.00 35.35           H
ATOM    439  C   GLU A 152      -9.758 168.822  36.490  1.00 36.90           C
ATOM    440  O   GLU A 152      -9.598 168.661  37.702  1.00 34.50           O
ATOM    441  CB  GLU A 152      -7.455 168.719  35.255  1.00 33.34           C
ATOM    442 1HB  GLU A 152      -6.746 169.384  34.762  1.00 33.34           H
ATOM    443 2HB  GLU A 152      -6.964 168.329  36.147  1.00 33.34           H
ATOM    444  CG  GLU A 152      -7.752 167.538  34.309  1.00 36.60           C
ATOM    445 1HG  GLU A 152      -8.284 167.908  33.432  1.00 36.60           H
ATOM    446 2HG  GLU A 152      -6.805 167.116  33.974  1.00 36.60           H
ATOM    447  CD  GLU A 152      -8.582 166.441  34.972  1.00 45.35           C
ATOM    448  OE1 GLU A 152      -8.237 166.059  36.116  1.00 42.91           O
ATOM    449  OE2 GLU A 152      -9.613 166.027  34.390  1.00 50.18           O
ATOM    450  N   LYS A 153     -10.888 168.435  35.883  1.00 37.80           N
ATOM    451  H   LYS A 153     -10.963 168.525  34.880  1.00 37.80           H
ATOM    452  CA  LYS A 153     -12.099 168.002  36.593  1.00 42.82           C
ATOM    453  HA  LYS A 153     -12.297 168.749  37.362  1.00 42.82           H
ATOM    454  C   LYS A 153     -11.982 166.625  37.295  1.00 40.21           C
ATOM    455  O   LYS A 153     -12.549 166.479  38.377  1.00 46.30           O
ATOM    456  CB  LYS A 153     -13.308 167.991  35.641  1.00 43.05           C
ATOM    457 1HB  LYS A 153     -13.003 167.542  34.696  1.00 43.05           H
ATOM    458 2HB  LYS A 153     -14.093 167.377  36.082  1.00 43.05           H
ATOM    459  CG  LYS A 153     -13.865 169.409  35.418  1.00 49.33           C
ATOM    460 1HG  LYS A 153     -13.844 169.944  36.367  1.00 49.33           H
ATOM    461 2HG  LYS A 153     -13.218 169.929  34.710  1.00 49.33           H
ATOM    462  CD  LYS A 153     -15.321 169.415  34.929  1.00 56.82           C
ATOM    463 1HD  LYS A 153     -15.892 168.698  35.519  1.00 56.82           H
ATOM    464 2HD  LYS A 153     -15.749 170.400  35.114  1.00 56.82           H
ATOM    465  CE  LYS A 153     -15.469 169.065  33.444  1.00 54.87           C
ATOM    466 1HE  LYS A 153     -14.646 168.414  33.149  1.00 54.87           H
ATOM    467 2HE  LYS A 153     -16.396 168.510  33.300  1.00 54.87           H
ATOM    468  NZ  LYS A 153     -15.505 170.267  32.577  1.00 56.42           N
ATOM    469 1HZ  LYS A 153     -15.505 169.934  31.624  1.00 56.42           H
ATOM    470 2HZ  LYS A 153     -14.703 170.862  32.726  1.00 56.42           H
ATOM    471 3HZ  LYS A 153     -16.351 170.792  32.751  1.00 56.42           H
ATOM    472  N   GLN A 154     -11.272 165.648  36.733  1.00 39.35           N
ATOM    473  H   GLN A 154     -10.763 165.823  35.878  1.00 39.35           H
ATOM    474  CA  GLN A 154     -11.131 164.321  37.328  1.00 38.57           C
ATOM    475  HA  GLN A 154     -12.126 163.969  37.603  1.00 38.57           H
ATOM    476  C   GLN A 154     -10.270 164.361  38.610  1.00 44.44           C
ATOM    477  O   GLN A 154     -10.670 163.839  39.654  1.00 39.84           O
ATOM    478  CB  GLN A 154     -10.573 163.339  36.282  1.00  0.00           C
ATOM    479 1HB  GLN A 154     -11.368 163.132  35.565  1.00  0.00           H
ATOM    480 2HB  GLN A 154      -9.731 163.782  35.750  1.00  0.00           H
ATOM    481  CG  GLN A 154     -10.112 162.004  36.899  1.00  0.00           C
ATOM    482 1HG  GLN A 154      -9.100 162.126  37.284  1.00  0.00           H
ATOM    483 2HG  GLN A 154     -10.752 161.760  37.747  1.00  0.00           H
ATOM    484  CD  GLN A 154     -10.122 160.816  35.924  1.00  0.00           C
ATOM    485  OE1 GLN A 154     -10.455 160.896  34.753  1.00  0.00           O
ATOM    486  NE2 GLN A 154      -9.738 159.647  36.386  1.00  0.00           N
ATOM    487 1HE2 GLN A 154      -9.924 158.849  35.795  1.00  0.00           H
ATOM    488 2HE2 GLN A 154      -9.556 159.515  37.370  1.00  0.00           H
ATOM    489  N   SER A 155      -9.095 164.978  38.524  1.00 35.82           N
ATOM    490  H   SER A 155      -8.843 165.362  37.624  1.00 35.82           H
ATOM    491  CA  SER A 155      -8.101 165.101  39.593  1.00 37.09           C
ATOM    492  HA  SER A 155      -8.054 164.161  40.142  1.00 37.09           H
ATOM    493  C   SER A 155      -8.419 166.229  40.593  1.00 37.82           C
ATOM    494  O   SER A 155      -8.060 166.121  41.769  1.00 34.31           O
ATOM    495  CB  SER A 155      -6.724 165.346  38.959  1.00 32.46           C
ATOM    496 1HB  SER A 155      -5.980 165.425  39.752  1.00 32.46           H
ATOM    497 2HB  SER A 155      -6.472 164.496  38.325  1.00 32.46           H
ATOM    498  OG  SER A 155      -6.709 166.536  38.180  1.00 33.40           O
ATOM    499  HG  SER A 155      -7.262 166.386  37.410  1.00 33.40           H
ATOM    500  N   LYS A 156      -9.076 167.306  40.137  1.00 35.06           N
ATOM    501  H   LYS A 156      -9.329 167.302  39.160  1.00 35.06           H
ATOM    502  CA  LYS A 156      -9.243 168.613  40.824  1.00 35.18           C
ATOM    503  HA  LYS A 156      -9.736 169.252  40.091  1.00 35.18           H
ATOM    504  C   LYS A 156      -7.891 169.308  41.189  1.00 31.25           C
ATOM    505  O   LYS A 156      -7.873 170.241  41.993  1.00 32.64           O
ATOM    506  CB  LYS A 156     -10.223 168.513  42.014  1.00 38.78           C
ATOM    507 1HB  LYS A 156      -9.797 167.832  42.750  1.00 38.78           H
ATOM    508 2HB  LYS A 156     -10.296 169.496  42.480  1.00 38.78           H
ATOM    509  CG  LYS A 156     -11.654 168.046  41.664  1.00 43.06           C
ATOM    510 1HG  LYS A 156     -11.579 167.141  41.061  1.00 43.06           H
ATOM    511 2HG  LYS A 156     -12.165 167.792  42.593  1.00 43.06           H
ATOM    512  CD  LYS A 156     -12.507 169.094  40.934  1.00 48.56           C
ATOM    513 1HD  LYS A 156     -12.633 169.959  41.585  1.00 48.56           H
ATOM    514 2HD  LYS A 156     -11.999 169.381  40.013  1.00 48.56           H
ATOM    515  CE  LYS A 156     -13.880 168.491  40.594  1.00 59.09           C
ATOM    516 1HE  LYS A 156     -13.735 167.662  39.901  1.00 59.09           H
ATOM    517 2HE  LYS A 156     -14.315 168.078  41.504  1.00 59.09           H
ATOM    518  NZ  LYS A 156     -14.823 169.467  39.991  1.00 59.61           N
ATOM    519 1HZ  LYS A 156     -15.569 168.929  39.574  1.00 59.61           H
ATOM    520 2HZ  LYS A 156     -14.367 170.019  39.278  1.00 59.61           H
ATOM    521 3HZ  LYS A 156     -15.204 170.079  40.698  1.00 59.61           H
ATOM    522  N   PHE A 157      -6.783 168.895  40.570  1.00 29.51           N
ATOM    523  H   PHE A 157      -6.874 168.169  39.874  1.00 29.51           H
ATOM    524  CA  PHE A 157      -5.440 169.482  40.720  1.00 30.57           C
ATOM    525  HA  PHE A 157      -5.172 169.473  41.777  1.00 30.57           H
ATOM    526  C   PHE A 157      -5.371 170.948  40.229  1.00 33.86           C
ATOM    527  O   PHE A 157      -6.135 171.341  39.344  1.00 32.12           O
ATOM    528  CB  PHE A 157      -4.453 168.579  39.967  1.00 28.72           C
ATOM    529 1HB  PHE A 157      -4.413 167.614  40.474  1.00 28.72           H
ATOM    530 2HB  PHE A 157      -4.853 168.403  38.969  1.00 28.72           H
ATOM    531  CG  PHE A 157      -3.027 169.107  39.827  1.00 30.14           C
ATOM    532  CD1 PHE A 157      -2.226 169.328  40.963  1.00 34.53           C
ATOM    533  HD1 PHE A 157      -2.618 169.141  41.952  1.00 34.53           H
ATOM    534  CD2 PHE A 157      -2.500 169.361  38.549  1.00 32.50           C
ATOM    535  HD2 PHE A 157      -3.116 169.201  37.677  1.00 32.50           H
ATOM    536  CE1 PHE A 157      -0.910 169.804  40.819  1.00 35.52           C
ATOM    537  HE1 PHE A 157      -0.303 169.996  41.691  1.00 35.52           H
ATOM    538  CE2 PHE A 157      -1.177 169.812  38.402  1.00 31.49           C
ATOM    539  HE2 PHE A 157      -0.780 169.987  37.413  1.00 31.49           H
ATOM    540  CZ  PHE A 157      -0.386 170.038  39.539  1.00 36.77           C
ATOM    541  HZ  PHE A 157       0.622 170.409  39.424  1.00 36.77           H
ATOM    542  N   ILE A 158      -4.488 171.770  40.812  1.00 29.36           N
ATOM    543  H   ILE A 158      -3.872 171.406  41.524  1.00 29.36           H
ATOM    544  CA  ILE A 158      -4.258 173.170  40.414  1.00 34.08           C
ATOM    545  HA  ILE A 158      -5.193 173.584  40.035  1.00 34.08           H
ATOM    546  C   ILE A 158      -3.208 173.243  39.290  1.00 33.85           C
ATOM    547  O   ILE A 158      -2.072 172.786  39.448  1.00 31.00           O
ATOM    548  CB  ILE A 158      -3.821 174.057  41.613  1.00 35.98           C
ATOM    549  HB  ILE A 158      -2.909 173.626  42.026  1.00 35.98           H
ATOM    550  CG1 ILE A 158      -4.874 174.105  42.733  1.00 35.97           C
ATOM    551 1HG1 ILE A 158      -5.691 174.753  42.416  1.00 35.97           H
ATOM    552 2HG1 ILE A 158      -5.264 173.100  42.889  1.00 35.97           H
ATOM    553  CG2 ILE A 158      -3.507 175.491  41.140  1.00 34.27           C
ATOM    554 1HG2 ILE A 158      -3.263 176.119  41.997  1.00 34.27           H
ATOM    555 2HG2 ILE A 158      -4.387 175.890  40.636  1.00 34.27           H
ATOM    556 3HG2 ILE A 158      -2.666 175.478  40.447  1.00 34.27           H
ATOM    557  CD1 ILE A 158      -4.316 174.590  44.077  1.00 44.35           C
ATOM    558 1HD1 ILE A 158      -3.486 173.948  44.375  1.00 44.35           H
ATOM    559 2HD1 ILE A 158      -5.107 174.532  44.824  1.00 44.35           H
ATOM    560 3HD1 ILE A 158      -3.968 175.619  43.995  1.00 44.35           H
ATOM    561  N   LEU A 159      -3.557 173.909  38.192  1.00 27.83           N
ATOM    562  H   LEU A 159      -4.486 174.303  38.141  1.00 27.83           H
ATOM    563  CA  LEU A 159      -2.669 174.178  37.055  1.00 30.56           C
ATOM    564  HA  LEU A 159      -1.649 174.263  37.431  1.00 30.56           H
ATOM    565  C   LEU A 159      -3.035 175.533  36.393  1.00 31.97           C
ATOM    566  O   LEU A 159      -4.027 176.164  36.752  1.00 30.38           O
ATOM    567  CB  LEU A 159      -2.683 172.955  36.093  1.00 32.10           C
ATOM    568 1HB  LEU A 159      -2.157 173.248  35.184  1.00 32.10           H
ATOM    569 2HB  LEU A 159      -2.094 172.165  36.559  1.00 32.10           H
ATOM    570  CG  LEU A 159      -4.040 172.341  35.702  1.00 38.38           C
ATOM    571  HG  LEU A 159      -4.574 172.072  36.613  1.00 38.38           H
ATOM    572  CD1 LEU A 159      -4.912 173.274  34.863  1.00 34.40           C
ATOM    573 1HD1 LEU A 159      -5.819 172.751  34.561  1.00 34.40           H
ATOM    574 2HD1 LEU A 159      -4.365 173.596  33.977  1.00 34.40           H
ATOM    575 3HD1 LEU A 159      -5.176 174.144  35.464  1.00 34.40           H
ATOM    576  CD2 LEU A 159      -3.795 171.062  34.902  1.00 38.76           C
ATOM    577 1HD2 LEU A 159      -4.750 170.593  34.664  1.00 38.76           H
ATOM    578 2HD2 LEU A 159      -3.191 170.376  35.496  1.00 38.76           H
ATOM    579 3HD2 LEU A 159      -3.269 171.305  33.979  1.00 38.76           H
ATOM    580  N   ALA A 160      -2.213 176.009  35.466  1.00 26.18           N
ATOM    581  H   ALA A 160      -1.443 175.429  35.163  1.00 26.18           H
ATOM    582  CA  ALA A 160      -2.515 177.187  34.656  1.00 28.79           C
ATOM    583  HA  ALA A 160      -3.261 177.797  35.166  1.00 28.79           H
ATOM    584  C   ALA A 160      -3.093 176.772  33.286  1.00 32.77           C
ATOM    585  O   ALA A 160      -2.706 175.757  32.705  1.00 33.85           O
ATOM    586  CB  ALA A 160      -1.248 178.038  34.533  1.00 31.22           C
ATOM    587 1HB  ALA A 160      -0.939 178.366  35.525  1.00 31.22           H
ATOM    588 2HB  ALA A 160      -1.453 178.908  33.909  1.00 31.22           H
ATOM    589 3HB  ALA A 160      -0.453 177.445  34.081  1.00 31.22           H
ATOM    590  N   LEU A 161      -3.995 177.591  32.747  1.00 34.92           N
ATOM    591  H   LEU A 161      -4.268 178.411  33.268  1.00 34.92           H
ATOM    592  CA  LEU A 161      -4.539 177.444  31.401  1.00 33.07           C
ATOM    593  HA  LEU A 161      -3.967 176.682  30.872  1.00 33.07           H
ATOM    594  C   LEU A 161      -4.377 178.779  30.659  1.00 31.90           C
ATOM    595  O   LEU A 161      -5.074 179.755  30.942  1.00 30.70           O
ATOM    596  CB  LEU A 161      -6.003 176.956  31.490  1.00 33.46           C
ATOM    597 1HB  LEU A 161      -6.021 176.045  32.089  1.00 33.46           H
ATOM    598 2HB  LEU A 161      -6.584 177.718  32.009  1.00 33.46           H
ATOM    599  CG  LEU A 161      -6.663 176.666  30.131  1.00 34.77           C
ATOM    600  HG  LEU A 161      -6.561 177.548  29.499  1.00 34.77           H
ATOM    601  CD1 LEU A 161      -6.032 175.466  29.418  1.00 34.54           C
ATOM    602 1HD1 LEU A 161      -6.598 175.249  28.513  1.00 34.54           H
ATOM    603 2HD1 LEU A 161      -6.055 174.599  30.079  1.00 34.54           H
ATOM    604 3HD1 LEU A 161      -5.000 175.696  29.156  1.00 34.54           H
ATOM    605  CD2 LEU A 161      -8.154 176.382  30.325  1.00 32.12           C
ATOM    606 1HD2 LEU A 161      -8.621 176.207  29.356  1.00 32.12           H
ATOM    607 2HD2 LEU A 161      -8.622 177.241  30.805  1.00 32.12           H
ATOM    608 3HD2 LEU A 161      -8.279 175.501  30.954  1.00 32.12           H
ATOM    609  N   LYS A 162      -3.424 178.833  29.728  1.00 29.12           N
ATOM    610  H   LYS A 162      -2.906 177.992  29.516  1.00 29.12           H
ATOM    611  CA  LYS A 162      -3.205 179.982  28.850  1.00 31.88           C
ATOM    612  HA  LYS A 162      -3.581 180.876  29.348  1.00 31.88           H
ATOM    613  C   LYS A 162      -3.997 179.779  27.549  1.00 33.47           C
ATOM    614  O   LYS A 162      -3.975 178.691  26.976  1.00 36.66           O
ATOM    615  CB  LYS A 162      -1.691 180.172  28.648  1.00 30.62           C
ATOM    616 1HB  LYS A 162      -1.211 180.205  29.626  1.00 30.62           H
ATOM    617 2HB  LYS A 162      -1.304 179.313  28.100  1.00 30.62           H
ATOM    618  CG  LYS A 162      -1.333 181.455  27.888  1.00 36.69           C
ATOM    619 1HG  LYS A 162      -1.825 181.441  26.916  1.00 36.69           H
ATOM    620 2HG  LYS A 162      -1.703 182.314  28.447  1.00 36.69           H
ATOM    621  CD  LYS A 162       0.190 181.592  27.658  1.00 39.21           C
ATOM    622 1HD  LYS A 162       0.513 180.769  27.021  1.00 39.21           H
ATOM    623 2HD  LYS A 162       0.369 182.521  27.116  1.00 39.21           H
ATOM    624  CE  LYS A 162       1.046 181.590  28.932  1.00 39.65           C
ATOM    625 1HE  LYS A 162       0.908 182.538  29.452  1.00 39.65           H
ATOM    626 2HE  LYS A 162       0.706 180.786  29.584  1.00 39.65           H
ATOM    627  NZ  LYS A 162       2.476 181.374  28.612  1.00 44.45           N
ATOM    628 1HZ  LYS A 162       3.029 181.404  29.456  1.00 44.45           H
ATOM    629 2HZ  LYS A 162       2.792 182.092  27.976  1.00 44.45           H
ATOM    630 3HZ  LYS A 162       2.576 180.469  28.174  1.00 44.45           H
ATOM    631  N   VAL A 163      -4.711 180.818  27.124  1.00 31.67           N
ATOM    632  H   VAL A 163      -4.637 181.687  27.633  1.00 31.67           H
ATOM    633  CA  VAL A 163      -5.751 180.766  26.082  1.00 32.62           C
ATOM    634  HA  VAL A 163      -5.697 179.805  25.569  1.00 32.62           H
ATOM    635  C   VAL A 163      -5.510 181.886  25.071  1.00 34.90           C
ATOM    636  O   VAL A 163      -5.479 183.059  25.441  1.00 37.66           O
ATOM    637  CB  VAL A 163      -7.157 180.890  26.702  1.00 35.35           C
ATOM    638  HB  VAL A 163      -7.246 181.877  27.156  1.00 35.35           H
ATOM    639  CG1 VAL A 163      -8.247 180.745  25.635  1.00 34.41           C
ATOM    640 1HG1 VAL A 163      -9.225 180.787  26.115  1.00 34.41           H
ATOM    641 2HG1 VAL A 163      -8.132 179.787  25.129  1.00 34.41           H
ATOM    642 3HG1 VAL A 163      -8.164 181.553  24.909  1.00 34.41           H
ATOM    643  CG2 VAL A 163      -7.393 179.841  27.796  1.00 32.18           C
ATOM    644 1HG2 VAL A 163      -8.433 179.872  28.122  1.00 32.18           H
ATOM    645 2HG2 VAL A 163      -6.739 180.047  28.644  1.00 32.18           H
ATOM    646 3HG2 VAL A 163      -7.167 178.853  27.393  1.00 32.18           H
ATOM    647  N   LEU A 164      -5.331 181.517  23.805  1.00 29.97           N
ATOM    648  H   LEU A 164      -5.400 180.535  23.582  1.00 29.97           H
ATOM    649  CA  LEU A 164      -4.881 182.403  22.726  1.00 35.46           C
ATOM    650  HA  LEU A 164      -4.820 183.425  23.101  1.00 35.46           H
ATOM    651  C   LEU A 164      -5.871 182.377  21.548  1.00 38.34           C
ATOM    652  O   LEU A 164      -6.364 181.314  21.174  1.00 38.03           O
ATOM    653  CB  LEU A 164      -3.467 181.965  22.256  1.00 35.75           C
ATOM    654 1HB  LEU A 164      -3.570 181.009  21.744  1.00 35.75           H
ATOM    655 2HB  LEU A 164      -3.117 182.700  21.531  1.00 35.75           H
ATOM    656  CG  LEU A 164      -2.395 181.800  23.345  1.00 39.97           C
ATOM    657  HG  LEU A 164      -2.775 181.125  24.111  1.00 39.97           H
ATOM    658  CD1 LEU A 164      -1.143 181.163  22.742  1.00 43.86           C
ATOM    659 1HD1 LEU A 164      -0.389 181.046  23.521  1.00 43.86           H
ATOM    660 2HD1 LEU A 164      -0.749 181.797  21.948  1.00 43.86           H
ATOM    661 3HD1 LEU A 164      -1.399 180.186  22.334  1.00 43.86           H
ATOM    662  CD2 LEU A 164      -2.006 183.128  23.995  1.00 38.45           C
ATOM    663 1HD2 LEU A 164      -1.248 182.947  24.757  1.00 38.45           H
ATOM    664 2HD2 LEU A 164      -2.886 183.577  24.457  1.00 38.45           H
ATOM    665 3HD2 LEU A 164      -1.608 183.804  23.239  1.00 38.45           H
ATOM    666  N   PHE A 165      -6.151 183.528  20.943  1.00 39.52           N
ATOM    667  H   PHE A 165      -5.717 184.375  21.280  1.00 39.52           H
ATOM    668  CA  PHE A 165      -7.061 183.657  19.806  1.00 40.27           C
ATOM    669  HA  PHE A 165      -7.906 182.983  19.947  1.00 40.27           H
ATOM    670  C   PHE A 165      -6.371 183.287  18.476  1.00 40.11           C
ATOM    671  O   PHE A 165      -5.378 183.917  18.098  1.00 42.22           O
ATOM    672  CB  PHE A 165      -7.600 185.093  19.765  1.00 40.68           C
ATOM    673 1HB  PHE A 165      -6.780 185.758  19.495  1.00 40.68           H
ATOM    674 2HB  PHE A 165      -8.349 185.158  18.975  1.00 40.68           H
ATOM    675  CG  PHE A 165      -8.224 185.602  21.062  1.00 45.07           C
ATOM    676  CD1 PHE A 165      -9.362 184.970  21.596  1.00 49.29           C
ATOM    677  HD1 PHE A 165      -9.791 184.111  21.102  1.00 49.29           H
ATOM    678  CD2 PHE A 165      -7.705 186.740  21.704  1.00 48.63           C
ATOM    679  HD2 PHE A 165      -6.828 187.224  21.301  1.00 48.63           H
ATOM    680  CE1 PHE A 165      -9.991 185.495  22.739  1.00 52.69           C
ATOM    681  HE1 PHE A 165     -10.903 185.047  23.106  1.00 52.69           H
ATOM    682  CE2 PHE A 165      -8.333 187.264  22.847  1.00 45.60           C
ATOM    683  HE2 PHE A 165      -7.938 188.157  23.310  1.00 45.60           H
ATOM    684  CZ  PHE A 165      -9.482 186.646  23.363  1.00 53.22           C
ATOM    685  HZ  PHE A 165      -9.982 187.075  24.219  1.00 53.22           H
ATOM    686  N   LYS A 166      -6.916 182.319  17.722  1.00 38.27           N
ATOM    687  H   LYS A 166      -7.769 181.873  18.029  1.00 38.27           H
ATOM    688  CA  LYS A 166      -6.347 181.820  16.457  1.00 43.35           C
ATOM    689  HA  LYS A 166      -5.395 181.334  16.674  1.00 43.35           H
ATOM    690  C   LYS A 166      -6.090 182.955  15.449  1.00 44.08           C
ATOM    691  O   LYS A 166      -4.990 183.055  14.911  1.00 44.64           O
ATOM    692  CB  LYS A 166      -7.275 180.786  15.794  1.00 44.93           C
ATOM    693 1HB  LYS A 166      -8.305 181.124  15.903  1.00 44.93           H
ATOM    694 2HB  LYS A 166      -7.050 180.751  14.728  1.00 44.93           H
ATOM    695  CG  LYS A 166      -7.107 179.366  16.347  1.00 49.22           C
ATOM    696 1HG  LYS A 166      -6.054 179.088  16.298  1.00 49.22           H
ATOM    697 2HG  LYS A 166      -7.442 179.346  17.384  1.00 49.22           H
ATOM    698  CD  LYS A 166      -7.918 178.375  15.503  1.00 47.37           C
ATOM    699 1HD  LYS A 166      -8.980 178.569  15.654  1.00 47.37           H
ATOM    700 2HD  LYS A 166      -7.677 178.526  14.451  1.00 47.37           H
ATOM    701  CE  LYS A 166      -7.589 176.924  15.867  1.00 47.06           C
ATOM    702 1HE  LYS A 166      -6.507 176.790  15.855  1.00 47.06           H
ATOM    703 2HE  LYS A 166      -7.954 176.718  16.874  1.00 47.06           H
ATOM    704  NZ  LYS A 166      -8.202 175.991  14.896  1.00 48.32           N
ATOM    705 1HZ  LYS A 166      -7.781 175.079  15.004  1.00 48.32           H
ATOM    706 2HZ  LYS A 166      -8.038 176.329  13.958  1.00 48.32           H
ATOM    707 3HZ  LYS A 166      -9.196 175.926  15.062  1.00 48.32           H
ATOM    708  N   ALA A 167      -7.075 183.832  15.256  1.00 40.52           N
ATOM    709  H   ALA A 167      -7.964 183.668  15.707  1.00 40.52           H
ATOM    710  CA  ALA A 167      -6.991 184.947  14.325  1.00 50.46           C
ATOM    711  HA  ALA A 167      -6.757 184.554  13.336  1.00 50.46           H
ATOM    712  C   ALA A 167      -5.891 185.966  14.703  1.00 55.96           C
ATOM    713  O   ALA A 167      -5.183 186.446  13.819  1.00 52.31           O
ATOM    714  CB  ALA A 167      -8.368 185.606  14.254  1.00 42.16           C
ATOM    715 1HB  ALA A 167      -9.104 184.851  13.975  1.00 42.16           H
ATOM    716 2HB  ALA A 167      -8.353 186.394  13.502  1.00 42.16           H
ATOM    717 3HB  ALA A 167      -8.632 186.031  15.222  1.00 42.16           H
ATOM    718  N   GLN A 168      -5.687 186.251  15.997  1.00 46.35           N
ATOM    719  H   GLN A 168      -6.242 185.790  16.704  1.00 46.35           H
ATOM    720  CA  GLN A 168      -4.639 187.158  16.468  1.00 48.13           C
ATOM    721  HA  GLN A 168      -4.713 188.083  15.896  1.00 48.13           H
ATOM    722  C   GLN A 168      -3.226 186.573  16.246  1.00 47.14           C
ATOM    723  O   GLN A 168      -2.304 187.318  15.914  1.00 54.41           O
ATOM    724  CB  GLN A 168      -4.825 187.486  17.961  1.00 50.79           C
ATOM    725 1HB  GLN A 168      -4.834 186.557  18.532  1.00 50.79           H
ATOM    726 2HB  GLN A 168      -3.972 188.071  18.307  1.00 50.79           H
ATOM    727  CG  GLN A 168      -6.114 188.269  18.294  1.00 56.17           C
ATOM    728 1HG  GLN A 168      -6.982 187.723  17.924  1.00 56.17           H
ATOM    729 2HG  GLN A 168      -6.205 188.332  19.378  1.00 56.17           H
ATOM    730  CD  GLN A 168      -6.153 189.693  17.718  1.00 66.07           C
ATOM    731  OE1 GLN A 168      -5.189 190.214  17.165  1.00 64.68           O
ATOM    732  NE2 GLN A 168      -7.270 190.370  17.846  1.00 63.56           N
ATOM    733 1HE2 GLN A 168      -7.346 191.298  17.455  1.00 63.56           H
ATOM    734 2HE2 GLN A 168      -8.043 189.976  18.362  1.00 63.56           H
ATOM    735  N   LEU A 169      -3.062 185.256  16.397  1.00 43.39           N
ATOM    736  H   LEU A 169      -3.848 184.699  16.701  1.00 43.39           H
ATOM    737  CA  LEU A 169      -1.830 184.534  16.070  1.00 47.46           C
ATOM    738  HA  LEU A 169      -0.985 185.042  16.534  1.00 47.46           H
ATOM    739  C   LEU A 169      -1.584 184.516  14.540  1.00 52.10           C
ATOM    740  O   LEU A 169      -0.482 184.809  14.081  1.00 51.11           O
ATOM    741  CB  LEU A 169      -1.930 183.102  16.647  1.00 43.17           C
ATOM    742 1HB  LEU A 169      -2.812 182.626  16.219  1.00 43.17           H
ATOM    743 2HB  LEU A 169      -1.061 182.539  16.305  1.00 43.17           H
ATOM    744  CG  LEU A 169      -2.026 183.007  18.182  1.00 44.56           C
ATOM    745  HG  LEU A 169      -2.785 183.710  18.525  1.00 44.56           H
ATOM    746  CD1 LEU A 169      -2.462 181.600  18.592  1.00 36.68           C
ATOM    747 1HD1 LEU A 169      -2.481 181.525  19.680  1.00 36.68           H
ATOM    748 2HD1 LEU A 169      -1.765 180.865  18.189  1.00 36.68           H
ATOM    749 3HD1 LEU A 169      -3.460 181.409  18.197  1.00 36.68           H
ATOM    750  CD2 LEU A 169      -0.711 183.341  18.890  1.00 42.44           C
ATOM    751 1HD2 LEU A 169      -0.876 183.327  19.967  1.00 42.44           H
ATOM    752 2HD2 LEU A 169      -0.376 184.333  18.586  1.00 42.44           H
ATOM    753 3HD2 LEU A 169       0.049 182.605  18.628  1.00 42.44           H
ATOM    754  N   GLU A 170      -2.630 184.272  13.747  1.00 50.32           N
ATOM    755  H   GLU A 170      -3.503 183.991  14.172  1.00 50.32           H
ATOM    756  CA  GLU A 170      -2.610 184.328  12.278  1.00 52.77           C
ATOM    757  HA  GLU A 170      -1.824 183.666  11.916  1.00 52.77           H
ATOM    758  C   GLU A 170      -2.311 185.750  11.740  1.00 53.46           C
ATOM    759  O   GLU A 170      -1.661 185.891  10.703  1.00 59.67           O
ATOM    760  CB  GLU A 170      -3.957 183.815  11.734  1.00 52.02           C
ATOM    761 1HB  GLU A 170      -4.764 184.286  12.295  1.00 52.02           H
ATOM    762 2HB  GLU A 170      -4.068 184.086  10.684  1.00 52.02           H
ATOM    763  CG  GLU A 170      -4.090 182.289  11.866  1.00 61.22           C
ATOM    764 1HG  GLU A 170      -3.588 181.820  11.019  1.00 61.22           H
ATOM    765 2HG  GLU A 170      -3.586 181.962  12.775  1.00 61.22           H
ATOM    766  CD  GLU A 170      -5.542 181.779  11.909  1.00 66.37           C
ATOM    767  OE1 GLU A 170      -6.457 182.454  11.374  1.00 67.67           O
ATOM    768  OE2 GLU A 170      -5.748 180.671  12.463  1.00 69.92           O
ATOM    769  N   LYS A 171      -2.715 186.803  12.462  1.00 55.00           N
ATOM    770  H   LYS A 171      -3.316 186.635  13.257  1.00 55.00           H
ATOM    771  CA  LYS A 171      -2.375 188.203  12.184  1.00 55.71           C
ATOM    772  HA  LYS A 171      -2.648 188.427  11.152  1.00 55.71           H
ATOM    773  C   LYS A 171      -0.864 188.459  12.349  1.00 59.54           C
ATOM    774  O   LYS A 171      -0.264 189.155  11.535  1.00 60.31           O
ATOM    775  CB  LYS A 171      -3.193 189.111  13.116  1.00 57.95           C
ATOM    776 1HB  LYS A 171      -4.205 188.714  13.192  1.00 57.95           H
ATOM    777 2HB  LYS A 171      -2.743 189.091  14.108  1.00 57.95           H
ATOM    778  CG  LYS A 171      -3.288 190.563  12.630  1.00 64.09           C
ATOM    779 1HG  LYS A 171      -2.290 191.000  12.622  1.00 64.09           H
ATOM    780 2HG  LYS A 171      -3.691 190.573  11.618  1.00 64.09           H
ATOM    781  CD  LYS A 171      -4.216 191.368  13.550  1.00 70.26           C
ATOM    782 1HD  LYS A 171      -5.202 190.902  13.552  1.00 70.26           H
ATOM    783 2HD  LYS A 171      -3.820 191.338  14.565  1.00 70.26           H
ATOM    784  CE  LYS A 171      -4.373 192.827  13.087  1.00 77.62           C
ATOM    785 1HE  LYS A 171      -4.720 192.830  12.054  1.00 77.62           H
ATOM    786 2HE  LYS A 171      -5.142 193.304  13.694  1.00 77.62           H
ATOM    787  NZ  LYS A 171      -3.113 193.603  13.195  1.00 75.94           N
ATOM    788 1HZ  LYS A 171      -3.258 194.504  12.761  1.00 75.94           H
ATOM    789 2HZ  LYS A 171      -2.363 193.119  12.723  1.00 75.94           H
ATOM    790 3HZ  LYS A 171      -2.871 193.732  14.167  1.00 75.94           H
ATOM    791  N   ALA A 172      -0.243 187.872  13.371  1.00 55.41           N
ATOM    792  H   ALA A 172      -0.785 187.304  14.007  1.00 55.41           H
ATOM    793  CA  ALA A 172       1.186 187.995  13.642  1.00 56.42           C
ATOM    794  HA  ALA A 172       1.501 188.999  13.356  1.00 56.42           H
ATOM    795  C   ALA A 172       2.077 186.993  12.851  1.00 52.54           C
ATOM    796  O   ALA A 172       3.301 187.136  12.882  1.00 55.53           O
ATOM    797  CB  ALA A 172       1.388 187.872  15.155  1.00 52.84           C
ATOM    798 1HB  ALA A 172       0.809 188.645  15.660  1.00 52.84           H
ATOM    799 2HB  ALA A 172       2.445 187.996  15.393  1.00 52.84           H
ATOM    800 3HB  ALA A 172       1.052 186.890  15.489  1.00 52.84           H
ATOM    801  N   GLY A 173       1.503 186.007  12.148  1.00 54.35           N
ATOM    802  H   GLY A 173       0.499 185.904  12.176  1.00 54.35           H
ATOM    803  CA  GLY A 173       2.236 184.997  11.366  1.00 55.93           C
ATOM    804 1HA  GLY A 173       1.533 184.490  10.705  1.00 55.93           H
ATOM    805 2HA  GLY A 173       2.989 185.491  10.752  1.00 55.93           H
ATOM    806  C   GLY A 173       2.950 183.920  12.215  1.00 61.32           C
ATOM    807  O   GLY A 173       3.920 183.304  11.765  1.00 58.76           O
ATOM    808  N   VAL A 174       2.514 183.718  13.463  1.00 55.65           N
ATOM    809  H   VAL A 174       1.674 184.194  13.760  1.00 55.65           H
ATOM    810  CA  VAL A 174       3.179 182.886  14.481  1.00 54.39           C
ATOM    811  HA  VAL A 174       4.218 182.765  14.173  1.00 54.39           H
ATOM    812  C   VAL A 174       2.567 181.470  14.635  1.00 57.12           C
ATOM    813  O   VAL A 174       2.888 180.761  15.591  1.00 56.01           O
ATOM    814  CB  VAL A 174       3.238 183.612  15.842  1.00 53.33           C
ATOM    815  HB  VAL A 174       3.735 182.957  16.558  1.00 53.33           H
ATOM    816  CG1 VAL A 174       4.070 184.892  15.741  1.00 53.75           C
ATOM    817 1HG1 VAL A 174       4.134 185.344  16.731  1.00 53.75           H
ATOM    818 2HG1 VAL A 174       3.603 185.593  15.050  1.00 53.75           H
ATOM    819 3HG1 VAL A 174       5.071 184.645  15.388  1.00 53.75           H
ATOM    820  CG2 VAL A 174       1.851 183.958  16.394  1.00 47.61           C
ATOM    821 1HG2 VAL A 174       1.953 184.374  17.397  1.00 47.61           H
ATOM    822 2HG2 VAL A 174       1.241 183.056  16.435  1.00 47.61           H
ATOM    823 3HG2 VAL A 174       1.374 184.691  15.744  1.00 47.61           H
ATOM    824  N   GLU A 175       1.687 181.042  13.727  1.00 53.88           N
ATOM    825  H   GLU A 175       1.444 181.639  12.950  1.00 53.88           H
ATOM    826  CA  GLU A 175       1.078 179.706  13.740  1.00 59.12           C
ATOM    827  HA  GLU A 175       0.524 179.583  14.670  1.00 59.12           H
ATOM    828  C   GLU A 175       2.161 178.610  13.679  1.00 59.94           C
ATOM    829  O   GLU A 175       2.165 177.697  14.502  1.00 58.21           O
ATOM    830  CB  GLU A 175       0.075 179.496  12.591  1.00 56.90           C
ATOM    831 1HB  GLU A 175       0.609 179.265  11.669  1.00 56.90           H
ATOM    832 2HB  GLU A 175      -0.509 178.614  12.855  1.00 56.90           H
ATOM    833  CG  GLU A 175      -0.908 180.654  12.299  1.00 64.00           C
ATOM    834 1HG  GLU A 175      -1.856 180.219  11.982  1.00 64.00           H
ATOM    835 2HG  GLU A 175      -1.085 181.241  13.200  1.00 64.00           H
ATOM    836  CD  GLU A 175      -0.390 181.578  11.196  1.00 67.79           C
ATOM    837  OE1 GLU A 175       0.746 182.081  11.325  1.00 61.17           O
ATOM    838  OE2 GLU A 175      -1.106 181.789  10.193  1.00 70.29           O
ATOM    839  N   HIS A 176       3.124 178.743  12.760  1.00 58.13           N
ATOM    840  H   HIS A 176       3.069 179.505  12.100  1.00 58.13           H
ATOM    841  CA  HIS A 176       4.273 177.852  12.657  1.00 60.59           C
ATOM    842  HA  HIS A 176       3.905 176.832  12.546  1.00 60.59           H
ATOM    843  C   HIS A 176       5.164 177.903  13.916  1.00 58.13           C
ATOM    844  O   HIS A 176       5.531 176.854  14.444  1.00 53.57           O
ATOM    845  CB  HIS A 176       5.068 178.205  11.394  1.00 65.11           C
ATOM    846 1HB  HIS A 176       4.417 178.108  10.525  1.00 65.11           H
ATOM    847 2HB  HIS A 176       5.385 179.246  11.454  1.00 65.11           H
ATOM    848  CG  HIS A 176       6.293 177.337  11.181  1.00 70.83           C
ATOM    849  ND1 HIS A 176       6.400 175.980  11.380  1.00 78.94           N
ATOM    850  HD1 HIS A 176       5.738 175.342  11.798  1.00 78.94           H
ATOM    851  CD2 HIS A 176       7.537 177.747  10.784  1.00 74.79           C
ATOM    852  HD2 HIS A 176       7.877 178.741  10.536  1.00 74.79           H
ATOM    853  CE1 HIS A 176       7.641 175.623  11.105  1.00 78.46           C
ATOM    854  HE1 HIS A 176       8.078 174.639  11.196  1.00 78.46           H
ATOM    855  NE2 HIS A 176       8.368 176.657  10.714  1.00 79.08           N
ATOM    856  N   GLN A 177       5.461 179.103  14.434  1.00 49.01           N
ATOM    857  H   GLN A 177       5.140 179.944  13.975  1.00 49.01           H
ATOM    858  CA  GLN A 177       6.352 179.261  15.575  1.00 55.07           C
ATOM    859  HA  GLN A 177       7.306 178.812  15.299  1.00 55.07           H
ATOM    860  C   GLN A 177       5.820 178.536  16.824  1.00 54.00           C
ATOM    861  O   GLN A 177       6.545 177.753  17.435  1.00 46.17           O
ATOM    862  CB  GLN A 177       6.598 180.746  15.888  1.00 52.89           C
ATOM    863 1HB  GLN A 177       6.771 181.306  14.970  1.00 52.89           H
ATOM    864 2HB  GLN A 177       5.740 181.171  16.409  1.00 52.89           H
ATOM    865  CG  GLN A 177       7.836 180.866  16.786  1.00 64.21           C
ATOM    866 1HG  GLN A 177       7.738 180.176  17.625  1.00 64.21           H
ATOM    867 2HG  GLN A 177       8.706 180.551  16.210  1.00 64.21           H
ATOM    868  CD  GLN A 177       8.093 182.275  17.335  1.00 69.64           C
ATOM    869  OE1 GLN A 177       7.643 183.284  16.812  1.00 65.74           O
ATOM    870  NE2 GLN A 177       8.824 182.366  18.422  1.00 72.37           N
ATOM    871 1HE2 GLN A 177       9.053 183.282  18.781  1.00 72.37           H
ATOM    872 2HE2 GLN A 177       9.193 181.540  18.873  1.00 72.37           H
ATOM    873  N   LEU A 178       4.548 178.744  17.186  1.00 51.46           N
ATOM    874  H   LEU A 178       3.973 179.375  16.647  1.00 51.46           H
ATOM    875  CA  LEU A 178       3.964 178.165  18.388  1.00 47.96           C
ATOM    876  HA  LEU A 178       4.552 178.514  19.237  1.00 47.96           H
ATOM    877  C   LEU A 178       4.017 176.623  18.372  1.00 45.04           C
ATOM    878  O   LEU A 178       4.230 176.015  19.418  1.00 44.96           O
ATOM    879  CB  LEU A 178       2.516 178.683  18.550  1.00 48.12           C
ATOM    880 1HB  LEU A 178       2.550 179.771  18.604  1.00 48.12           H
ATOM    881 2HB  LEU A 178       1.952 178.395  17.663  1.00 48.12           H
ATOM    882  CG  LEU A 178       1.766 178.154  19.787  1.00 49.56           C
ATOM    883  HG  LEU A 178       1.703 177.068  19.715  1.00 49.56           H
ATOM    884  CD1 LEU A 178       2.468 178.522  21.091  1.00 48.31           C
ATOM    885 1HD1 LEU A 178       1.862 178.197  21.937  1.00 48.31           H
ATOM    886 2HD1 LEU A 178       2.589 179.605  21.124  1.00 48.31           H
ATOM    887 3HD1 LEU A 178       3.447 178.045  21.139  1.00 48.31           H
ATOM    888  CD2 LEU A 178       0.348 178.723  19.838  1.00 47.71           C
ATOM    889 1HD2 LEU A 178      -0.183 178.291  20.686  1.00 47.71           H
ATOM    890 2HD2 LEU A 178      -0.174 178.470  18.915  1.00 47.71           H
ATOM    891 3HD2 LEU A 178       0.387 179.807  19.947  1.00 47.71           H
ATOM    892  N   ARG A 179       3.871 175.988  17.200  1.00 46.10           N
ATOM    893  H   ARG A 179       3.740 176.537  16.362  1.00 46.10           H
ATOM    894  CA  ARG A 179       4.013 174.538  17.014  1.00 46.54           C
ATOM    895  HA  ARG A 179       3.315 174.023  17.674  1.00 46.54           H
ATOM    896  C   ARG A 179       5.441 174.065  17.373  1.00 48.25           C
ATOM    897  O   ARG A 179       5.574 172.999  17.973  1.00 45.81           O
ATOM    898  CB  ARG A 179       3.666 174.154  15.565  1.00 53.68           C
ATOM    899 1HB  ARG A 179       4.329 174.693  14.888  1.00 53.68           H
ATOM    900 2HB  ARG A 179       3.835 173.087  15.420  1.00 53.68           H
ATOM    901  CG  ARG A 179       2.209 174.475  15.178  1.00 61.61           C
ATOM    902 1HG  ARG A 179       1.538 173.732  15.611  1.00 61.61           H
ATOM    903 2HG  ARG A 179       1.929 175.455  15.564  1.00 61.61           H
ATOM    904  CD  ARG A 179       2.042 174.471  13.655  1.00 67.97           C
ATOM    905 1HD  ARG A 179       2.879 175.024  13.226  1.00 67.97           H
ATOM    906 2HD  ARG A 179       2.060 173.447  13.281  1.00 67.97           H
ATOM    907  NE  ARG A 179       0.784 175.109  13.227  1.00 76.38           N
ATOM    908  HE  ARG A 179       0.081 175.210  13.945  1.00 76.38           H
ATOM    909  CZ  ARG A 179       0.579 175.621  12.008  1.00 75.07           C
ATOM    910  NH1 ARG A 179       1.470 175.555  11.062  1.00 71.65           N
ATOM    911 1HH1 ARG A 179       2.302 175.001  11.211  1.00 71.65           H
ATOM    912 2HH1 ARG A 179       1.273 175.932  10.146  1.00 71.65           H
ATOM    913  NH2 ARG A 179      -0.541 176.222  11.738  1.00 81.13           N
ATOM    914 1HH2 ARG A 179      -1.243 176.308  12.460  1.00 81.13           H
ATOM    915 2HH2 ARG A 179      -0.662 176.699  10.856  1.00 81.13           H
ATOM    916  N   ARG A 180       6.480 174.859  17.086  1.00 50.17           N
ATOM    917  H   ARG A 180       6.313 175.735  16.613  1.00 50.17           H
ATOM    918  CA  ARG A 180       7.858 174.596  17.514  1.00 50.43           C
ATOM    919  HA  ARG A 180       8.055 173.538  17.340  1.00 50.43           H
ATOM    920  C   ARG A 180       8.056 174.876  19.020  1.00 41.88           C
ATOM    921  O   ARG A 180       8.618 174.036  19.712  1.00 44.09           O
ATOM    922  CB  ARG A 180       8.840 175.402  16.644  1.00  0.00           C
ATOM    923 1HB  ARG A 180       8.481 175.413  15.615  1.00  0.00           H
ATOM    924 2HB  ARG A 180       8.911 176.428  17.004  1.00  0.00           H
ATOM    925  CG  ARG A 180      10.246 174.775  16.667  1.00  0.00           C
ATOM    926 1HG  ARG A 180      10.588 174.692  17.699  1.00  0.00           H
ATOM    927 2HG  ARG A 180      10.195 173.772  16.244  1.00  0.00           H
ATOM    928  CD  ARG A 180      11.288 175.587  15.873  1.00  0.00           C
ATOM    929 1HD  ARG A 180      11.436 176.543  16.375  1.00  0.00           H
ATOM    930 2HD  ARG A 180      12.241 175.058  15.872  1.00  0.00           H
ATOM    931  NE  ARG A 180      10.892 175.845  14.475  1.00  0.00           N
ATOM    932  HE  ARG A 180      10.522 176.774  14.330  1.00  0.00           H
ATOM    933  CZ  ARG A 180      10.987 174.991  13.450  1.00  0.00           C
ATOM    934  NH1 ARG A 180      10.592 175.339  12.264  1.00  0.00           N
ATOM    935 1HH1 ARG A 180      10.133 176.226  12.116  1.00  0.00           H
ATOM    936 2HH1 ARG A 180      10.768 174.724  11.483  1.00  0.00           H
ATOM    937  NH2 ARG A 180      11.448 173.782  13.572  1.00  0.00           N
ATOM    938 1HH2 ARG A 180      11.799 173.468  14.466  1.00  0.00           H
ATOM    939 2HH2 ARG A 180      11.288 173.117  12.830  1.00  0.00           H
ATOM    940  N   GLU A 181       7.543 175.988  19.554  1.00 40.22           N
ATOM    941  H   GLU A 181       7.109 176.675  18.955  1.00 40.22           H
ATOM    942  CA  GLU A 181       7.697 176.345  20.965  1.00 43.01           C
ATOM    943  HA  GLU A 181       8.764 176.393  21.184  1.00 43.01           H
ATOM    944  C   GLU A 181       7.079 175.283  21.920  1.00 41.34           C
ATOM    945  O   GLU A 181       7.698 174.916  22.921  1.00 43.07           O
ATOM    946  CB  GLU A 181       7.089 177.727  21.276  1.00 45.83           C
ATOM    947 1HB  GLU A 181       6.012 177.680  21.111  1.00 45.83           H
ATOM    948 2HB  GLU A 181       7.242 177.923  22.338  1.00 45.83           H
ATOM    949  CG  GLU A 181       7.633 178.951  20.489  1.00 52.94           C
ATOM    950 1HG  GLU A 181       7.294 178.878  19.456  1.00 52.94           H
ATOM    951 2HG  GLU A 181       7.183 179.852  20.907  1.00 52.94           H
ATOM    952  CD  GLU A 181       9.162 179.135  20.482  1.00 58.23           C
ATOM    953  OE1 GLU A 181       9.866 178.562  21.340  1.00 56.02           O
ATOM    954  OE2 GLU A 181       9.683 179.920  19.648  1.00 60.59           O
ATOM    955  N   VAL A 182       5.898 174.729  21.605  1.00 41.63           N
ATOM    956  H   VAL A 182       5.383 175.040  20.794  1.00 41.63           H
ATOM    957  CA  VAL A 182       5.294 173.650  22.393  1.00 43.73           C
ATOM    958  HA  VAL A 182       5.351 173.953  23.438  1.00 43.73           H
ATOM    959  C   VAL A 182       6.054 172.311  22.247  1.00 43.62           C
ATOM    960  O   VAL A 182       6.124 171.545  23.208  1.00 42.65           O
ATOM    961  CB  VAL A 182       3.788 173.436  22.085  1.00 43.31           C
ATOM    962  HB  VAL A 182       3.413 172.678  22.773  1.00 43.31           H
ATOM    963  CG1 VAL A 182       2.974 174.703  22.369  1.00 39.85           C
ATOM    964 1HG1 VAL A 182       1.914 174.480  22.246  1.00 39.85           H
ATOM    965 2HG1 VAL A 182       3.261 175.498  21.680  1.00 39.85           H
ATOM    966 3HG1 VAL A 182       3.162 175.024  23.394  1.00 39.85           H
ATOM    967  CG2 VAL A 182       3.488 172.928  20.670  1.00 49.77           C
ATOM    968 1HG2 VAL A 182       2.409 172.854  20.538  1.00 49.77           H
ATOM    969 2HG2 VAL A 182       3.940 171.946  20.530  1.00 49.77           H
ATOM    970 3HG2 VAL A 182       3.897 173.625  19.937  1.00 49.77           H
ATOM    971  N   GLU A 183       6.660 172.041  21.090  1.00 44.15           N
ATOM    972  H   GLU A 183       6.591 172.705  20.332  1.00 44.15           H
ATOM    973  CA  GLU A 183       7.514 170.868  20.851  1.00 48.09           C
ATOM    974  HA  GLU A 183       6.998 169.977  21.207  1.00 48.09           H
ATOM    975  C   GLU A 183       8.858 170.967  21.620  1.00 44.52           C
ATOM    976  O   GLU A 183       9.430 169.946  21.995  1.00 44.14           O
ATOM    977  CB  GLU A 183       7.707 170.717  19.331  1.00 52.19           C
ATOM    978 1HB  GLU A 183       6.734 170.550  18.869  1.00 52.19           H
ATOM    979 2HB  GLU A 183       8.091 171.660  18.941  1.00 52.19           H
ATOM    980  CG  GLU A 183       8.657 169.586  18.871  1.00 59.00           C
ATOM    981 1HG  GLU A 183       8.849 169.736  17.809  1.00 59.00           H
ATOM    982 2HG  GLU A 183       9.617 169.676  19.381  1.00 59.00           H
ATOM    983  CD  GLU A 183       8.133 168.154  19.073  1.00 65.67           C
ATOM    984  OE1 GLU A 183       7.184 167.914  19.850  1.00 73.96           O
ATOM    985  OE2 GLU A 183       8.697 167.251  18.413  1.00 72.97           O
ATOM    986  N   ILE A 184       9.354 172.174  21.919  1.00 41.14           N
ATOM    987  H   ILE A 184       8.919 172.998  21.531  1.00 41.14           H
ATOM    988  CA  ILE A 184      10.466 172.395  22.850  1.00 42.87           C
ATOM    989  HA  ILE A 184      11.250 171.670  22.632  1.00 42.87           H
ATOM    990  C   ILE A 184       9.987 172.160  24.299  1.00 42.67           C
ATOM    991  O   ILE A 184      10.516 171.288  24.993  1.00 40.67           O
ATOM    992  CB  ILE A 184      11.085 173.813  22.686  1.00 43.69           C
ATOM    993  HB  ILE A 184      10.291 174.539  22.862  1.00 43.69           H
ATOM    994  CG1 ILE A 184      11.642 174.047  21.273  1.00 41.95           C
ATOM    995 1HG1 ILE A 184      12.586 173.510  21.175  1.00 41.95           H
ATOM    996 2HG1 ILE A 184      10.941 173.636  20.547  1.00 41.95           H
ATOM    997  CG2 ILE A 184      12.195 174.067  23.727  1.00 41.03           C
ATOM    998 1HG2 ILE A 184      12.622 175.056  23.562  1.00 41.03           H
ATOM    999 2HG2 ILE A 184      12.973 173.312  23.613  1.00 41.03           H
ATOM   1000 3HG2 ILE A 184      11.780 174.013  24.734  1.00 41.03           H
ATOM   1001  CD1 ILE A 184      11.837 175.533  20.946  1.00 45.03           C
ATOM   1002 1HD1 ILE A 184      11.888 175.657  19.865  1.00 45.03           H
ATOM   1003 2HD1 ILE A 184      12.765 175.886  21.397  1.00 45.03           H
ATOM   1004 3HD1 ILE A 184      10.999 176.108  21.340  1.00 45.03           H
ATOM   1005  N   GLN A 185       8.984 172.922  24.754  1.00 38.35           N
ATOM   1006  H   GLN A 185       8.576 173.611  24.138  1.00 38.35           H
ATOM   1007  CA  GLN A 185       8.607 172.996  26.167  1.00 39.90           C
ATOM   1008  HA  GLN A 185       9.517 173.174  26.739  1.00 39.90           H
ATOM   1009  C   GLN A 185       7.959 171.697  26.699  1.00 39.81           C
ATOM   1010  O   GLN A 185       8.163 171.343  27.857  1.00 40.40           O
ATOM   1011  CB  GLN A 185       7.681 174.203  26.387  1.00 39.99           C
ATOM   1012 1HB  GLN A 185       8.101 175.079  25.893  1.00 39.99           H
ATOM   1013 2HB  GLN A 185       6.703 173.991  25.954  1.00 39.99           H
ATOM   1014  CG  GLN A 185       7.491 174.530  27.881  1.00 38.08           C
ATOM   1015 1HG  GLN A 185       7.129 173.650  28.413  1.00 38.08           H
ATOM   1016 2HG  GLN A 185       8.462 174.793  28.301  1.00 38.08           H
ATOM   1017  CD  GLN A 185       6.518 175.691  28.141  1.00 43.75           C
ATOM   1018  OE1 GLN A 185       5.829 176.177  27.255  1.00 42.71           O
ATOM   1019  NE2 GLN A 185       6.396 176.147  29.368  1.00 41.82           N
ATOM   1020 1HE2 GLN A 185       5.778 176.932  29.516  1.00 41.82           H
ATOM   1021 2HE2 GLN A 185       6.842 175.699  30.155  1.00 41.82           H
ATOM   1022  N   SER A 186       7.208 170.951  25.884  1.00 42.83           N
ATOM   1023  H   SER A 186       7.050 171.241  24.929  1.00 42.83           H
ATOM   1024  CA  SER A 186       6.579 169.691  26.297  1.00 42.61           C
ATOM   1025  HA  SER A 186       5.920 169.898  27.141  1.00 42.61           H
ATOM   1026  C   SER A 186       7.602 168.622  26.744  1.00 43.99           C
ATOM   1027  O   SER A 186       7.287 167.808  27.613  1.00 47.93           O
ATOM   1028  CB  SER A 186       5.711 169.121  25.170  1.00 43.08           C
ATOM   1029 1HB  SER A 186       5.323 168.150  25.476  1.00 43.08           H
ATOM   1030 2HB  SER A 186       4.873 169.794  24.992  1.00 43.08           H
ATOM   1031  OG  SER A 186       6.451 168.958  23.974  1.00 51.76           O
ATOM   1032  HG  SER A 186       6.425 169.787  23.492  1.00 51.76           H
ATOM   1033  N   HIS A 187       8.823 168.646  26.203  1.00 44.51           N
ATOM   1034  H   HIS A 187       9.016 169.319  25.475  1.00 44.51           H
ATOM   1035  CA  HIS A 187       9.912 167.739  26.569  1.00 47.49           C
ATOM   1036  HA  HIS A 187       9.491 166.754  26.770  1.00 47.49           H
ATOM   1037  C   HIS A 187      10.688 168.179  27.844  1.00 47.48           C
ATOM   1038  O   HIS A 187      11.168 167.320  28.592  1.00 47.78           O
ATOM   1039  CB  HIS A 187      10.846 167.595  25.353  1.00 51.73           C
ATOM   1040 1HB  HIS A 187      11.148 168.582  25.004  1.00 51.73           H
ATOM   1041 2HB  HIS A 187      11.750 167.067  25.658  1.00 51.73           H
ATOM   1042  CG  HIS A 187      10.219 166.845  24.191  1.00 58.57           C
ATOM   1043  ND1 HIS A 187       9.541 167.361  23.111  1.00 62.83           N
ATOM   1044  HD1 HIS A 187       9.441 168.323  22.819  1.00 62.83           H
ATOM   1045  CD2 HIS A 187      10.153 165.488  24.036  1.00 55.20           C
ATOM   1046  HD2 HIS A 187      10.555 164.717  24.677  1.00 55.20           H
ATOM   1047  CE1 HIS A 187       9.123 166.355  22.364  1.00 60.64           C
ATOM   1048  HE1 HIS A 187       8.581 166.405  21.431  1.00 60.64           H
ATOM   1049  NE2 HIS A 187       9.441 165.183  22.900  1.00 63.08           N
ATOM   1050  N   LEU A 188      10.814 169.483  28.125  1.00 38.31           N
ATOM   1051  H   LEU A 188      10.369 170.162  27.524  1.00 38.31           H
ATOM   1052  CA  LEU A 188      11.621 170.021  29.230  1.00 40.61           C
ATOM   1053  HA  LEU A 188      12.574 169.492  29.230  1.00 40.61           H
ATOM   1054  C   LEU A 188      10.958 169.803  30.610  1.00 41.88           C
ATOM   1055  O   LEU A 188       9.903 170.368  30.907  1.00 44.07           O
ATOM   1056  CB  LEU A 188      11.912 171.519  28.999  1.00 40.42           C
ATOM   1057 1HB  LEU A 188      10.961 172.035  28.862  1.00 40.42           H
ATOM   1058 2HB  LEU A 188      12.382 171.918  29.898  1.00 40.42           H
ATOM   1059  CG  LEU A 188      12.821 171.825  27.795  1.00 39.34           C
ATOM   1060  HG  LEU A 188      12.360 171.412  26.898  1.00 39.34           H
ATOM   1061  CD1 LEU A 188      12.939 173.336  27.622  1.00 39.34           C
ATOM   1062 1HD1 LEU A 188      13.538 173.548  26.737  1.00 39.34           H
ATOM   1063 2HD1 LEU A 188      13.417 173.772  28.499  1.00 39.34           H
ATOM   1064 3HD1 LEU A 188      11.944 173.764  27.499  1.00 39.34           H
ATOM   1065  CD2 LEU A 188      14.234 171.252  27.955  1.00 40.07           C
ATOM   1066 1HD2 LEU A 188      14.850 171.596  27.124  1.00 40.07           H
ATOM   1067 2HD2 LEU A 188      14.189 170.163  27.949  1.00 40.07           H
ATOM   1068 3HD2 LEU A 188      14.668 171.593  28.895  1.00 40.07           H
ATOM   1069  N   ARG A 189      11.603 168.989  31.460  1.00 37.01           N
ATOM   1070  H   ARG A 189      12.441 168.530  31.135  1.00 37.01           H
ATOM   1071  CA  ARG A 189      11.062 168.493  32.744  1.00 42.47           C
ATOM   1072  HA  ARG A 189      10.208 169.117  33.006  1.00 42.47           H
ATOM   1073  C   ARG A 189      12.077 168.593  33.924  1.00 39.64           C
ATOM   1074  O   ARG A 189      11.995 167.845  34.898  1.00 36.03           O
ATOM   1075  CB  ARG A 189      10.505 167.070  32.533  1.00 43.40           C
ATOM   1076 1HB  ARG A 189      11.233 166.475  31.982  1.00 43.40           H
ATOM   1077 2HB  ARG A 189      10.322 166.592  33.495  1.00 43.40           H
ATOM   1078  CG  ARG A 189       9.184 167.082  31.737  1.00 55.49           C
ATOM   1079 1HG  ARG A 189       8.395 167.436  32.401  1.00 55.49           H
ATOM   1080 2HG  ARG A 189       9.244 167.768  30.893  1.00 55.49           H
ATOM   1081  CD  ARG A 189       8.797 165.689  31.213  1.00 64.16           C
ATOM   1082 1HD  ARG A 189       8.848 164.961  32.023  1.00 64.16           H
ATOM   1083 2HD  ARG A 189       7.776 165.728  30.833  1.00 64.16           H
ATOM   1084  NE  ARG A 189       9.696 165.266  30.130  1.00 73.99           N
ATOM   1085  HE  ARG A 189      10.437 165.914  29.907  1.00 73.99           H
ATOM   1086  CZ  ARG A 189       9.543 164.145  29.418  1.00 74.27           C
ATOM   1087  NH1 ARG A 189       8.538 163.340  29.594  1.00 71.72           N
ATOM   1088 1HH1 ARG A 189       7.840 163.550  30.293  1.00 71.72           H
ATOM   1089 2HH1 ARG A 189       8.467 162.493  29.048  1.00 71.72           H
ATOM   1090  NH2 ARG A 189      10.431 163.835  28.525  1.00 75.65           N
ATOM   1091 1HH2 ARG A 189      11.314 164.327  28.530  1.00 75.65           H
ATOM   1092 2HH2 ARG A 189      10.312 163.018  27.943  1.00 75.65           H
ATOM   1093  N   HIS A 190      13.024 169.528  33.838  1.00 30.95           N
ATOM   1094  H   HIS A 190      13.032 170.120  33.019  1.00 30.95           H
ATOM   1095  CA  HIS A 190      13.829 169.976  34.978  1.00 32.99           C
ATOM   1096  HA  HIS A 190      14.169 169.110  35.547  1.00 32.99           H
ATOM   1097  C   HIS A 190      12.977 170.861  35.903  1.00 33.71           C
ATOM   1098  O   HIS A 190      12.426 171.841  35.393  1.00 31.67           O
ATOM   1099  CB  HIS A 190      15.070 170.713  34.462  1.00 30.42           C
ATOM   1100 1HB  HIS A 190      15.634 170.019  33.839  1.00 30.42           H
ATOM   1101 2HB  HIS A 190      14.764 171.555  33.841  1.00 30.42           H
ATOM   1102  CG  HIS A 190      15.965 171.219  35.570  1.00 32.23           C
ATOM   1103  ND1 HIS A 190      15.771 172.328  36.357  1.00 29.28           N
ATOM   1104  HD1 HIS A 190      15.115 173.086  36.235  1.00 29.28           H
ATOM   1105  CD2 HIS A 190      17.069 170.593  36.077  1.00 32.17           C
ATOM   1106  HD2 HIS A 190      17.531 169.667  35.767  1.00 32.17           H
ATOM   1107  CE1 HIS A 190      16.718 172.354  37.271  1.00 31.59           C
ATOM   1108  HE1 HIS A 190      16.890 173.105  38.029  1.00 31.59           H
ATOM   1109  NE2 HIS A 190      17.519 171.306  37.157  1.00 30.61           N
ATOM   1110  N   PRO A 191      12.817 170.590  37.216  1.00 32.25           N
ATOM   1111  CA  PRO A 191      11.774 171.243  38.024  1.00 33.66           C
ATOM   1112  HA  PRO A 191      10.816 170.987  37.572  1.00 33.66           H
ATOM   1113  C   PRO A 191      11.835 172.789  38.141  1.00 31.18           C
ATOM   1114  O   PRO A 191      10.785 173.417  38.270  1.00 30.94           O
ATOM   1115  CB  PRO A 191      11.825 170.558  39.391  1.00 37.95           C
ATOM   1116 1HB  PRO A 191      12.509 171.082  40.059  1.00 37.95           H
ATOM   1117 2HB  PRO A 191      10.835 170.479  39.840  1.00 37.95           H
ATOM   1118  CG  PRO A 191      12.365 169.178  39.070  1.00 41.03           C
ATOM   1119 1HG  PRO A 191      12.892 168.734  39.914  1.00 41.03           H
ATOM   1120 2HG  PRO A 191      11.555 168.533  38.730  1.00 41.03           H
ATOM   1121  CD  PRO A 191      13.333 169.445  37.932  1.00 36.33           C
ATOM   1122 1HD  PRO A 191      14.328 169.669  38.317  1.00 36.33           H
ATOM   1123 2HD  PRO A 191      13.347 168.575  37.275  1.00 36.33           H
ATOM   1124  N   ASN A 192      13.002 173.438  38.019  1.00 30.92           N
ATOM   1125  H   ASN A 192      13.867 172.918  38.076  1.00 30.92           H
ATOM   1126  CA  ASN A 192      13.124 174.897  37.910  1.00 29.03           C
ATOM   1127  HA  ASN A 192      12.467 175.321  38.670  1.00 29.03           H
ATOM   1128  C   ASN A 192      12.652 175.499  36.538  1.00 29.44           C
ATOM   1129  O   ASN A 192      12.838 176.691  36.296  1.00 28.82           O
ATOM   1130  CB  ASN A 192      14.555 175.360  38.258  1.00 28.69           C
ATOM   1131 1HB  ASN A 192      15.277 174.839  37.630  1.00 28.69           H
ATOM   1132 2HB  ASN A 192      14.646 176.423  38.031  1.00 28.69           H
ATOM   1133  CG  ASN A 192      14.915 175.132  39.726  1.00 34.99           C
ATOM   1134  OD1 ASN A 192      15.775 174.328  40.052  1.00 33.69           O
ATOM   1135  ND2 ASN A 192      14.251 175.799  40.636  1.00 30.92           N
ATOM   1136 1HD2 ASN A 192      14.412 175.585  41.610  1.00 30.92           H
ATOM   1137 2HD2 ASN A 192      13.563 176.491  40.377  1.00 30.92           H
ATOM   1138  N   ILE A 193      12.050 174.717  35.636  1.00 29.13           N
ATOM   1139  H   ILE A 193      11.899 173.743  35.857  1.00 29.13           H
ATOM   1140  CA  ILE A 193      11.451 175.187  34.370  1.00 30.26           C
ATOM   1141  HA  ILE A 193      11.637 176.255  34.261  1.00 30.26           H
ATOM   1142  C   ILE A 193       9.930 174.963  34.427  1.00 30.05           C
ATOM   1143  O   ILE A 193       9.489 173.854  34.718  1.00 29.65           O
ATOM   1144  CB  ILE A 193      12.070 174.481  33.133  1.00 27.64           C
ATOM   1145  HB  ILE A 193      11.746 173.440  33.151  1.00 27.64           H
ATOM   1146  CG1 ILE A 193      13.614 174.500  33.158  1.00 30.58           C
ATOM   1147 1HG1 ILE A 193      13.942 175.540  33.160  1.00 30.58           H
ATOM   1148 2HG1 ILE A 193      13.947 174.024  34.080  1.00 30.58           H
ATOM   1149  CG2 ILE A 193      11.537 175.132  31.840  1.00 29.42           C
ATOM   1150 1HG2 ILE A 193      11.891 174.567  30.977  1.00 29.42           H
ATOM   1151 2HG2 ILE A 193      11.907 176.156  31.781  1.00 29.42           H
ATOM   1152 3HG2 ILE A 193      10.447 175.139  31.848  1.00 29.42           H
ATOM   1153  CD1 ILE A 193      14.285 173.756  31.998  1.00 31.44           C
ATOM   1154 1HD1 ILE A 193      15.354 173.685  32.196  1.00 31.44           H
ATOM   1155 2HD1 ILE A 193      14.123 174.299  31.067  1.00 31.44           H
ATOM   1156 3HD1 ILE A 193      13.863 172.754  31.912  1.00 31.44           H
ATOM   1157  N   LEU A 194       9.132 175.986  34.118  1.00 31.95           N
ATOM   1158  H   LEU A 194       9.538 176.872  33.852  1.00 31.95           H
ATOM   1159  CA  LEU A 194       7.671 175.905  34.128  1.00 34.00           C
ATOM   1160  HA  LEU A 194       7.361 175.584  35.123  1.00 34.00           H
ATOM   1161  C   LEU A 194       7.169 174.851  33.113  1.00 39.07           C
ATOM   1162  O   LEU A 194       7.392 175.002  31.904  1.00 35.83           O
ATOM   1163  CB  LEU A 194       7.108 177.316  33.852  1.00 39.32           C
ATOM   1164 1HB  LEU A 194       7.695 178.036  34.421  1.00 39.32           H
ATOM   1165 2HB  LEU A 194       7.240 177.535  32.792  1.00 39.32           H
ATOM   1166  CG  LEU A 194       5.629 177.487  34.227  1.00 39.60           C
ATOM   1167  HG  LEU A 194       5.077 176.609  33.893  1.00 39.60           H
ATOM   1168  CD1 LEU A 194       5.474 177.669  35.741  1.00 32.58           C
ATOM   1169 1HD1 LEU A 194       4.418 177.804  35.978  1.00 32.58           H
ATOM   1170 2HD1 LEU A 194       6.034 178.546  36.066  1.00 32.58           H
ATOM   1171 3HD1 LEU A 194       5.852 176.785  36.254  1.00 32.58           H
ATOM   1172  CD2 LEU A 194       5.047 178.712  33.526  1.00 38.74           C
ATOM   1173 1HD2 LEU A 194       3.993 178.803  33.791  1.00 38.74           H
ATOM   1174 2HD2 LEU A 194       5.140 178.589  32.447  1.00 38.74           H
ATOM   1175 3HD2 LEU A 194       5.580 179.610  33.838  1.00 38.74           H
ATOM   1176  N   ARG A 195       6.531 173.770  33.582  1.00 32.58           N
ATOM   1177  H   ARG A 195       6.424 173.666  34.580  1.00 32.58           H
ATOM   1178  CA  ARG A 195       6.048 172.656  32.754  1.00 36.59           C
ATOM   1179  HA  ARG A 195       6.891 172.307  32.159  1.00 36.59           H
ATOM   1180  C   ARG A 195       4.918 173.067  31.783  1.00 38.05           C
ATOM   1181  O   ARG A 195       4.045 173.865  32.118  1.00 31.22           O
ATOM   1182  CB  ARG A 195       5.548 171.484  33.628  1.00 37.70           C
ATOM   1183 1HB  ARG A 195       5.219 171.857  34.597  1.00 37.70           H
ATOM   1184 2HB  ARG A 195       4.672 171.036  33.158  1.00 37.70           H
ATOM   1185  CG  ARG A 195       6.590 170.369  33.869  1.00 49.10           C
ATOM   1186 1HG  ARG A 195       7.500 170.549  33.296  1.00 49.10           H
ATOM   1187 2HG  ARG A 195       6.849 170.374  34.927  1.00 49.10           H
ATOM   1188  CD  ARG A 195       6.054 168.970  33.504  1.00 58.22           C
ATOM   1189 1HD  ARG A 195       6.734 168.217  33.902  1.00 58.22           H
ATOM   1190 2HD  ARG A 195       5.070 168.829  33.951  1.00 58.22           H
ATOM   1191  NE  ARG A 195       5.943 168.786  32.046  1.00 61.17           N
ATOM   1192  HE  ARG A 195       6.360 169.527  31.501  1.00 61.17           H
ATOM   1193  CZ  ARG A 195       5.413 167.720  31.428  1.00 57.73           C
ATOM   1194  NH1 ARG A 195       4.879 166.717  32.060  1.00 65.59           N
ATOM   1195 1HH1 ARG A 195       4.856 166.710  33.070  1.00 65.59           H
ATOM   1196 2HH1 ARG A 195       4.453 165.964  31.539  1.00 65.59           H
ATOM   1197  NH2 ARG A 195       5.432 167.651  30.133  1.00 58.10           N
ATOM   1198 1HH2 ARG A 195       5.833 168.406  29.594  1.00 58.10           H
ATOM   1199 2HH2 ARG A 195       5.040 166.848  29.662  1.00 58.10           H
ATOM   1200  N   LEU A 196       4.901 172.400  30.628  1.00 33.49           N
ATOM   1201  H   LEU A 196       5.681 171.785  30.445  1.00 33.49           H
ATOM   1202  CA  LEU A 196       3.763 172.301  29.704  1.00 34.69           C
ATOM   1203  HA  LEU A 196       2.948 172.935  30.053  1.00 34.69           H
ATOM   1204  C   LEU A 196       3.268 170.842  29.692  1.00 38.35           C
ATOM   1205  O   LEU A 196       3.867 169.984  29.039  1.00 34.16           O
ATOM   1206  CB  LEU A 196       4.215 172.803  28.310  1.00 39.94           C
ATOM   1207 1HB  LEU A 196       4.507 173.848  28.409  1.00 39.94           H
ATOM   1208 2HB  LEU A 196       5.095 172.231  28.017  1.00 39.94           H
ATOM   1209  CG  LEU A 196       3.173 172.692  27.185  1.00 39.35           C
ATOM   1210  HG  LEU A 196       2.799 171.669  27.154  1.00 39.35           H
ATOM   1211  CD1 LEU A 196       1.999 173.653  27.368  1.00 36.06           C
ATOM   1212 1HD1 LEU A 196       1.302 173.533  26.538  1.00 36.06           H
ATOM   1213 2HD1 LEU A 196       2.367 174.679  27.388  1.00 36.06           H
ATOM   1214 3HD1 LEU A 196       1.491 173.430  28.306  1.00 36.06           H
ATOM   1215  CD2 LEU A 196       3.838 173.007  25.845  1.00 46.86           C
ATOM   1216 1HD2 LEU A 196       3.085 173.000  25.057  1.00 46.86           H
ATOM   1217 2HD2 LEU A 196       4.596 172.255  25.631  1.00 46.86           H
ATOM   1218 3HD2 LEU A 196       4.305 173.991  25.894  1.00 46.86           H
ATOM   1219  N   TYR A 197       2.194 170.554  30.428  1.00 30.73           N
ATOM   1220  H   TYR A 197       1.699 171.306  30.885  1.00 30.73           H
ATOM   1221  CA  TYR A 197       1.613 169.213  30.557  1.00 35.26           C
ATOM   1222  HA  TYR A 197       2.404 168.512  30.821  1.00 35.26           H
ATOM   1223  C   TYR A 197       0.959 168.727  29.247  1.00 36.54           C
ATOM   1224  O   TYR A 197       1.054 167.544  28.920  1.00 39.34           O
ATOM   1225  CB  TYR A 197       0.571 169.203  31.685  1.00 34.03           C
ATOM   1226 1HB  TYR A 197      -0.275 169.821  31.384  1.00 34.03           H
ATOM   1227 2HB  TYR A 197       0.196 168.186  31.797  1.00 34.03           H
ATOM   1228  CG  TYR A 197       1.058 169.688  33.049  1.00 35.53           C
ATOM   1229  CD1 TYR A 197       1.934 168.893  33.814  1.00 42.71           C
ATOM   1230  HD1 TYR A 197       2.283 167.945  33.431  1.00 42.71           H
ATOM   1231  CD2 TYR A 197       0.573 170.899  33.581  1.00 37.46           C
ATOM   1232  HD2 TYR A 197      -0.107 171.514  33.010  1.00 37.46           H
ATOM   1233  CE1 TYR A 197       2.316 169.296  35.108  1.00 42.45           C
ATOM   1234  HE1 TYR A 197       2.960 168.670  35.708  1.00 42.45           H
ATOM   1235  CE2 TYR A 197       0.932 171.293  34.884  1.00 37.18           C
ATOM   1236  HE2 TYR A 197       0.516 172.197  35.304  1.00 37.18           H
ATOM   1237  CZ  TYR A 197       1.808 170.499  35.650  1.00 39.64           C
ATOM   1238  OH  TYR A 197       2.142 170.888  36.923  1.00 48.90           O
ATOM   1239  HH  TYR A 197       1.545 171.553  37.270  1.00 48.90           H
ATOM   1240  N   GLY A 198       0.356 169.632  28.470  1.00 36.07           N
ATOM   1241  H   GLY A 198       0.318 170.591  28.786  1.00 36.07           H
ATOM   1242  CA  GLY A 198      -0.298 169.340  27.189  1.00 37.99           C
ATOM   1243 1HA  GLY A 198       0.413 168.856  26.519  1.00 37.99           H
ATOM   1244 2HA  GLY A 198      -1.130 168.655  27.356  1.00 37.99           H
ATOM   1245  C   GLY A 198      -0.839 170.601  26.494  1.00 35.40           C
ATOM   1246  O   GLY A 198      -0.670 171.714  26.990  1.00 35.50           O
ATOM   1247  N   TYR A 199      -1.484 170.442  25.337  1.00 35.38           N
ATOM   1248  H   TYR A 199      -1.610 169.514  24.961  1.00 35.38           H
ATOM   1249  CA  TYR A 199      -2.065 171.545  24.556  1.00 37.35           C
ATOM   1250  HA  TYR A 199      -2.511 172.254  25.253  1.00 37.35           H
ATOM   1251  C   TYR A 199      -3.172 171.065  23.591  1.00 42.72           C
ATOM   1252  O   TYR A 199      -3.179 169.906  23.165  1.00 42.33           O
ATOM   1253  CB  TYR A 199      -0.958 172.290  23.789  1.00 35.79           C
ATOM   1254 1HB  TYR A 199      -1.417 173.004  23.106  1.00 35.79           H
ATOM   1255 2HB  TYR A 199      -0.387 172.874  24.511  1.00 35.79           H
ATOM   1256  CG  TYR A 199       0.012 171.419  22.997  1.00 44.02           C
ATOM   1257  CD1 TYR A 199      -0.312 170.980  21.698  1.00 50.52           C
ATOM   1258  HD1 TYR A 199      -1.275 171.208  21.266  1.00 50.52           H
ATOM   1259  CD2 TYR A 199       1.254 171.073  23.563  1.00 46.22           C
ATOM   1260  HD2 TYR A 199       1.503 171.394  24.563  1.00 46.22           H
ATOM   1261  CE1 TYR A 199       0.619 170.232  20.951  1.00 49.62           C
ATOM   1262  HE1 TYR A 199       0.372 169.886  19.959  1.00 49.62           H
ATOM   1263  CE2 TYR A 199       2.188 170.324  22.825  1.00 50.22           C
ATOM   1264  HE2 TYR A 199       3.151 170.079  23.248  1.00 50.22           H
ATOM   1265  CZ  TYR A 199       1.880 169.918  21.507  1.00 53.60           C
ATOM   1266  OH  TYR A 199       2.798 169.214  20.792  1.00 55.85           O
ATOM   1267  HH  TYR A 199       2.702 169.318  19.843  1.00 55.85           H
ATOM   1268  N   PHE A 200      -4.098 171.959  23.243  1.00 38.89           N
ATOM   1269  H   PHE A 200      -4.008 172.909  23.575  1.00 38.89           H
ATOM   1270  CA  PHE A 200      -5.275 171.672  22.409  1.00 41.46           C
ATOM   1271  HA  PHE A 200      -4.985 170.968  21.629  1.00 41.46           H
ATOM   1272  C   PHE A 200      -5.815 172.947  21.713  1.00 37.68           C
ATOM   1273  O   PHE A 200      -5.316 174.048  21.945  1.00 34.48           O
ATOM   1274  CB  PHE A 200      -6.349 170.988  23.278  1.00 38.88           C
ATOM   1275 1HB  PHE A 200      -7.175 170.678  22.638  1.00 38.88           H
ATOM   1276 2HB  PHE A 200      -5.921 170.070  23.681  1.00 38.88           H
ATOM   1277  CG  PHE A 200      -6.923 171.798  24.440  1.00 41.08           C
ATOM   1278  CD1 PHE A 200      -6.318 171.747  25.710  1.00 37.44           C
ATOM   1279  HD1 PHE A 200      -5.416 171.173  25.858  1.00 37.44           H
ATOM   1280  CD2 PHE A 200      -8.101 172.542  24.262  1.00 44.31           C
ATOM   1281  HD2 PHE A 200      -8.566 172.580  23.288  1.00 44.31           H
ATOM   1282  CE1 PHE A 200      -6.894 172.426  26.797  1.00 40.21           C
ATOM   1283  HE1 PHE A 200      -6.439 172.379  27.776  1.00 40.21           H
ATOM   1284  CE2 PHE A 200      -8.671 173.228  25.347  1.00 40.96           C
ATOM   1285  HE2 PHE A 200      -9.557 173.827  25.193  1.00 40.96           H
ATOM   1286  CZ  PHE A 200      -8.076 173.163  26.616  1.00 38.17           C
ATOM   1287  HZ  PHE A 200      -8.525 173.689  27.446  1.00 38.17           H
ATOM   1288  N   HIS A 201      -6.822 172.806  20.853  1.00 34.47           N
ATOM   1289  H   HIS A 201      -7.181 171.880  20.671  1.00 34.47           H
ATOM   1290  CA  HIS A 201      -7.487 173.915  20.160  1.00 37.99           C
ATOM   1291  HA  HIS A 201      -7.343 174.828  20.737  1.00 37.99           H
ATOM   1292  C   HIS A 201      -9.010 173.671  20.035  1.00 33.24           C
ATOM   1293  O   HIS A 201      -9.521 172.608  20.385  1.00 37.61           O
ATOM   1294  CB  HIS A 201      -6.815 174.145  18.792  1.00 40.03           C
ATOM   1295 1HB  HIS A 201      -7.101 175.132  18.430  1.00 40.03           H
ATOM   1296 2HB  HIS A 201      -5.733 174.157  18.922  1.00 40.03           H
ATOM   1297  CG  HIS A 201      -7.165 173.119  17.731  1.00 42.89           C
ATOM   1298  ND1 HIS A 201      -8.344 173.027  17.031  1.00 46.40           N
ATOM   1299  HD1 HIS A 201      -9.172 173.601  17.104  1.00 46.40           H
ATOM   1300  CD2 HIS A 201      -6.410 172.057  17.318  1.00 48.30           C
ATOM   1301  HD2 HIS A 201      -5.428 171.750  17.645  1.00 48.30           H
ATOM   1302  CE1 HIS A 201      -8.289 171.957  16.269  1.00 44.47           C
ATOM   1303  HE1 HIS A 201      -9.056 171.563  15.619  1.00 44.47           H
ATOM   1304  NE2 HIS A 201      -7.113 171.353  16.374  1.00 53.36           N
ATOM   1305  N   ASP A 202      -9.727 174.656  19.499  1.00 35.91           N
ATOM   1306  H   ASP A 202      -9.264 175.532  19.302  1.00 35.91           H
ATOM   1307  CA  ASP A 202     -11.090 174.506  18.973  1.00 37.59           C
ATOM   1308  HA  ASP A 202     -11.284 173.449  18.789  1.00 37.59           H
ATOM   1309  C   ASP A 202     -11.189 175.234  17.599  1.00 40.73           C
ATOM   1310  O   ASP A 202     -10.184 175.325  16.883  1.00 38.01           O
ATOM   1311  CB  ASP A 202     -12.105 174.951  20.045  1.00 32.44           C
ATOM   1312 1HB  ASP A 202     -13.111 174.762  19.670  1.00 32.44           H
ATOM   1313 2HB  ASP A 202     -11.969 174.325  20.927  1.00 32.44           H
ATOM   1314  CG  ASP A 202     -12.007 176.422  20.468  1.00 35.18           C
ATOM   1315  OD1 ASP A 202     -11.715 177.290  19.622  1.00 39.71           O
ATOM   1316  OD2 ASP A 202     -12.284 176.732  21.650  1.00 35.22           O
ATOM   1317  N   ALA A 203     -12.368 175.718  17.201  1.00 39.61           N
ATOM   1318  H   ALA A 203     -13.171 175.624  17.806  1.00 39.61           H
ATOM   1319  CA  ALA A 203     -12.559 176.464  15.958  1.00 43.14           C
ATOM   1320  HA  ALA A 203     -12.157 175.877  15.132  1.00 43.14           H
ATOM   1321  C   ALA A 203     -11.864 177.850  15.928  1.00 41.76           C
ATOM   1322  O   ALA A 203     -11.595 178.371  14.848  1.00 40.34           O
ATOM   1323  CB  ALA A 203     -14.066 176.627  15.744  1.00 40.04           C
ATOM   1324 1HB  ALA A 203     -14.547 175.649  15.776  1.00 40.04           H
ATOM   1325 2HB  ALA A 203     -14.235 177.084  14.769  1.00 40.04           H
ATOM   1326 3HB  ALA A 203     -14.485 177.265  16.522  1.00 40.04           H
ATOM   1327  N   THR A 204     -11.577 178.471  17.078  1.00 37.50           N
ATOM   1328  H   THR A 204     -11.789 178.003  17.947  1.00 37.50           H
ATOM   1329  CA  THR A 204     -11.200 179.896  17.195  1.00 39.58           C
ATOM   1330  HA  THR A 204     -10.810 180.240  16.237  1.00 39.58           H
ATOM   1331  C   THR A 204     -10.132 180.201  18.275  1.00 40.88           C
ATOM   1332  O   THR A 204      -9.524 181.272  18.240  1.00 35.95           O
ATOM   1333  CB  THR A 204     -12.439 180.756  17.506  1.00 40.65           C
ATOM   1334  HB  THR A 204     -12.118 181.789  17.642  1.00 40.65           H
ATOM   1335  OG1 THR A 204     -13.042 180.309  18.706  1.00 34.58           O
ATOM   1336  HG1 THR A 204     -13.605 179.561  18.495  1.00 34.58           H
ATOM   1337  CG2 THR A 204     -13.517 180.740  16.423  1.00 46.30           C
ATOM   1338 1HG2 THR A 204     -14.297 181.452  16.695  1.00 46.30           H
ATOM   1339 2HG2 THR A 204     -13.949 179.744  16.331  1.00 46.30           H
ATOM   1340 3HG2 THR A 204     -13.073 181.034  15.472  1.00 46.30           H
ATOM   1341  N   ARG A 205      -9.854 179.279  19.201  1.00 37.10           N
ATOM   1342  H   ARG A 205     -10.417 178.440  19.217  1.00 37.10           H
ATOM   1343  CA  ARG A 205      -8.854 179.403  20.278  1.00 37.52           C
ATOM   1344  HA  ARG A 205      -8.315 180.342  20.154  1.00 37.52           H
ATOM   1345  C   ARG A 205      -7.825 178.253  20.246  1.00 35.68           C
ATOM   1346  O   ARG A 205      -8.104 177.157  19.757  1.00 34.62           O
ATOM   1347  CB  ARG A 205      -9.564 179.446  21.643  1.00 35.39           C
ATOM   1348 1HB  ARG A 205     -10.274 178.620  21.688  1.00 35.39           H
ATOM   1349 2HB  ARG A 205      -8.824 179.300  22.430  1.00 35.39           H
ATOM   1350  CG  ARG A 205     -10.330 180.755  21.938  1.00 36.41           C
ATOM   1351 1HG  ARG A 205      -9.625 181.584  21.998  1.00 36.41           H
ATOM   1352 2HG  ARG A 205     -11.064 180.954  21.157  1.00 36.41           H
ATOM   1353  CD  ARG A 205     -11.059 180.624  23.283  1.00 35.26           C
ATOM   1354 1HD  ARG A 205     -11.808 179.835  23.218  1.00 35.26           H
ATOM   1355 2HD  ARG A 205     -10.342 180.323  24.047  1.00 35.26           H
ATOM   1356  NE  ARG A 205     -11.718 181.869  23.717  1.00 40.51           N
ATOM   1357  HE  ARG A 205     -11.126 182.507  24.230  1.00 40.51           H
ATOM   1358  CZ  ARG A 205     -13.024 182.148  23.569  1.00 43.56           C
ATOM   1359  NH1 ARG A 205     -13.875 181.365  22.978  1.00 43.05           N
ATOM   1360 1HH1 ARG A 205     -13.549 180.525  22.521  1.00 43.05           H
ATOM   1361 2HH1 ARG A 205     -14.851 181.621  22.926  1.00 43.05           H
ATOM   1362  NH2 ARG A 205     -13.476 183.261  24.059  1.00 44.56           N
ATOM   1363 1HH2 ARG A 205     -12.830 183.897  24.503  1.00 44.56           H
ATOM   1364 2HH2 ARG A 205     -14.422 183.556  23.864  1.00 44.56           H
ATOM   1365  N   VAL A 206      -6.649 178.523  20.808  1.00 35.10           N
ATOM   1366  H   VAL A 206      -6.519 179.462  21.157  1.00 35.10           H
ATOM   1367  CA  VAL A 206      -5.555 177.574  21.105  1.00 32.27           C
ATOM   1368  HA  VAL A 206      -5.887 176.563  20.869  1.00 32.27           H
ATOM   1369  C   VAL A 206      -5.247 177.647  22.609  1.00 34.13           C
ATOM   1370  O   VAL A 206      -5.284 178.726  23.202  1.00 33.01           O
ATOM   1371  CB  VAL A 206      -4.298 177.864  20.253  1.00 37.25           C
ATOM   1372  HB  VAL A 206      -3.959 178.874  20.483  1.00 37.25           H
ATOM   1373  CG1 VAL A 206      -3.150 176.888  20.546  1.00 33.10           C
ATOM   1374 1HG1 VAL A 206      -2.328 177.086  19.858  1.00 33.10           H
ATOM   1375 2HG1 VAL A 206      -3.501 175.865  20.407  1.00 33.10           H
ATOM   1376 3HG1 VAL A 206      -2.806 177.019  21.571  1.00 33.10           H
ATOM   1377  CG2 VAL A 206      -4.607 177.789  18.752  1.00 40.43           C
ATOM   1378 1HG2 VAL A 206      -3.697 177.978  18.184  1.00 40.43           H
ATOM   1379 2HG2 VAL A 206      -5.355 178.542  18.502  1.00 40.43           H
ATOM   1380 3HG2 VAL A 206      -4.992 176.799  18.506  1.00 40.43           H
ATOM   1381  N   TYR A 207      -4.960 176.503  23.225  1.00 31.79           N
ATOM   1382  H   TYR A 207      -4.918 175.662  22.667  1.00 31.79           H
ATOM   1383  CA  TYR A 207      -4.898 176.323  24.682  1.00 30.85           C
ATOM   1384  HA  TYR A 207      -4.918 177.297  25.171  1.00 30.85           H
ATOM   1385  C   TYR A 207      -3.620 175.587  25.094  1.00 35.94           C
ATOM   1386  O   TYR A 207      -3.245 174.579  24.490  1.00 37.18           O
ATOM   1387  CB  TYR A 207      -6.112 175.521  25.161  1.00 31.19           C
ATOM   1388 1HB  TYR A 207      -6.046 174.522  24.730  1.00 31.19           H
ATOM   1389 2HB  TYR A 207      -6.040 175.406  26.242  1.00 31.19           H
ATOM   1390  CG  TYR A 207      -7.479 176.105  24.825  1.00 33.23           C
ATOM   1391  CD1 TYR A 207      -8.236 176.758  25.815  1.00 32.41           C
ATOM   1392  HD1 TYR A 207      -7.847 176.862  26.817  1.00 32.41           H
ATOM   1393  CD2 TYR A 207      -8.028 175.905  23.546  1.00 34.41           C
ATOM   1394  HD2 TYR A 207      -7.466 175.360  22.801  1.00 34.41           H
ATOM   1395  CE1 TYR A 207      -9.523 177.241  25.518  1.00 38.12           C
ATOM   1396  HE1 TYR A 207     -10.111 177.737  26.276  1.00 38.12           H
ATOM   1397  CE2 TYR A 207      -9.318 176.368  23.242  1.00 34.36           C
ATOM   1398  HE2 TYR A 207      -9.743 176.202  22.264  1.00 34.36           H
ATOM   1399  CZ  TYR A 207     -10.066 177.040  24.230  1.00 31.94           C
ATOM   1400  OH  TYR A 207     -11.321 177.482  23.949  1.00 37.11           O
ATOM   1401  HH  TYR A 207     -11.634 177.213  23.083  1.00 37.11           H
ATOM   1402  N   LEU A 208      -2.978 176.073  26.154  1.00 34.09           N
ATOM   1403  H   LEU A 208      -3.354 176.901  26.594  1.00 34.09           H
ATOM   1404  CA  LEU A 208      -1.713 175.561  26.683  1.00 35.20           C
ATOM   1405  HA  LEU A 208      -1.428 174.654  26.149  1.00 35.20           H
ATOM   1406  C   LEU A 208      -1.911 175.203  28.169  1.00 33.53           C
ATOM   1407  O   LEU A 208      -2.193 176.081  28.989  1.00 34.86           O
ATOM   1408  CB  LEU A 208      -0.607 176.623  26.458  1.00 30.21           C
ATOM   1409 1HB  LEU A 208      -0.836 177.483  27.088  1.00 30.21           H
ATOM   1410 2HB  LEU A 208       0.336 176.202  26.806  1.00 30.21           H
ATOM   1411  CG  LEU A 208      -0.440 177.119  25.009  1.00 39.47           C
ATOM   1412  HG  LEU A 208      -1.416 177.430  24.636  1.00 39.47           H
ATOM   1413  CD1 LEU A 208       0.471 178.342  24.952  1.00 34.15           C
ATOM   1414 1HD1 LEU A 208       0.576 178.671  23.918  1.00 34.15           H
ATOM   1415 2HD1 LEU A 208       1.452 178.095  25.357  1.00 34.15           H
ATOM   1416 3HD1 LEU A 208       0.024 179.142  25.543  1.00 34.15           H
ATOM   1417  CD2 LEU A 208       0.119 176.034  24.091  1.00 35.97           C
ATOM   1418 1HD2 LEU A 208       0.286 176.446  23.096  1.00 35.97           H
ATOM   1419 2HD2 LEU A 208      -0.596 175.214  24.030  1.00 35.97           H
ATOM   1420 3HD2 LEU A 208       1.062 175.666  24.496  1.00 35.97           H
ATOM   1421  N   ILE A 209      -1.810 173.908  28.485  1.00 31.78           N
ATOM   1422  H   ILE A 209      -1.515 173.258  27.771  1.00 31.78           H
ATOM   1423  CA  ILE A 209      -2.020 173.340  29.829  1.00 33.42           C
ATOM   1424  HA  ILE A 209      -2.740 173.957  30.367  1.00 33.42           H
ATOM   1425  C   ILE A 209      -0.677 173.395  30.570  1.00 36.97           C
ATOM   1426  O   ILE A 209       0.218 172.583  30.321  1.00 34.70           O
ATOM   1427  CB  ILE A 209      -2.579 171.891  29.758  1.00 30.64           C
ATOM   1428  HB  ILE A 209      -1.793 171.255  29.351  1.00 30.64           H
ATOM   1429  CG1 ILE A 209      -3.825 171.730  28.870  1.00 33.34           C
ATOM   1430 1HG1 ILE A 209      -4.693 172.097  29.417  1.00 33.34           H
ATOM   1431 2HG1 ILE A 209      -3.696 172.341  27.976  1.00 33.34           H
ATOM   1432  CG2 ILE A 209      -2.906 171.402  31.182  1.00 32.10           C
ATOM   1433 1HG2 ILE A 209      -3.230 170.362  31.146  1.00 32.10           H
ATOM   1434 2HG2 ILE A 209      -3.704 172.018  31.596  1.00 32.10           H
ATOM   1435 3HG2 ILE A 209      -2.019 171.484  31.811  1.00 32.10           H
ATOM   1436  CD1 ILE A 209      -4.059 170.285  28.402  1.00 39.63           C
ATOM   1437 1HD1 ILE A 209      -5.036 170.227  27.921  1.00 39.63           H
ATOM   1438 2HD1 ILE A 209      -4.029 169.601  29.250  1.00 39.63           H
ATOM   1439 3HD1 ILE A 209      -3.284 170.012  27.685  1.00 39.63           H
ATOM   1440  N   LEU A 210      -0.515 174.389  31.436  1.00 28.99           N
ATOM   1441  H   LEU A 210      -1.323 174.944  31.682  1.00 28.99           H
ATOM   1442  CA  LEU A 210       0.769 174.814  32.003  1.00 33.15           C
ATOM   1443  HA  LEU A 210       1.577 174.240  31.549  1.00 33.15           H
ATOM   1444  C   LEU A 210       0.821 174.601  33.526  1.00 32.89           C
ATOM   1445  O   LEU A 210      -0.196 174.507  34.207  1.00 31.19           O
ATOM   1446  CB  LEU A 210       0.978 176.304  31.654  1.00 29.05           C
ATOM   1447 1HB  LEU A 210       0.078 176.850  31.935  1.00 29.05           H
ATOM   1448 2HB  LEU A 210       1.799 176.685  32.262  1.00 29.05           H
ATOM   1449  CG  LEU A 210       1.287 176.573  30.175  1.00 38.32           C
ATOM   1450  HG  LEU A 210       0.654 175.932  29.560  1.00 38.32           H
ATOM   1451  CD1 LEU A 210       0.969 178.027  29.834  1.00 34.97           C
ATOM   1452 1HD1 LEU A 210       1.140 178.199  28.771  1.00 34.97           H
ATOM   1453 2HD1 LEU A 210       1.604 178.693  30.418  1.00 34.97           H
ATOM   1454 3HD1 LEU A 210      -0.077 178.222  30.071  1.00 34.97           H
ATOM   1455  CD2 LEU A 210       2.754 176.301  29.843  1.00 36.09           C
ATOM   1456 1HD2 LEU A 210       2.935 176.523  28.792  1.00 36.09           H
ATOM   1457 2HD2 LEU A 210       2.981 175.253  30.039  1.00 36.09           H
ATOM   1458 3HD2 LEU A 210       3.390 176.933  30.463  1.00 36.09           H
ATOM   1459  N   GLU A 211       2.026 174.571  34.075  1.00 31.34           N
ATOM   1460  H   GLU A 211       2.836 174.596  33.472  1.00 31.34           H
ATOM   1461  CA  GLU A 211       2.254 174.676  35.510  1.00 32.75           C
ATOM   1462  HA  GLU A 211       1.623 173.946  36.017  1.00 32.75           H
ATOM   1463  C   GLU A 211       1.883 176.078  36.054  1.00 31.73           C
ATOM   1464  O   GLU A 211       2.028 177.093  35.369  1.00 30.44           O
ATOM   1465  CB  GLU A 211       3.709 174.288  35.776  1.00 33.33           C
ATOM   1466 1HB  GLU A 211       3.823 173.247  35.471  1.00 33.33           H
ATOM   1467 2HB  GLU A 211       4.357 174.905  35.153  1.00 33.33           H
ATOM   1468  CG  GLU A 211       4.154 174.426  37.240  1.00 32.38           C
ATOM   1469 1HG  GLU A 211       4.093 175.471  37.544  1.00 32.38           H
ATOM   1470 2HG  GLU A 211       3.486 173.836  37.868  1.00 32.38           H
ATOM   1471  CD  GLU A 211       5.591 173.935  37.451  1.00 33.99           C
ATOM   1472  OE1 GLU A 211       5.952 173.681  38.625  1.00 33.36           O
ATOM   1473  OE2 GLU A 211       6.361 173.832  36.476  1.00 34.69           O
ATOM   1474  N   TYR A 212       1.416 176.123  37.303  1.00 30.21           N
ATOM   1475  H   TYR A 212       1.342 175.255  37.814  1.00 30.21           H
ATOM   1476  CA  TYR A 212       1.193 177.354  38.074  1.00 30.13           C
ATOM   1477  HA  TYR A 212       1.177 178.206  37.394  1.00 30.13           H
ATOM   1478  C   TYR A 212       2.326 177.582  39.098  1.00 30.48           C
ATOM   1479  O   TYR A 212       2.802 176.631  39.725  1.00 30.09           O
ATOM   1480  CB  TYR A 212      -0.185 177.271  38.746  1.00 32.23           C
ATOM   1481 1HB  TYR A 212      -0.949 177.285  37.969  1.00 32.23           H
ATOM   1482 2HB  TYR A 212      -0.265 176.311  39.255  1.00 32.23           H
ATOM   1483  CG  TYR A 212      -0.503 178.376  39.752  1.00 28.21           C
ATOM   1484  CD1 TYR A 212      -0.502 179.729  39.355  1.00 27.09           C
ATOM   1485  HD1 TYR A 212      -0.242 180.003  38.343  1.00 27.09           H
ATOM   1486  CD2 TYR A 212      -0.855 178.035  41.073  1.00 30.64           C
ATOM   1487  HD2 TYR A 212      -0.843 177.004  41.394  1.00 30.64           H
ATOM   1488  CE1 TYR A 212      -0.880 180.735  40.266  1.00 30.92           C
ATOM   1489  HE1 TYR A 212      -0.891 181.772  39.962  1.00 30.92           H
ATOM   1490  CE2 TYR A 212      -1.265 179.034  41.978  1.00 33.43           C
ATOM   1491  HE2 TYR A 212      -1.571 178.768  42.978  1.00 33.43           H
ATOM   1492  CZ  TYR A 212      -1.293 180.385  41.571  1.00 33.11           C
ATOM   1493  OH  TYR A 212      -1.731 181.347  42.441  1.00 35.40           O
ATOM   1494  HH  TYR A 212      -2.326 180.998  43.108  1.00 35.40           H
ATOM   1495  N   ALA A 213       2.734 178.837  39.287  1.00 29.22           N
ATOM   1496  H   ALA A 213       2.315 179.560  38.720  1.00 29.22           H
ATOM   1497  CA  ALA A 213       3.717 179.268  40.284  1.00 32.92           C
ATOM   1498  HA  ALA A 213       3.883 178.467  41.004  1.00 32.92           H
ATOM   1499  C   ALA A 213       3.171 180.492  41.053  1.00 28.82           C
ATOM   1500  O   ALA A 213       2.997 181.557  40.445  1.00 32.99           O
ATOM   1501  CB  ALA A 213       5.050 179.524  39.571  1.00 28.73           C
ATOM   1502 1HB  ALA A 213       5.359 178.617  39.051  1.00 28.73           H
ATOM   1503 2HB  ALA A 213       5.808 179.801  40.303  1.00 28.73           H
ATOM   1504 3HB  ALA A 213       4.929 180.333  38.850  1.00 28.73           H
ATOM   1505  N   PRO A 214       2.808 180.365  42.348  1.00 29.67           N
ATOM   1506  CA  PRO A 214       1.907 181.317  43.002  1.00 30.45           C
ATOM   1507  HA  PRO A 214       1.066 181.513  42.337  1.00 30.45           H
ATOM   1508  C   PRO A 214       2.525 182.673  43.404  1.00 35.96           C
ATOM   1509  O   PRO A 214       1.785 183.651  43.488  1.00 35.16           O
ATOM   1510  CB  PRO A 214       1.372 180.581  44.239  1.00 33.39           C
ATOM   1511 1HB  PRO A 214       1.235 181.242  45.096  1.00 33.39           H
ATOM   1512 2HB  PRO A 214       0.432 180.085  43.995  1.00 33.39           H
ATOM   1513  CG  PRO A 214       2.441 179.548  44.546  1.00 36.08           C
ATOM   1514 1HG  PRO A 214       3.240 179.997  45.137  1.00 36.08           H
ATOM   1515 2HG  PRO A 214       2.031 178.670  45.043  1.00 36.08           H
ATOM   1516  CD  PRO A 214       2.951 179.180  43.168  1.00 30.91           C
ATOM   1517 1HD  PRO A 214       4.002 178.895  43.217  1.00 30.91           H
ATOM   1518 2HD  PRO A 214       2.348 178.373  42.751  1.00 30.91           H
ATOM   1519  N   LEU A 215       3.830 182.778  43.675  1.00 30.96           N
ATOM   1520  H   LEU A 215       4.452 182.005  43.485  1.00 30.96           H
ATOM   1521  CA  LEU A 215       4.425 183.931  44.373  1.00 33.95           C
ATOM   1522  HA  LEU A 215       3.635 184.363  44.987  1.00 33.95           H
ATOM   1523  C   LEU A 215       4.921 185.074  43.421  1.00 35.56           C
ATOM   1524  O   LEU A 215       5.842 185.816  43.762  1.00 36.74           O
ATOM   1525  CB  LEU A 215       5.494 183.450  45.382  1.00 34.11           C
ATOM   1526 1HB  LEU A 215       6.291 182.960  44.823  1.00 34.11           H
ATOM   1527 2HB  LEU A 215       5.909 184.326  45.879  1.00 34.11           H
ATOM   1528  CG  LEU A 215       4.992 182.474  46.466  1.00 38.64           C
ATOM   1529  HG  LEU A 215       4.744 181.527  45.988  1.00 38.64           H
ATOM   1530  CD1 LEU A 215       6.098 182.228  47.492  1.00 40.80           C
ATOM   1531 1HD1 LEU A 215       5.755 181.471  48.197  1.00 40.80           H
ATOM   1532 2HD1 LEU A 215       6.324 183.149  48.030  1.00 40.80           H
ATOM   1533 3HD1 LEU A 215       6.995 181.874  46.985  1.00 40.80           H
ATOM   1534  CD2 LEU A 215       3.764 182.976  47.233  1.00 43.47           C
ATOM   1535 1HD2 LEU A 215       3.547 182.289  48.051  1.00 43.47           H
ATOM   1536 2HD2 LEU A 215       2.907 183.025  46.561  1.00 43.47           H
ATOM   1537 3HD2 LEU A 215       3.967 183.968  47.636  1.00 43.47           H
ATOM   1538  N   GLY A 216       4.268 185.248  42.269  1.00 34.49           N
ATOM   1539  H   GLY A 216       3.480 184.647  42.074  1.00 34.49           H
ATOM   1540  CA  GLY A 216       4.509 186.345  41.332  1.00 34.33           C
ATOM   1541 1HA  GLY A 216       3.656 186.446  40.661  1.00 34.33           H
ATOM   1542 2HA  GLY A 216       4.593 187.275  41.895  1.00 34.33           H
ATOM   1543  C   GLY A 216       5.780 186.194  40.469  1.00 35.34           C
ATOM   1544  O   GLY A 216       6.372 185.115  40.398  1.00 33.10           O
ATOM   1545  N   THR A 217       6.163 187.265  39.766  1.00 33.49           N
ATOM   1546  H   THR A 217       5.614 188.112  39.819  1.00 33.49           H
ATOM   1547  CA  THR A 217       7.453 187.378  39.058  1.00 38.78           C
ATOM   1548  HA  THR A 217       7.711 186.390  38.678  1.00 38.78           H
ATOM   1549  C   THR A 217       8.575 187.843  40.001  1.00 33.31           C
ATOM   1550  O   THR A 217       8.343 188.613  40.936  1.00 35.67           O
ATOM   1551  CB  THR A 217       7.389 188.320  37.836  1.00 34.46           C
ATOM   1552  HB  THR A 217       8.368 188.325  37.357  1.00 34.46           H
ATOM   1553  OG1 THR A 217       7.068 189.649  38.202  1.00 38.98           O
ATOM   1554  HG1 THR A 217       6.777 190.113  37.414  1.00 38.98           H
ATOM   1555  CG2 THR A 217       6.363 187.863  36.801  1.00 36.20           C
ATOM   1556 1HG2 THR A 217       6.378 188.543  35.949  1.00 36.20           H
ATOM   1557 2HG2 THR A 217       5.366 187.854  37.241  1.00 36.20           H
ATOM   1558 3HG2 THR A 217       6.623 186.858  36.468  1.00 36.20           H
ATOM   1559  N   VAL A 218       9.820 187.433  39.726  1.00 33.86           N
ATOM   1560  H   VAL A 218       9.991 186.828  38.935  1.00 33.86           H
ATOM   1561  CA  VAL A 218      10.999 187.842  40.501  1.00 34.37           C
ATOM   1562  HA  VAL A 218      10.826 187.557  41.539  1.00 34.37           H
ATOM   1563  C   VAL A 218      11.175 189.380  40.459  1.00 35.14           C
ATOM   1564  O   VAL A 218      11.563 189.984  41.456  1.00 34.21           O
ATOM   1565  CB  VAL A 218      12.274 187.104  40.033  1.00 36.33           C
ATOM   1566  HB  VAL A 218      12.446 187.355  38.986  1.00 36.33           H
ATOM   1567  CG1 VAL A 218      13.521 187.510  40.831  1.00 34.94           C
ATOM   1568 1HG1 VAL A 218      14.371 186.915  40.499  1.00 34.94           H
ATOM   1569 2HG1 VAL A 218      13.344 187.331  41.892  1.00 34.94           H
ATOM   1570 3HG1 VAL A 218      13.733 188.568  40.671  1.00 34.94           H
ATOM   1571  CG2 VAL A 218      12.128 185.580  40.147  1.00 34.27           C
ATOM   1572 1HG2 VAL A 218      13.039 185.104  39.783  1.00 34.27           H
ATOM   1573 2HG2 VAL A 218      11.279 185.239  39.555  1.00 34.27           H
ATOM   1574 3HG2 VAL A 218      11.973 185.315  41.193  1.00 34.27           H
ATOM   1575  N   TYR A 219      10.790 190.029  39.354  1.00 35.08           N
ATOM   1576  H   TYR A 219      10.561 189.479  38.538  1.00 35.08           H
ATOM   1577  CA  TYR A 219      10.716 191.483  39.215  1.00 36.72           C
ATOM   1578  HA  TYR A 219      11.721 191.889  39.331  1.00 36.72           H
ATOM   1579  C   TYR A 219       9.802 192.152  40.258  1.00 40.40           C
ATOM   1580  O   TYR A 219      10.217 193.135  40.870  1.00 39.12           O
ATOM   1581  CB  TYR A 219      10.223 191.824  37.807  1.00 37.15           C
ATOM   1582 1HB  TYR A 219      10.898 191.334  37.104  1.00 37.15           H
ATOM   1583 2HB  TYR A 219       9.229 191.402  37.659  1.00 37.15           H
ATOM   1584  CG  TYR A 219      10.170 193.311  37.465  1.00 47.25           C
ATOM   1585  CD1 TYR A 219      11.343 193.949  37.027  1.00 42.15           C
ATOM   1586  HD1 TYR A 219      12.271 193.399  36.970  1.00 42.15           H
ATOM   1587  CD2 TYR A 219       8.959 194.030  37.516  1.00 50.05           C
ATOM   1588  HD2 TYR A 219       8.047 193.551  37.841  1.00 50.05           H
ATOM   1589  CE1 TYR A 219      11.313 195.298  36.634  1.00 51.51           C
ATOM   1590  HE1 TYR A 219      12.219 195.788  36.307  1.00 51.51           H
ATOM   1591  CE2 TYR A 219       8.915 195.375  37.095  1.00 52.60           C
ATOM   1592  HE2 TYR A 219       7.985 195.923  37.107  1.00 52.60           H
ATOM   1593  CZ  TYR A 219      10.095 196.009  36.645  1.00 56.07           C
ATOM   1594  OH  TYR A 219      10.083 197.285  36.176  1.00 64.36           O
ATOM   1595  HH  TYR A 219       9.204 197.601  35.956  1.00 64.36           H
ATOM   1596  N   ARG A 220       8.586 191.633  40.499  1.00 36.35           N
ATOM   1597  H   ARG A 220       8.294 190.783  40.039  1.00 36.35           H
ATOM   1598  CA  ARG A 220       7.648 192.211  41.466  1.00 36.47           C
ATOM   1599  HA  ARG A 220       7.540 193.267  41.216  1.00 36.47           H
ATOM   1600  C   ARG A 220       8.187 192.122  42.914  1.00 44.03           C
ATOM   1601  O   ARG A 220       7.893 193.016  43.704  1.00 41.21           O
ATOM   1602  CB  ARG A 220       6.257 191.564  41.313  1.00  0.00           C
ATOM   1603 1HB  ARG A 220       5.923 191.702  40.284  1.00  0.00           H
ATOM   1604 2HB  ARG A 220       6.307 190.495  41.524  1.00  0.00           H
ATOM   1605  CG  ARG A 220       5.214 192.198  42.254  1.00  0.00           C
ATOM   1606 1HG  ARG A 220       5.311 191.738  43.237  1.00  0.00           H
ATOM   1607 2HG  ARG A 220       5.425 193.262  42.360  1.00  0.00           H
ATOM   1608  CD  ARG A 220       3.749 192.041  41.789  1.00  0.00           C
ATOM   1609 1HD  ARG A 220       3.556 190.998  41.536  1.00  0.00           H
ATOM   1610 2HD  ARG A 220       3.091 192.335  42.607  1.00  0.00           H
ATOM   1611  NE  ARG A 220       3.465 192.880  40.618  1.00  0.00           N
ATOM   1612  HE  ARG A 220       4.097 192.715  39.848  1.00  0.00           H
ATOM   1613  CZ  ARG A 220       2.490 193.801  40.486  1.00  0.00           C
ATOM   1614  NH1 ARG A 220       2.451 194.504  39.393  1.00  0.00           N
ATOM   1615 1HH1 ARG A 220       3.242 194.450  38.766  1.00  0.00           H
ATOM   1616 2HH1 ARG A 220       1.736 195.201  39.245  1.00  0.00           H
ATOM   1617  NH2 ARG A 220       1.574 194.039  41.382  1.00  0.00           N
ATOM   1618 1HH2 ARG A 220       1.554 193.514  42.244  1.00  0.00           H
ATOM   1619 2HH2 ARG A 220       0.847 194.711  41.183  1.00  0.00           H
ATOM   1620  N   GLU A 221       9.005 191.114  43.223  1.00 34.74           N
ATOM   1621  H   GLU A 221       9.171 190.399  42.530  1.00 34.74           H
ATOM   1622  CA  GLU A 221       9.702 190.967  44.502  1.00 40.58           C
ATOM   1623  HA  GLU A 221       9.014 191.276  45.290  1.00 40.58           H
ATOM   1624  C   GLU A 221      10.962 191.868  44.606  1.00 40.10           C
ATOM   1625  O   GLU A 221      11.175 192.523  45.629  1.00 42.72           O
ATOM   1626  CB  GLU A 221      10.045 189.478  44.704  1.00 40.10           C
ATOM   1627 1HB  GLU A 221       9.175 188.869  44.457  1.00 40.10           H
ATOM   1628 2HB  GLU A 221      10.840 189.210  44.008  1.00 40.10           H
ATOM   1629  CG  GLU A 221      10.507 189.101  46.130  1.00 44.93           C
ATOM   1630 1HG  GLU A 221      11.005 188.133  46.083  1.00 44.93           H
ATOM   1631 2HG  GLU A 221      11.225 189.832  46.501  1.00 44.93           H
ATOM   1632  CD  GLU A 221       9.345 189.006  47.128  1.00 48.48           C
ATOM   1633  OE1 GLU A 221       8.469 189.900  47.146  1.00 53.87           O
ATOM   1634  OE2 GLU A 221       9.280 188.026  47.907  1.00 52.64           O
ATOM   1635  N   LEU A 222      11.758 191.981  43.535  1.00 39.58           N
ATOM   1636  H   LEU A 222      11.578 191.415  42.719  1.00 39.58           H
ATOM   1637  CA  LEU A 222      12.895 192.901  43.461  1.00 45.43           C
ATOM   1638  HA  LEU A 222      13.561 192.667  44.292  1.00 45.43           H
ATOM   1639  C   LEU A 222      12.437 194.370  43.622  1.00 46.33           C
ATOM   1640  O   LEU A 222      13.050 195.116  44.377  1.00 47.21           O
ATOM   1641  CB  LEU A 222      13.670 192.660  42.146  1.00 38.88           C
ATOM   1642 1HB  LEU A 222      13.951 191.608  42.104  1.00 38.88           H
ATOM   1643 2HB  LEU A 222      12.998 192.865  41.313  1.00 38.88           H
ATOM   1644  CG  LEU A 222      14.941 193.519  41.972  1.00 43.23           C
ATOM   1645  HG  LEU A 222      14.644 194.568  41.951  1.00 43.23           H
ATOM   1646  CD1 LEU A 222      15.972 193.316  43.087  1.00 39.24           C
ATOM   1647 1HD1 LEU A 222      16.863 193.900  42.856  1.00 39.24           H
ATOM   1648 2HD1 LEU A 222      16.237 192.261  43.156  1.00 39.24           H
ATOM   1649 3HD1 LEU A 222      15.555 193.650  44.037  1.00 39.24           H
ATOM   1650  CD2 LEU A 222      15.612 193.173  40.641  1.00 42.91           C
ATOM   1651 1HD2 LEU A 222      16.474 193.824  40.495  1.00 42.91           H
ATOM   1652 2HD2 LEU A 222      14.902 193.322  39.828  1.00 42.91           H
ATOM   1653 3HD2 LEU A 222      15.939 192.133  40.652  1.00 42.91           H
ATOM   1654  N   GLN A 223      11.294 194.742  43.040  1.00 46.26           N
ATOM   1655  H   GLN A 223      10.847 194.096  42.406  1.00 46.26           H
ATOM   1656  CA  GLN A 223      10.627 196.035  43.236  1.00 45.87           C
ATOM   1657  HA  GLN A 223      11.347 196.817  42.996  1.00 45.87           H
ATOM   1658  C   GLN A 223      10.135 196.305  44.693  1.00 40.94           C
ATOM   1659  O   GLN A 223       9.664 197.407  44.979  1.00 51.40           O
ATOM   1660  CB  GLN A 223       9.454 196.139  42.241  1.00 45.14           C
ATOM   1661 1HB  GLN A 223       8.890 195.208  42.204  1.00 45.14           H
ATOM   1662 2HB  GLN A 223       8.782 196.923  42.590  1.00 45.14           H
ATOM   1663  CG  GLN A 223       9.917 196.489  40.815  1.00 53.34           C
ATOM   1664 1HG  GLN A 223      10.792 197.134  40.893  1.00 53.34           H
ATOM   1665 2HG  GLN A 223      10.218 195.589  40.277  1.00 53.34           H
ATOM   1666  CD  GLN A 223       8.844 197.215  39.993  1.00 59.92           C
ATOM   1667  OE1 GLN A 223       7.645 196.990  40.121  1.00 66.86           O
ATOM   1668  NE2 GLN A 223       9.227 198.087  39.088  1.00 58.78           N
ATOM   1669 1HE2 GLN A 223       8.544 198.666  38.622  1.00 58.78           H
ATOM   1670 2HE2 GLN A 223      10.213 198.247  38.936  1.00 58.78           H
ATOM   1671  N   LYS A 224      10.242 195.342  45.620  1.00 42.92           N
ATOM   1672  H   LYS A 224      10.599 194.438  45.343  1.00 42.92           H
ATOM   1673  CA  LYS A 224       9.943 195.507  47.053  1.00 46.95           C
ATOM   1674  HA  LYS A 224       9.453 196.469  47.205  1.00 46.95           H
ATOM   1675  C   LYS A 224      11.213 195.476  47.931  1.00 53.61           C
ATOM   1676  O   LYS A 224      11.277 196.200  48.926  1.00 52.28           O
ATOM   1677  CB  LYS A 224       8.960 194.414  47.508  1.00 48.46           C
ATOM   1678 1HB  LYS A 224       9.426 193.441  47.352  1.00 48.46           H
ATOM   1679 2HB  LYS A 224       8.769 194.538  48.573  1.00 48.46           H
ATOM   1680  CG  LYS A 224       7.614 194.463  46.783  1.00 56.35           C
ATOM   1681 1HG  LYS A 224       7.079 195.365  47.079  1.00 56.35           H
ATOM   1682 2HG  LYS A 224       7.785 194.484  45.707  1.00 56.35           H
ATOM   1683  CD  LYS A 224       6.786 193.223  47.138  1.00 58.38           C
ATOM   1684 1HD  LYS A 224       7.346 192.330  46.861  1.00 58.38           H
ATOM   1685 2HD  LYS A 224       6.604 193.212  48.212  1.00 58.38           H
ATOM   1686  CE  LYS A 224       5.444 193.213  46.400  1.00 70.17           C
ATOM   1687 1HE  LYS A 224       4.866 194.088  46.698  1.00 70.17           H
ATOM   1688 2HE  LYS A 224       5.626 193.268  45.326  1.00 70.17           H
ATOM   1689  NZ  LYS A 224       4.697 191.980  46.728  1.00 74.45           N
ATOM   1690 1HZ  LYS A 224       3.754 192.045  46.371  1.00 74.45           H
ATOM   1691 2HZ  LYS A 224       4.671 191.873  47.732  1.00 74.45           H
ATOM   1692 3HZ  LYS A 224       5.159 191.182  46.316  1.00 74.45           H
ATOM   1693  N   LEU A 225      12.214 194.673  47.558  1.00 46.14           N
ATOM   1694  H   LEU A 225      12.066 194.063  46.768  1.00 46.14           H
ATOM   1695  CA  LEU A 225      13.492 194.528  48.266  1.00 41.92           C
ATOM   1696  HA  LEU A 225      13.324 194.747  49.320  1.00 41.92           H
ATOM   1697  C   LEU A 225      14.610 195.492  47.769  1.00 45.19           C
ATOM   1698  O   LEU A 225      15.600 195.681  48.471  1.00 45.90           O
ATOM   1699  CB  LEU A 225      13.949 193.057  48.144  1.00 46.40           C
ATOM   1700 1HB  LEU A 225      13.964 192.791  47.087  1.00 46.40           H
ATOM   1701 2HB  LEU A 225      14.968 192.984  48.524  1.00 46.40           H
ATOM   1702  CG  LEU A 225      13.078 192.050  48.915  1.00 46.81           C
ATOM   1703  HG  LEU A 225      12.047 192.150  48.577  1.00 46.81           H
ATOM   1704  CD1 LEU A 225      13.545 190.622  48.629  1.00 43.69           C
ATOM   1705 1HD1 LEU A 225      12.923 189.921  49.187  1.00 43.69           H
ATOM   1706 2HD1 LEU A 225      14.585 190.505  48.931  1.00 43.69           H
ATOM   1707 3HD1 LEU A 225      13.451 190.422  47.562  1.00 43.69           H
ATOM   1708  CD2 LEU A 225      13.146 192.288  50.427  1.00 52.28           C
ATOM   1709 1HD2 LEU A 225      12.566 191.517  50.932  1.00 52.28           H
ATOM   1710 2HD2 LEU A 225      12.738 193.269  50.671  1.00 52.28           H
ATOM   1711 3HD2 LEU A 225      14.185 192.235  50.754  1.00 52.28           H
ATOM   1712  N   SER A 226      14.449 196.100  46.592  1.00 40.35           N
ATOM   1713  H   SER A 226      13.627 195.850  46.061  1.00 40.35           H
ATOM   1714  CA  SER A 226      15.399 196.999  45.882  1.00 44.10           C
ATOM   1715  HA  SER A 226      14.885 197.311  44.973  1.00 44.10           H
ATOM   1716  C   SER A 226      16.743 196.344  45.449  1.00 38.49           C
ATOM   1717  O   SER A 226      17.216 196.613  44.344  1.00 39.19           O
ATOM   1718  CB  SER A 226      15.640 198.287  46.679  1.00 47.82           C
ATOM   1719 1HB  SER A 226      16.191 198.043  47.587  1.00 47.82           H
ATOM   1720 2HB  SER A 226      16.237 198.970  46.076  1.00 47.82           H
ATOM   1721  OG  SER A 226      14.416 198.916  47.013  1.00 57.29           O
ATOM   1722  HG  SER A 226      14.072 198.497  47.805  1.00 57.29           H
ATOM   1723  N   LYS A 227      17.328 195.469  46.273  1.00 39.41           N
ATOM   1724  H   LYS A 227      16.884 195.328  47.169  1.00 39.41           H
ATOM   1725  CA  LYS A 227      18.468 194.567  45.982  1.00 42.40           C
ATOM   1726  HA  LYS A 227      18.468 194.322  44.919  1.00 42.40           H
ATOM   1727  C   LYS A 227      18.286 193.254  46.774  1.00 38.28           C
ATOM   1728  O   LYS A 227      17.474 193.204  47.701  1.00 40.59           O
ATOM   1729  CB  LYS A 227      19.827 195.228  46.328  1.00 43.32           C
ATOM   1730 1HB  LYS A 227      19.903 195.285  47.414  1.00 43.32           H
ATOM   1731 2HB  LYS A 227      20.619 194.571  45.967  1.00 43.32           H
ATOM   1732  CG  LYS A 227      20.046 196.635  45.740  1.00 52.26           C
ATOM   1733 1HG  LYS A 227      19.849 196.596  44.668  1.00 52.26           H
ATOM   1734 2HG  LYS A 227      19.338 197.319  46.208  1.00 52.26           H
ATOM   1735  CD  LYS A 227      21.476 197.150  45.957  1.00 51.69           C
ATOM   1736 1HD  LYS A 227      21.775 196.935  46.983  1.00 51.69           H
ATOM   1737 2HD  LYS A 227      22.148 196.614  45.287  1.00 51.69           H
ATOM   1738  CE  LYS A 227      21.613 198.656  45.677  1.00 60.39           C
ATOM   1739 1HE  LYS A 227      22.671 198.901  45.590  1.00 60.39           H
ATOM   1740 2HE  LYS A 227      21.138 198.877  44.721  1.00 60.39           H
ATOM   1741  NZ  LYS A 227      21.014 199.477  46.755  1.00 62.96           N
ATOM   1742 1HZ  LYS A 227      21.129 200.456  46.533  1.00 62.96           H
ATOM   1743 2HZ  LYS A 227      21.480 199.272  47.626  1.00 62.96           H
ATOM   1744 3HZ  LYS A 227      20.030 199.265  46.841  1.00 62.96           H
ATOM   1745  N   PHE A 228      19.016 192.202  46.414  1.00 34.61           N
ATOM   1746  H   PHE A 228      19.656 192.309  45.640  1.00 34.61           H
ATOM   1747  CA  PHE A 228      19.006 190.884  47.069  1.00 36.31           C
ATOM   1748  HA  PHE A 228      18.191 190.837  47.791  1.00 36.31           H
ATOM   1749  C   PHE A 228      20.326 190.606  47.828  1.00 36.04           C
ATOM   1750  O   PHE A 228      21.402 191.044  47.415  1.00 38.62           O
ATOM   1751  CB  PHE A 228      18.775 189.798  46.004  1.00 32.49           C
ATOM   1752 1HB  PHE A 228      19.555 189.899  45.250  1.00 32.49           H
ATOM   1753 2HB  PHE A 228      18.922 188.825  46.471  1.00 32.49           H
ATOM   1754  CG  PHE A 228      17.423 189.767  45.276  1.00 37.11           C
ATOM   1755  CD1 PHE A 228      16.274 190.425  45.770  1.00 36.41           C
ATOM   1756  HD1 PHE A 228      16.318 191.003  46.681  1.00 36.41           H
ATOM   1757  CD2 PHE A 228      17.314 189.002  44.099  1.00 34.07           C
ATOM   1758  HD2 PHE A 228      18.181 188.474  43.730  1.00 34.07           H
ATOM   1759  CE1 PHE A 228      15.046 190.322  45.082  1.00 37.95           C
ATOM   1760  HE1 PHE A 228      14.170 190.829  45.457  1.00 37.95           H
ATOM   1761  CE2 PHE A 228      16.095 188.912  43.407  1.00 35.13           C
ATOM   1762  HE2 PHE A 228      16.038 188.328  42.500  1.00 35.13           H
ATOM   1763  CZ  PHE A 228      14.957 189.566  43.901  1.00 39.56           C
ATOM   1764  HZ  PHE A 228      14.021 189.491  43.368  1.00 39.56           H
ATOM   1765  N   ASP A 229      20.248 189.834  48.916  1.00 43.10           N
ATOM   1766  H   ASP A 229      19.348 189.502  49.232  1.00 43.10           H
ATOM   1767  CA  ASP A 229      21.424 189.347  49.636  1.00 37.94           C
ATOM   1768  HA  ASP A 229      22.106 190.193  49.724  1.00 37.94           H
ATOM   1769  C   ASP A 229      22.167 188.230  48.856  1.00 43.90           C
ATOM   1770  O   ASP A 229      21.642 187.626  47.912  1.00 35.51           O
ATOM   1771  CB  ASP A 229      21.102 188.971  51.093  1.00 40.33           C
ATOM   1772 1HB  ASP A 229      22.044 188.780  51.607  1.00 40.33           H
ATOM   1773 2HB  ASP A 229      20.655 189.841  51.574  1.00 40.33           H
ATOM   1774  CG  ASP A 229      20.175 187.764  51.317  1.00 47.68           C
ATOM   1775  OD1 ASP A 229      20.427 186.660  50.793  1.00 44.14           O
ATOM   1776  OD2 ASP A 229      19.218 187.909  52.120  1.00 48.89           O
ATOM   1777  N   GLU A 230      23.423 187.980  49.228  1.00 33.52           N
ATOM   1778  H   GLU A 230      23.837 188.528  49.969  1.00 33.52           H
ATOM   1779  CA  GLU A 230      24.290 187.035  48.533  1.00 36.86           C
ATOM   1780  HA  GLU A 230      24.345 187.327  47.485  1.00 36.86           H
ATOM   1781  C   GLU A 230      23.767 185.585  48.599  1.00 35.04           C
ATOM   1782  O   GLU A 230      23.899 184.848  47.624  1.00 37.28           O
ATOM   1783  CB  GLU A 230      25.712 187.069  49.105  1.00 39.35           C
ATOM   1784 1HB  GLU A 230      25.698 186.808  50.163  1.00 39.35           H
ATOM   1785 2HB  GLU A 230      26.280 186.314  48.561  1.00 39.35           H
ATOM   1786  CG  GLU A 230      26.416 188.426  48.941  1.00 45.31           C
ATOM   1787 1HG  GLU A 230      26.140 188.855  47.978  1.00 45.31           H
ATOM   1788 2HG  GLU A 230      26.080 189.108  49.723  1.00 45.31           H
ATOM   1789  CD  GLU A 230      27.949 188.329  49.008  1.00 49.68           C
ATOM   1790  OE1 GLU A 230      28.506 187.272  49.390  1.00 50.33           O
ATOM   1791  OE2 GLU A 230      28.608 189.321  48.621  1.00 50.36           O
ATOM   1792  N   GLN A 231      23.143 185.182  49.709  1.00 39.02           N
ATOM   1793  H   GLN A 231      22.985 185.853  50.447  1.00 39.02           H
ATOM   1794  CA  GLN A 231      22.591 183.841  49.904  1.00 38.13           C
ATOM   1795  HA  GLN A 231      23.364 183.116  49.650  1.00 38.13           H
ATOM   1796  C   GLN A 231      21.376 183.588  48.988  1.00 39.35           C
ATOM   1797  O   GLN A 231      21.313 182.554  48.313  1.00 36.90           O
ATOM   1798  CB  GLN A 231      22.258 183.673  51.392  1.00 37.89           C
ATOM   1799 1HB  GLN A 231      23.194 183.679  51.951  1.00 37.89           H
ATOM   1800 2HB  GLN A 231      21.665 184.530  51.713  1.00 37.89           H
ATOM   1801  CG  GLN A 231      21.485 182.386  51.759  1.00 42.82           C
ATOM   1802 1HG  GLN A 231      20.557 182.333  51.190  1.00 42.82           H
ATOM   1803 2HG  GLN A 231      22.091 181.517  51.502  1.00 42.82           H
ATOM   1804  CD  GLN A 231      21.147 182.322  53.255  1.00 46.69           C
ATOM   1805  OE1 GLN A 231      21.345 183.258  54.028  1.00 47.84           O
ATOM   1806  NE2 GLN A 231      20.594 181.217  53.704  1.00 41.70           N
ATOM   1807 1HE2 GLN A 231      20.460 181.113  54.699  1.00 41.70           H
ATOM   1808 2HE2 GLN A 231      20.542 180.409  53.100  1.00 41.70           H
ATOM   1809  N   ARG A 232      20.455 184.556  48.898  1.00 35.37           N
ATOM   1810  H   ARG A 232      20.550 185.371  49.486  1.00 35.37           H
ATOM   1811  CA  ARG A 232      19.350 184.558  47.939  1.00 36.70           C
ATOM   1812  HA  ARG A 232      18.742 183.668  48.103  1.00 36.70           H
ATOM   1813  C   ARG A 232      19.900 184.523  46.509  1.00 32.76           C
ATOM   1814  O   ARG A 232      19.526 183.645  45.739  1.00 34.70           O
ATOM   1815  CB  ARG A 232      18.478 185.801  48.179  1.00 34.93           C
ATOM   1816 1HB  ARG A 232      18.143 185.797  49.217  1.00 34.93           H
ATOM   1817 2HB  ARG A 232      19.065 186.704  48.011  1.00 34.93           H
ATOM   1818  CG  ARG A 232      17.241 185.842  47.264  1.00 42.57           C
ATOM   1819 1HG  ARG A 232      17.556 185.792  46.222  1.00 42.57           H
ATOM   1820 2HG  ARG A 232      16.605 184.984  47.480  1.00 42.57           H
ATOM   1821  CD  ARG A 232      16.418 187.127  47.467  1.00 43.32           C
ATOM   1822 1HD  ARG A 232      17.054 187.989  47.265  1.00 43.32           H
ATOM   1823 2HD  ARG A 232      15.588 187.151  46.760  1.00 43.32           H
ATOM   1824  NE  ARG A 232      15.890 187.229  48.833  1.00 45.62           N
ATOM   1825  HE  ARG A 232      16.510 187.703  49.473  1.00 45.62           H
ATOM   1826  CZ  ARG A 232      14.717 186.751  49.255  1.00 54.82           C
ATOM   1827  NH1 ARG A 232      13.825 186.265  48.449  1.00 54.87           N
ATOM   1828 1HH1 ARG A 232      14.029 186.195  47.462  1.00 54.87           H
ATOM   1829 2HH1 ARG A 232      12.882 186.123  48.781  1.00 54.87           H
ATOM   1830  NH2 ARG A 232      14.442 186.739  50.517  1.00 59.27           N
ATOM   1831 1HH2 ARG A 232      15.184 186.946  51.171  1.00 59.27           H
ATOM   1832 2HH2 ARG A 232      13.604 186.274  50.836  1.00 59.27           H
ATOM   1833  N   THR A 233      20.835 185.416  46.185  1.00 31.57           N
ATOM   1834  H   THR A 233      21.109 186.100  46.876  1.00 31.57           H
ATOM   1835  CA  THR A 233      21.438 185.542  44.857  1.00 31.43           C
ATOM   1836  HA  THR A 233      20.645 185.777  44.147  1.00 31.43           H
ATOM   1837  C   THR A 233      22.112 184.232  44.416  1.00 35.12           C
ATOM   1838  O   THR A 233      21.758 183.688  43.374  1.00 31.85           O
ATOM   1839  CB  THR A 233      22.442 186.700  44.814  1.00 34.86           C
ATOM   1840  HB  THR A 233      23.236 186.507  45.535  1.00 34.86           H
ATOM   1841  OG1 THR A 233      21.787 187.901  45.153  1.00 33.58           O
ATOM   1842  HG1 THR A 233      21.714 187.950  46.109  1.00 33.58           H
ATOM   1843  CG2 THR A 233      23.058 186.894  43.428  1.00 32.02           C
ATOM   1844 1HG2 THR A 233      23.781 187.707  43.481  1.00 32.02           H
ATOM   1845 2HG2 THR A 233      22.273 187.152  42.716  1.00 32.02           H
ATOM   1846 3HG2 THR A 233      23.558 185.982  43.103  1.00 32.02           H
ATOM   1847  N   ALA A 234      23.026 183.674  45.212  1.00 31.44           N
ATOM   1848  H   ALA A 234      23.281 184.134  46.074  1.00 31.44           H
ATOM   1849  CA  ALA A 234      23.724 182.429  44.894  1.00 32.77           C
ATOM   1850  HA  ALA A 234      24.227 182.546  43.934  1.00 32.77           H
ATOM   1851  C   ALA A 234      22.769 181.219  44.787  1.00 29.23           C
ATOM   1852  O   ALA A 234      22.993 180.326  43.967  1.00 30.44           O
ATOM   1853  CB  ALA A 234      24.781 182.191  45.974  1.00 34.03           C
ATOM   1854 1HB  ALA A 234      25.473 183.032  45.995  1.00 34.03           H
ATOM   1855 2HB  ALA A 234      25.328 181.274  45.755  1.00 34.03           H
ATOM   1856 3HB  ALA A 234      24.290 182.099  46.943  1.00 34.03           H
ATOM   1857  N   THR A 235      21.694 181.188  45.581  1.00 29.95           N
ATOM   1858  H   THR A 235      21.554 181.921  46.261  1.00 29.95           H
ATOM   1859  CA  THR A 235      20.656 180.154  45.508  1.00 30.82           C
ATOM   1860  HA  THR A 235      21.152 179.184  45.480  1.00 30.82           H
ATOM   1861  C   THR A 235      19.810 180.297  44.227  1.00 35.89           C
ATOM   1862  O   THR A 235      19.639 179.315  43.510  1.00 31.10           O
ATOM   1863  CB  THR A 235      19.785 180.167  46.770  1.00 33.60           C
ATOM   1864  HB  THR A 235      19.317 181.146  46.867  1.00 33.60           H
ATOM   1865  OG1 THR A 235      20.630 179.933  47.890  1.00 35.84           O
ATOM   1866  HG1 THR A 235      20.921 180.788  48.216  1.00 35.84           H
ATOM   1867  CG2 THR A 235      18.700 179.090  46.778  1.00 36.46           C
ATOM   1868 1HG2 THR A 235      18.214 179.089  47.753  1.00 36.46           H
ATOM   1869 2HG2 THR A 235      19.147 178.113  46.594  1.00 36.46           H
ATOM   1870 3HG2 THR A 235      17.963 179.304  46.004  1.00 36.46           H
ATOM   1871  N   TYR A 236      19.369 181.508  43.876  1.00 31.72           N
ATOM   1872  H   TYR A 236      19.535 182.292  44.491  1.00 31.72           H
ATOM   1873  CA  TYR A 236      18.639 181.796  42.634  1.00 33.43           C
ATOM   1874  HA  TYR A 236      17.744 181.176  42.591  1.00 33.43           H
ATOM   1875  C   TYR A 236      19.496 181.474  41.386  1.00 29.00           C
ATOM   1876  O   TYR A 236      19.029 180.816  40.458  1.00 30.88           O
ATOM   1877  CB  TYR A 236      18.215 183.278  42.624  1.00 30.14           C
ATOM   1878 1HB  TYR A 236      19.087 183.896  42.841  1.00 30.14           H
ATOM   1879 2HB  TYR A 236      17.908 183.520  41.606  1.00 30.14           H
ATOM   1880  CG  TYR A 236      17.084 183.728  43.567  1.00 35.01           C
ATOM   1881  CD1 TYR A 236      16.525 182.876  44.547  1.00 35.69           C
ATOM   1882  HD1 TYR A 236      16.903 181.874  44.688  1.00 35.69           H
ATOM   1883  CD2 TYR A 236      16.558 185.026  43.404  1.00 35.67           C
ATOM   1884  HD2 TYR A 236      16.981 185.692  42.666  1.00 35.67           H
ATOM   1885  CE1 TYR A 236      15.430 183.310  45.327  1.00 38.39           C
ATOM   1886  HE1 TYR A 236      15.002 182.650  46.067  1.00 38.39           H
ATOM   1887  CE2 TYR A 236      15.462 185.462  44.175  1.00 35.73           C
ATOM   1888  HE2 TYR A 236      15.050 186.449  44.031  1.00 35.73           H
ATOM   1889  CZ  TYR A 236      14.885 184.594  45.128  1.00 41.12           C
ATOM   1890  OH  TYR A 236      13.819 185.013  45.865  1.00 38.09           O
ATOM   1891  HH  TYR A 236      13.314 184.289  46.243  1.00 38.09           H
ATOM   1892  N   ILE A 237      20.770 181.881  41.382  1.00 29.90           N
ATOM   1893  H   ILE A 237      21.104 182.446  42.149  1.00 29.90           H
ATOM   1894  CA  ILE A 237      21.728 181.597  40.309  1.00 27.51           C
ATOM   1895  HA  ILE A 237      21.270 181.896  39.366  1.00 27.51           H
ATOM   1896  C   ILE A 237      22.028 180.074  40.213  1.00 29.53           C
ATOM   1897  O   ILE A 237      22.163 179.566  39.104  1.00 28.52           O
ATOM   1898  CB  ILE A 237      23.004 182.465  40.509  1.00 32.62           C
ATOM   1899  HB  ILE A 237      23.332 182.330  41.540  1.00 32.62           H
ATOM   1900  CG1 ILE A 237      22.719 183.977  40.307  1.00 31.25           C
ATOM   1901 1HG1 ILE A 237      21.906 184.255  40.977  1.00 31.25           H
ATOM   1902 2HG1 ILE A 237      23.607 184.527  40.620  1.00 31.25           H
ATOM   1903  CG2 ILE A 237      24.178 182.027  39.615  1.00 30.00           C
ATOM   1904 1HG2 ILE A 237      24.996 182.739  39.726  1.00 30.00           H
ATOM   1905 2HG2 ILE A 237      23.856 182.001  38.574  1.00 30.00           H
ATOM   1906 3HG2 ILE A 237      24.516 181.035  39.916  1.00 30.00           H
ATOM   1907  CD1 ILE A 237      22.330 184.442  38.896  1.00 33.09           C
ATOM   1908 1HD1 ILE A 237      22.125 185.512  38.929  1.00 33.09           H
ATOM   1909 2HD1 ILE A 237      21.440 183.911  38.559  1.00 33.09           H
ATOM   1910 3HD1 ILE A 237      23.152 184.250  38.206  1.00 33.09           H
ATOM   1911  N   THR A 238      22.044 179.334  41.330  1.00 29.08           N
ATOM   1912  H   THR A 238      21.939 179.782  42.228  1.00 29.08           H
ATOM   1913  CA  THR A 238      22.128 177.864  41.345  1.00 29.12           C
ATOM   1914  HA  THR A 238      23.011 177.566  40.780  1.00 29.12           H
ATOM   1915  C   THR A 238      20.893 177.220  40.679  1.00 30.32           C
ATOM   1916  O   THR A 238      21.043 176.383  39.792  1.00 29.97           O
ATOM   1917  CB  THR A 238      22.298 177.326  42.779  1.00 29.84           C
ATOM   1918  HB  THR A 238      21.512 177.753  43.403  1.00 29.84           H
ATOM   1919  OG1 THR A 238      23.552 177.725  43.310  1.00 30.82           O
ATOM   1920  HG1 THR A 238      23.525 178.676  43.443  1.00 30.82           H
ATOM   1921  CG2 THR A 238      22.217 175.805  42.904  1.00 38.07           C
ATOM   1922 1HG2 THR A 238      22.497 175.515  43.917  1.00 38.07           H
ATOM   1923 2HG2 THR A 238      22.901 175.343  42.191  1.00 38.07           H
ATOM   1924 3HG2 THR A 238      21.199 175.473  42.698  1.00 38.07           H
ATOM   1925  N   GLU A 239      19.681 177.633  41.063  1.00 31.63           N
ATOM   1926  H   GLU A 239      19.598 178.330  41.790  1.00 31.63           H
ATOM   1927  CA  GLU A 239      18.419 177.113  40.516  1.00 29.64           C
ATOM   1928  HA  GLU A 239      18.393 176.036  40.681  1.00 29.64           H
ATOM   1929  C   GLU A 239      18.300 177.351  38.986  1.00 30.05           C
ATOM   1930  O   GLU A 239      17.832 176.473  38.256  1.00 29.83           O
ATOM   1931  CB  GLU A 239      17.234 177.740  41.281  1.00 27.89           C
ATOM   1932 1HB  GLU A 239      17.372 178.815  41.389  1.00 27.89           H
ATOM   1933 2HB  GLU A 239      16.312 177.557  40.730  1.00 27.89           H
ATOM   1934  CG  GLU A 239      17.109 177.113  42.677  1.00 35.08           C
ATOM   1935 1HG  GLU A 239      17.055 176.032  42.549  1.00 35.08           H
ATOM   1936 2HG  GLU A 239      18.006 177.325  43.259  1.00 35.08           H
ATOM   1937  CD  GLU A 239      15.886 177.557  43.508  1.00 41.64           C
ATOM   1938  OE1 GLU A 239      15.338 178.670  43.336  1.00 39.25           O
ATOM   1939  OE2 GLU A 239      15.476 176.754  44.384  1.00 49.57           O
ATOM   1940  N   LEU A 240      18.798 178.491  38.495  1.00 28.53           N
ATOM   1941  H   LEU A 240      19.134 179.189  39.143  1.00 28.53           H
ATOM   1942  CA  LEU A 240      18.921 178.789  37.072  1.00 29.55           C
ATOM   1943  HA  LEU A 240      17.975 178.539  36.591  1.00 29.55           H
ATOM   1944  C   LEU A 240      20.032 177.956  36.387  1.00 28.22           C
ATOM   1945  O   LEU A 240      19.766 177.330  35.365  1.00 29.34           O
ATOM   1946  CB  LEU A 240      19.181 180.298  36.885  1.00 28.39           C
ATOM   1947 1HB  LEU A 240      20.044 180.575  37.491  1.00 28.39           H
ATOM   1948 2HB  LEU A 240      19.435 180.476  35.840  1.00 28.39           H
ATOM   1949  CG  LEU A 240      17.991 181.192  37.263  1.00 37.13           C
ATOM   1950  HG  LEU A 240      17.634 180.903  38.252  1.00 37.13           H
ATOM   1951  CD1 LEU A 240      18.440 182.648  37.314  1.00 35.28           C
ATOM   1952 1HD1 LEU A 240      17.598 183.279  37.599  1.00 35.28           H
ATOM   1953 2HD1 LEU A 240      18.806 182.952  36.333  1.00 35.28           H
ATOM   1954 3HD1 LEU A 240      19.239 182.753  38.049  1.00 35.28           H
ATOM   1955  CD2 LEU A 240      16.833 181.077  36.268  1.00 38.80           C
ATOM   1956 1HD2 LEU A 240      16.051 181.783  36.548  1.00 38.80           H
ATOM   1957 2HD2 LEU A 240      16.434 180.063  36.293  1.00 38.80           H
ATOM   1958 3HD2 LEU A 240      17.186 181.304  35.263  1.00 38.80           H
ATOM   1959  N   ALA A 241      21.253 177.910  36.930  1.00 29.37           N
ATOM   1960  H   ALA A 241      21.444 178.424  37.778  1.00 29.37           H
ATOM   1961  CA  ALA A 241      22.378 177.199  36.321  1.00 30.02           C
ATOM   1962  HA  ALA A 241      22.541 177.613  35.326  1.00 30.02           H
ATOM   1963  C   ALA A 241      22.106 175.682  36.159  1.00 29.41           C
ATOM   1964  O   ALA A 241      22.459 175.100  35.128  1.00 26.79           O
ATOM   1965  CB  ALA A 241      23.635 177.461  37.158  1.00 30.46           C
ATOM   1966 1HB  ALA A 241      23.861 178.528  37.149  1.00 30.46           H
ATOM   1967 2HB  ALA A 241      24.475 176.908  36.736  1.00 30.46           H
ATOM   1968 3HB  ALA A 241      23.463 177.135  38.184  1.00 30.46           H
ATOM   1969  N   ASN A 242      21.408 175.069  37.123  1.00 31.85           N
ATOM   1970  H   ASN A 242      21.189 175.580  37.967  1.00 31.85           H
ATOM   1971  CA  ASN A 242      20.941 173.689  37.039  1.00 32.29           C
ATOM   1972  HA  ASN A 242      21.804 173.039  36.902  1.00 32.29           H
ATOM   1973  C   ASN A 242      19.995 173.478  35.831  1.00 31.67           C
ATOM   1974  O   ASN A 242      20.184 172.537  35.056  1.00 30.26           O
ATOM   1975  CB  ASN A 242      20.239 173.301  38.356  1.00 32.83           C
ATOM   1976 1HB  ASN A 242      19.430 174.006  38.549  1.00 32.83           H
ATOM   1977 2HB  ASN A 242      19.787 172.317  38.227  1.00 32.83           H
ATOM   1978  CG  ASN A 242      21.161 173.263  39.580  1.00 46.39           C
ATOM   1979  OD1 ASN A 242      22.380 173.268  39.501  1.00 46.49           O
ATOM   1980  ND2 ASN A 242      20.595 173.184  40.759  1.00 45.42           N
ATOM   1981 1HD2 ASN A 242      21.169 173.208  41.589  1.00 45.42           H
ATOM   1982 2HD2 ASN A 242      19.589 173.146  40.842  1.00 45.42           H
ATOM   1983  N   ALA A 243      19.019 174.375  35.645  1.00 29.29           N
ATOM   1984  H   ALA A 243      18.947 175.155  36.282  1.00 29.29           H
ATOM   1985  CA  ALA A 243      18.054 174.322  34.548  1.00 28.51           C
ATOM   1986  HA  ALA A 243      17.609 173.328  34.525  1.00 28.51           H
ATOM   1987  C   ALA A 243      18.700 174.586  33.170  1.00 29.25           C
ATOM   1988  O   ALA A 243      18.461 173.833  32.226  1.00 31.49           O
ATOM   1989  CB  ALA A 243      16.950 175.345  34.836  1.00 28.82           C
ATOM   1990 1HB  ALA A 243      16.485 175.120  35.796  1.00 28.82           H
ATOM   1991 2HB  ALA A 243      16.201 175.287  34.046  1.00 28.82           H
ATOM   1992 3HB  ALA A 243      17.373 176.349  34.863  1.00 28.82           H
ATOM   1993  N   LEU A 244      19.553 175.611  33.066  1.00 28.73           N
ATOM   1994  H   LEU A 244      19.700 176.205  33.869  1.00 28.73           H
ATOM   1995  CA  LEU A 244      20.271 175.955  31.843  1.00 29.48           C
ATOM   1996  HA  LEU A 244      19.548 176.151  31.051  1.00 29.48           H
ATOM   1997  C   LEU A 244      21.165 174.778  31.387  1.00 30.60           C
ATOM   1998  O   LEU A 244      21.122 174.393  30.224  1.00 30.69           O
ATOM   1999  CB  LEU A 244      21.110 177.238  32.069  1.00 27.95           C
ATOM   2000 1HB  LEU A 244      21.762 177.065  32.926  1.00 27.95           H
ATOM   2001 2HB  LEU A 244      21.737 177.388  31.191  1.00 27.95           H
ATOM   2002  CG  LEU A 244      20.313 178.532  32.315  1.00 30.21           C
ATOM   2003  HG  LEU A 244      19.578 178.344  33.098  1.00 30.21           H
ATOM   2004  CD1 LEU A 244      21.262 179.634  32.792  1.00 30.40           C
ATOM   2005 1HD1 LEU A 244      20.690 180.541  32.989  1.00 30.40           H
ATOM   2006 2HD1 LEU A 244      22.007 179.833  32.022  1.00 30.40           H
ATOM   2007 3HD1 LEU A 244      21.761 179.313  33.707  1.00 30.40           H
ATOM   2008  CD2 LEU A 244      19.570 179.026  31.076  1.00 32.30           C
ATOM   2009 1HD2 LEU A 244      19.058 179.960  31.308  1.00 32.30           H
ATOM   2010 2HD2 LEU A 244      18.840 178.278  30.767  1.00 32.30           H
ATOM   2011 3HD2 LEU A 244      20.284 179.193  30.270  1.00 32.30           H
ATOM   2012  N   SER A 245      21.905 174.130  32.295  1.00 30.10           N
ATOM   2013  H   SER A 245      21.922 174.448  33.254  1.00 30.10           H
ATOM   2014  CA  SER A 245      22.775 173.008  31.952  1.00 35.38           C
ATOM   2015  HA  SER A 245      23.417 173.328  31.131  1.00 35.38           H
ATOM   2016  C   SER A 245      21.979 171.770  31.475  1.00 34.73           C
ATOM   2017  O   SER A 245      22.396 171.102  30.525  1.00 33.15           O
ATOM   2018  CB  SER A 245      23.681 172.675  33.140  1.00 30.83           C
ATOM   2019 1HB  SER A 245      24.233 173.570  33.430  1.00 30.83           H
ATOM   2020 2HB  SER A 245      23.066 172.361  33.983  1.00 30.83           H
ATOM   2021  OG  SER A 245      24.604 171.646  32.812  1.00 38.50           O
ATOM   2022  HG  SER A 245      25.058 171.906  32.008  1.00 38.50           H
ATOM   2023  N   TYR A 246      20.797 171.521  32.053  1.00 31.12           N
ATOM   2024  H   TYR A 246      20.488 172.099  32.822  1.00 31.12           H
ATOM   2025  CA  TYR A 246      19.850 170.524  31.554  1.00 30.85           C
ATOM   2026  HA  TYR A 246      20.357 169.560  31.513  1.00 30.85           H
ATOM   2027  C   TYR A 246      19.377 170.873  30.125  1.00 34.80           C
ATOM   2028  O   TYR A 246      19.449 170.021  29.241  1.00 31.15           O
ATOM   2029  CB  TYR A 246      18.680 170.393  32.541  1.00 26.92           C
ATOM   2030 1HB  TYR A 246      19.080 170.078  33.504  1.00 26.92           H
ATOM   2031 2HB  TYR A 246      18.230 171.374  32.695  1.00 26.92           H
ATOM   2032  CG  TYR A 246      17.574 169.417  32.141  1.00 30.76           C
ATOM   2033  CD1 TYR A 246      17.513 168.138  32.729  1.00 34.05           C
ATOM   2034  HD1 TYR A 246      18.288 167.811  33.408  1.00 34.05           H
ATOM   2035  CD2 TYR A 246      16.546 169.828  31.267  1.00 32.26           C
ATOM   2036  HD2 TYR A 246      16.573 170.810  30.818  1.00 32.26           H
ATOM   2037  CE1 TYR A 246      16.412 167.293  32.484  1.00 32.44           C
ATOM   2038  HE1 TYR A 246      16.356 166.326  32.962  1.00 32.44           H
ATOM   2039  CE2 TYR A 246      15.452 168.981  31.006  1.00 34.60           C
ATOM   2040  HE2 TYR A 246      14.666 169.297  30.336  1.00 34.60           H
ATOM   2041  CZ  TYR A 246      15.369 167.721  31.638  1.00 36.00           C
ATOM   2042  OH  TYR A 246      14.268 166.934  31.447  1.00 37.01           O
ATOM   2043  HH  TYR A 246      14.273 166.147  31.998  1.00 37.01           H
ATOM   2044  N   CYS A 247      18.975 172.121  29.857  1.00 29.33           N
ATOM   2045  H   CYS A 247      18.919 172.798  30.604  1.00 29.33           H
ATOM   2046  CA  CYS A 247      18.627 172.596  28.513  1.00 31.08           C
ATOM   2047  HA  CYS A 247      17.793 172.001  28.141  1.00 31.08           H
ATOM   2048  C   CYS A 247      19.800 172.432  27.509  1.00 33.19           C
ATOM   2049  O   CYS A 247      19.590 171.936  26.397  1.00 33.11           O
ATOM   2050  CB  CYS A 247      18.169 174.048  28.612  1.00 30.09           C
ATOM   2051 1HB  CYS A 247      18.841 174.597  29.272  1.00 30.09           H
ATOM   2052 2HB  CYS A 247      18.213 174.511  27.627  1.00 30.09           H
ATOM   2053  SG  CYS A 247      16.477 174.112  29.255  1.00 33.62           S
ATOM   2054  HG  CYS A 247      15.885 173.717  28.125  1.00 33.62           H
ATOM   2055  N   HIS A 248      21.030 172.759  27.913  1.00 29.06           N
ATOM   2056  H   HIS A 248      21.148 173.195  28.817  1.00 29.06           H
ATOM   2057  CA  HIS A 248      22.216 172.652  27.067  1.00 34.53           C
ATOM   2058  HA  HIS A 248      22.027 173.236  26.166  1.00 34.53           H
ATOM   2059  C   HIS A 248      22.496 171.194  26.639  1.00 38.13           C
ATOM   2060  O   HIS A 248      22.782 170.954  25.466  1.00 35.74           O
ATOM   2061  CB  HIS A 248      23.443 173.253  27.769  1.00 31.07           C
ATOM   2062 1HB  HIS A 248      23.602 172.739  28.717  1.00 31.07           H
ATOM   2063 2HB  HIS A 248      24.306 173.050  27.135  1.00 31.07           H
ATOM   2064  CG  HIS A 248      23.388 174.749  28.039  1.00 35.63           C
ATOM   2065  ND1 HIS A 248      24.409 175.534  28.527  1.00 33.16           N
ATOM   2066  HD1 HIS A 248      25.389 175.307  28.619  1.00 33.16           H
ATOM   2067  CD2 HIS A 248      22.342 175.602  27.823  1.00 31.59           C
ATOM   2068  HD2 HIS A 248      21.360 175.380  27.431  1.00 31.59           H
ATOM   2069  CE1 HIS A 248      23.972 176.780  28.586  1.00 34.08           C
ATOM   2070  HE1 HIS A 248      24.535 177.664  28.846  1.00 34.08           H
ATOM   2071  NE2 HIS A 248      22.712 176.868  28.188  1.00 33.75           N
ATOM   2072  N   SER A 249      22.298 170.215  27.532  1.00 33.80           N
ATOM   2073  H   SER A 249      22.106 170.452  28.495  1.00 33.80           H
ATOM   2074  CA  SER A 249      22.436 168.788  27.223  1.00 33.21           C
ATOM   2075  HA  SER A 249      23.461 168.616  26.896  1.00 33.21           H
ATOM   2076  C   SER A 249      21.494 168.307  26.092  1.00 40.63           C
ATOM   2077  O   SER A 249      21.749 167.270  25.475  1.00 40.59           O
ATOM   2078  CB  SER A 249      22.197 167.942  28.481  1.00 37.52           C
ATOM   2079 1HB  SER A 249      22.617 166.948  28.323  1.00 37.52           H
ATOM   2080 2HB  SER A 249      22.710 168.408  29.322  1.00 37.52           H
ATOM   2081  OG  SER A 249      20.812 167.807  28.759  1.00 38.47           O
ATOM   2082  HG  SER A 249      20.487 168.662  29.052  1.00 38.47           H
ATOM   2083  N   LYS A 250      20.417 169.060  25.814  1.00 33.10           N
ATOM   2084  H   LYS A 250      20.297 169.898  26.366  1.00 33.10           H
ATOM   2085  CA  LYS A 250      19.365 168.810  24.802  1.00 32.10           C
ATOM   2086  HA  LYS A 250      19.583 167.867  24.303  1.00 32.10           H
ATOM   2087  C   LYS A 250      19.344 169.914  23.699  1.00 33.43           C
ATOM   2088  O   LYS A 250      18.327 170.096  23.019  1.00 35.57           O
ATOM   2089  CB  LYS A 250      18.019 168.631  25.533  1.00 38.37           C
ATOM   2090 1HB  LYS A 250      17.854 169.500  26.170  1.00 38.37           H
ATOM   2091 2HB  LYS A 250      17.225 168.594  24.787  1.00 38.37           H
ATOM   2092  CG  LYS A 250      17.976 167.328  26.360  1.00 44.41           C
ATOM   2093 1HG  LYS A 250      17.388 166.593  25.810  1.00 44.41           H
ATOM   2094 2HG  LYS A 250      18.992 166.943  26.445  1.00 44.41           H
ATOM   2095  CD  LYS A 250      17.387 167.518  27.770  1.00 50.43           C
ATOM   2096 1HD  LYS A 250      17.916 168.336  28.259  1.00 50.43           H
ATOM   2097 2HD  LYS A 250      16.340 167.805  27.673  1.00 50.43           H
ATOM   2098  CE  LYS A 250      17.491 166.268  28.669  1.00 59.87           C
ATOM   2099 1HE  LYS A 250      17.160 166.539  29.672  1.00 59.87           H
ATOM   2100 2HE  LYS A 250      16.814 165.508  28.279  1.00 59.87           H
ATOM   2101  NZ  LYS A 250      18.872 165.730  28.725  1.00 57.87           N
ATOM   2102 1HZ  LYS A 250      18.962 165.047  29.463  1.00 57.87           H
ATOM   2103 2HZ  LYS A 250      19.524 166.486  28.883  1.00 57.87           H
ATOM   2104 3HZ  LYS A 250      19.072 165.294  27.836  1.00 57.87           H
ATOM   2105  N   ARG A 251      20.473 170.622  23.527  1.00 32.52           N
ATOM   2106  H   ARG A 251      21.243 170.416  24.147  1.00 32.52           H
ATOM   2107  CA  ARG A 251      20.764 171.620  22.469  1.00 35.60           C
ATOM   2108  HA  ARG A 251      21.778 171.967  22.668  1.00 35.60           H
ATOM   2109  C   ARG A 251      19.838 172.872  22.496  1.00 37.59           C
ATOM   2110  O   ARG A 251      19.742 173.595  21.501  1.00 36.97           O
ATOM   2111  CB  ARG A 251      20.815 170.870  21.120  1.00  0.00           C
ATOM   2112 1HB  ARG A 251      21.312 169.917  21.302  1.00  0.00           H
ATOM   2113 2HB  ARG A 251      19.799 170.657  20.788  1.00  0.00           H
ATOM   2114  CG  ARG A 251      21.557 171.586  19.968  1.00  0.00           C
ATOM   2115 1HG  ARG A 251      20.979 172.451  19.643  1.00  0.00           H
ATOM   2116 2HG  ARG A 251      22.539 171.918  20.307  1.00  0.00           H
ATOM   2117  CD  ARG A 251      21.749 170.646  18.762  1.00  0.00           C
ATOM   2118 1HD  ARG A 251      20.789 170.210  18.485  1.00  0.00           H
ATOM   2119 2HD  ARG A 251      22.114 171.231  17.918  1.00  0.00           H
ATOM   2120  NE  ARG A 251      22.703 169.564  19.043  1.00  0.00           N
ATOM   2121  HE  ARG A 251      22.312 168.812  19.593  1.00  0.00           H
ATOM   2122  CZ  ARG A 251      24.014 169.544  18.736  1.00  0.00           C
ATOM   2123  NH1 ARG A 251      24.740 168.570  19.190  1.00  0.00           N
ATOM   2124 1HH1 ARG A 251      24.293 167.873  19.768  1.00  0.00           H
ATOM   2125 2HH1 ARG A 251      25.706 168.456  18.918  1.00  0.00           H
ATOM   2126  NH2 ARG A 251      24.614 170.440  18.014  1.00  0.00           N
ATOM   2127 1HH2 ARG A 251      24.092 171.131  17.494  1.00  0.00           H
ATOM   2128 2HH2 ARG A 251      25.619 170.395  17.924  1.00  0.00           H
ATOM   2129  N   VAL A 252      19.159 173.114  23.620  1.00 35.22           N
ATOM   2130  H   VAL A 252      19.336 172.518  24.416  1.00 35.22           H
ATOM   2131  CA  VAL A 252      18.305 174.290  23.874  1.00 35.52           C
ATOM   2132  HA  VAL A 252      17.831 174.579  22.936  1.00 35.52           H
ATOM   2133  C   VAL A 252      19.153 175.477  24.371  1.00 31.99           C
ATOM   2134  O   VAL A 252      20.124 175.273  25.100  1.00 31.28           O
ATOM   2135  CB  VAL A 252      17.177 173.938  24.873  1.00 34.37           C
ATOM   2136  HB  VAL A 252      17.635 173.498  25.759  1.00 34.37           H
ATOM   2137  CG1 VAL A 252      16.342 175.141  25.326  1.00 32.86           C
ATOM   2138 1HG1 VAL A 252      15.543 174.789  25.978  1.00 32.86           H
ATOM   2139 2HG1 VAL A 252      15.910 175.632  24.454  1.00 32.86           H
ATOM   2140 3HG1 VAL A 252      16.969 175.849  25.869  1.00 32.86           H
ATOM   2141  CG2 VAL A 252      16.207 172.906  24.284  1.00 31.44           C
ATOM   2142 1HG2 VAL A 252      15.428 172.680  25.011  1.00 31.44           H
ATOM   2143 2HG2 VAL A 252      16.753 171.994  24.040  1.00 31.44           H
ATOM   2144 3HG2 VAL A 252      15.754 173.311  23.379  1.00 31.44           H
ATOM   2145  N   ILE A 253      18.778 176.701  23.989  1.00 33.20           N
ATOM   2146  H   ILE A 253      17.999 176.781  23.351  1.00 33.20           H
ATOM   2147  CA  ILE A 253      19.354 177.984  24.451  1.00 33.56           C
ATOM   2148  HA  ILE A 253      19.951 177.810  25.346  1.00 33.56           H
ATOM   2149  C   ILE A 253      18.194 178.932  24.832  1.00 32.99           C
ATOM   2150  O   ILE A 253      17.182 178.974  24.123  1.00 34.85           O
ATOM   2151  CB  ILE A 253      20.281 178.597  23.362  1.00 34.98           C
ATOM   2152  HB  ILE A 253      19.672 178.772  22.475  1.00 34.98           H
ATOM   2153  CG1 ILE A 253      21.426 177.628  22.985  1.00 32.55           C
ATOM   2154 1HG1 ILE A 253      22.011 177.429  23.883  1.00 32.55           H
ATOM   2155 2HG1 ILE A 253      20.980 176.692  22.647  1.00 32.55           H
ATOM   2156  CG2 ILE A 253      20.863 179.947  23.819  1.00 34.26           C
ATOM   2157 1HG2 ILE A 253      21.463 180.380  23.018  1.00 34.26           H
ATOM   2158 2HG2 ILE A 253      21.493 179.775  24.692  1.00 34.26           H
ATOM   2159 3HG2 ILE A 253      20.057 180.632  24.081  1.00 34.26           H
ATOM   2160  CD1 ILE A 253      22.362 178.099  21.864  1.00 34.06           C
ATOM   2161 1HD1 ILE A 253      23.066 177.295  21.647  1.00 34.06           H
ATOM   2162 2HD1 ILE A 253      22.910 178.990  22.170  1.00 34.06           H
ATOM   2163 3HD1 ILE A 253      21.775 178.320  20.973  1.00 34.06           H
ATOM   2164  N   HIS A 254      18.296 179.671  25.940  1.00 32.24           N
ATOM   2165  H   HIS A 254      19.159 179.650  26.464  1.00 32.24           H
ATOM   2166  CA  HIS A 254      17.178 180.398  26.565  1.00 32.66           C
ATOM   2167  HA  HIS A 254      16.472 180.632  25.768  1.00 32.66           H
ATOM   2168  C   HIS A 254      17.601 181.755  27.209  1.00 39.07           C
ATOM   2169  O   HIS A 254      17.228 182.087  28.337  1.00 37.86           O
ATOM   2170  CB  HIS A 254      16.438 179.467  27.541  1.00 36.48           C
ATOM   2171 1HB  HIS A 254      16.502 178.439  27.183  1.00 36.48           H
ATOM   2172 2HB  HIS A 254      16.904 179.502  28.525  1.00 36.48           H
ATOM   2173  CG  HIS A 254      14.986 179.858  27.666  1.00 38.75           C
ATOM   2174  ND1 HIS A 254      14.013 179.641  26.725  1.00 38.32           N
ATOM   2175  HD1 HIS A 254      14.051 179.052  25.906  1.00 38.32           H
ATOM   2176  CD2 HIS A 254      14.392 180.615  28.637  1.00 42.12           C
ATOM   2177  HD2 HIS A 254      14.830 181.047  29.525  1.00 42.12           H
ATOM   2178  CE1 HIS A 254      12.905 180.205  27.146  1.00 40.96           C
ATOM   2179  HE1 HIS A 254      11.940 180.188  26.661  1.00 40.96           H
ATOM   2180  NE2 HIS A 254      13.077 180.820  28.303  1.00 39.70           N
ATOM   2181  N   ARG A 255      18.357 182.548  26.441  1.00 41.25           N
ATOM   2182  H   ARG A 255      18.725 182.112  25.608  1.00 41.25           H
ATOM   2183  CA  ARG A 255      18.991 183.838  26.810  1.00 44.46           C
ATOM   2184  HA  ARG A 255      19.887 183.611  27.387  1.00 44.46           H
ATOM   2185  C   ARG A 255      18.112 184.793  27.641  1.00 48.09           C
ATOM   2186  O   ARG A 255      18.638 185.505  28.499  1.00 43.31           O
ATOM   2187  CB  ARG A 255      19.420 184.507  25.486  1.00 45.46           C
ATOM   2188 1HB  ARG A 255      19.942 183.782  24.861  1.00 45.46           H
ATOM   2189 2HB  ARG A 255      18.518 184.812  24.955  1.00 45.46           H
ATOM   2190  CG  ARG A 255      20.326 185.743  25.659  1.00 48.94           C
ATOM   2191 1HG  ARG A 255      20.116 186.224  26.614  1.00 48.94           H
ATOM   2192 2HG  ARG A 255      21.365 185.415  25.677  1.00 48.94           H
ATOM   2193  CD  ARG A 255      20.173 186.800  24.542  1.00 50.80           C
ATOM   2194 1HD  ARG A 255      20.851 187.632  24.734  1.00 50.80           H
ATOM   2195 2HD  ARG A 255      20.438 186.338  23.592  1.00 50.80           H
ATOM   2196  NE  ARG A 255      18.798 187.328  24.441  1.00 65.47           N
ATOM   2197  HE  ARG A 255      18.328 187.050  23.591  1.00 65.47           H
ATOM   2198  CZ  ARG A 255      18.113 187.956  25.409  1.00 65.14           C
ATOM   2199  NH1 ARG A 255      18.662 188.443  26.488  1.00 58.51           N
ATOM   2200 1HH1 ARG A 255      19.666 188.542  26.542  1.00 58.51           H
ATOM   2201 2HH1 ARG A 255      18.083 188.744  27.259  1.00 58.51           H
ATOM   2202  NH2 ARG A 255      16.825 188.060  25.291  1.00 65.80           N
ATOM   2203 1HH2 ARG A 255      16.369 187.614  24.508  1.00 65.80           H
ATOM   2204 2HH2 ARG A 255      16.273 188.446  26.044  1.00 65.80           H
ATOM   2205  N   ASP A 256      16.806 184.856  27.390  1.00 46.44           N
ATOM   2206  H   ASP A 256      16.430 184.231  26.691  1.00 46.44           H
ATOM   2207  CA  ASP A 256      15.895 185.888  27.901  1.00 43.64           C
ATOM   2208  HA  ASP A 256      16.455 186.819  27.814  1.00 43.64           H
ATOM   2209  C   ASP A 256      15.464 185.758  29.397  1.00 43.17           C
ATOM   2210  O   ASP A 256      14.355 186.142  29.768  1.00 41.10           O
ATOM   2211  CB  ASP A 256      14.673 186.008  26.975  1.00 47.38           C
ATOM   2212 1HB  ASP A 256      14.972 185.768  25.954  1.00 47.38           H
ATOM   2213 2HB  ASP A 256      13.903 185.296  27.274  1.00 47.38           H
ATOM   2214  CG  ASP A 256      14.074 187.419  26.994  1.00 54.42           C
ATOM   2215  OD1 ASP A 256      14.840 188.400  27.144  1.00 53.64           O
ATOM   2216  OD2 ASP A 256      12.852 187.559  26.767  1.00 57.02           O
ATOM   2217  N   ILE A 257      16.313 185.203  30.267  1.00 39.35           N
ATOM   2218  H   ILE A 257      17.202 184.876  29.918  1.00 39.35           H
ATOM   2219  CA  ILE A 257      16.118 185.119  31.724  1.00 38.67           C
ATOM   2220  HA  ILE A 257      15.093 184.785  31.887  1.00 38.67           H
ATOM   2221  C   ILE A 257      16.252 186.510  32.429  1.00 42.30           C
ATOM   2222  O   ILE A 257      17.083 186.701  33.320  1.00 41.03           O
ATOM   2223  CB  ILE A 257      17.040 184.025  32.341  1.00 42.97           C
ATOM   2224  HB  ILE A 257      16.960 184.107  33.425  1.00 42.97           H
ATOM   2225  CG1 ILE A 257      18.524 184.190  31.952  1.00 40.80           C
ATOM   2226 1HG1 ILE A 257      18.661 183.792  30.947  1.00 40.80           H
ATOM   2227 2HG1 ILE A 257      18.758 185.255  31.937  1.00 40.80           H
ATOM   2228  CG2 ILE A 257      16.520 182.626  31.960  1.00 42.52           C
ATOM   2229 1HG2 ILE A 257      17.125 181.867  32.457  1.00 42.52           H
ATOM   2230 2HG2 ILE A 257      16.587 182.494  30.880  1.00 42.52           H
ATOM   2231 3HG2 ILE A 257      15.481 182.526  32.275  1.00 42.52           H
ATOM   2232  CD1 ILE A 257      19.502 183.507  32.915  1.00 38.00           C
ATOM   2233 1HD1 ILE A 257      20.519 183.669  32.559  1.00 38.00           H
ATOM   2234 2HD1 ILE A 257      19.296 182.438  32.956  1.00 38.00           H
ATOM   2235 3HD1 ILE A 257      19.392 183.937  33.911  1.00 38.00           H
ATOM   2236  N   LYS A 258      15.438 187.490  32.021  1.00 35.07           N
ATOM   2237  H   LYS A 258      14.807 187.292  31.258  1.00 35.07           H
ATOM   2238  CA  LYS A 258      15.251 188.782  32.699  1.00 37.88           C
ATOM   2239  HA  LYS A 258      16.233 189.145  33.005  1.00 37.88           H
ATOM   2240  C   LYS A 258      14.389 188.622  33.974  1.00 35.13           C
ATOM   2241  O   LYS A 258      13.590 187.682  34.038  1.00 34.02           O
ATOM   2242  CB  LYS A 258      14.620 189.820  31.742  1.00 41.98           C
ATOM   2243 1HB  LYS A 258      13.577 189.547  31.586  1.00 41.98           H
ATOM   2244 2HB  LYS A 258      14.639 190.792  32.236  1.00 41.98           H
ATOM   2245  CG  LYS A 258      15.328 189.954  30.381  1.00 43.46           C
ATOM   2246 1HG  LYS A 258      16.395 190.088  30.557  1.00 43.46           H
ATOM   2247 2HG  LYS A 258      15.174 189.033  29.818  1.00 43.46           H
ATOM   2248  CD  LYS A 258      14.809 191.151  29.561  1.00 47.27           C
ATOM   2249 1HD  LYS A 258      14.898 192.051  30.169  1.00 47.27           H
ATOM   2250 2HD  LYS A 258      15.444 191.270  28.683  1.00 47.27           H
ATOM   2251  CE  LYS A 258      13.337 191.009  29.138  1.00 48.90           C
ATOM   2252 1HE  LYS A 258      12.823 190.385  29.869  1.00 48.90           H
ATOM   2253 2HE  LYS A 258      12.869 191.992  29.169  1.00 48.90           H
ATOM   2254  NZ  LYS A 258      13.181 190.442  27.783  1.00 60.35           N
ATOM   2255 1HZ  LYS A 258      12.220 190.166  27.636  1.00 60.35           H
ATOM   2256 2HZ  LYS A 258      13.782 189.637  27.685  1.00 60.35           H
ATOM   2257 3HZ  LYS A 258      13.439 191.141  27.102  1.00 60.35           H
ATOM   2258  N   PRO A 259      14.471 189.519  34.980  1.00 34.58           N
ATOM   2259  CA  PRO A 259      13.752 189.354  36.252  1.00 36.26           C
ATOM   2260  HA  PRO A 259      14.149 188.473  36.757  1.00 36.26           H
ATOM   2261  C   PRO A 259      12.223 189.191  36.134  1.00 37.25           C
ATOM   2262  O   PRO A 259      11.610 188.508  36.951  1.00 31.57           O
ATOM   2263  CB  PRO A 259      14.100 190.599  37.076  1.00 37.79           C
ATOM   2264 1HB  PRO A 259      13.360 191.382  36.908  1.00 37.79           H
ATOM   2265 2HB  PRO A 259      14.188 190.374  38.139  1.00 37.79           H
ATOM   2266  CG  PRO A 259      15.447 191.029  36.523  1.00 40.05           C
ATOM   2267 1HG  PRO A 259      15.618 192.099  36.638  1.00 40.05           H
ATOM   2268 2HG  PRO A 259      16.244 190.453  36.994  1.00 40.05           H
ATOM   2269  CD  PRO A 259      15.343 190.671  35.053  1.00 38.78           C
ATOM   2270 1HD  PRO A 259      14.904 191.499  34.496  1.00 38.78           H
ATOM   2271 2HD  PRO A 259      16.327 190.411  34.663  1.00 38.78           H
ATOM   2272  N   GLU A 260      11.576 189.812  35.146  1.00 32.97           N
ATOM   2273  H   GLU A 260      12.079 190.436  34.532  1.00 32.97           H
ATOM   2274  CA  GLU A 260      10.124 189.728  34.945  1.00 37.28           C
ATOM   2275  HA  GLU A 260       9.649 189.694  35.926  1.00 37.28           H
ATOM   2276  C   GLU A 260       9.690 188.457  34.170  1.00 36.38           C
ATOM   2277  O   GLU A 260       8.528 188.042  34.235  1.00 38.48           O
ATOM   2278  CB  GLU A 260       9.620 191.010  34.260  1.00 37.92           C
ATOM   2279 1HB  GLU A 260       8.536 191.017  34.377  1.00 37.92           H
ATOM   2280 2HB  GLU A 260      10.001 191.889  34.779  1.00 37.92           H
ATOM   2281  CG  GLU A 260       9.944 191.159  32.757  1.00 41.04           C
ATOM   2282 1HG  GLU A 260       9.748 190.223  32.234  1.00 41.04           H
ATOM   2283 2HG  GLU A 260       9.244 191.891  32.356  1.00 41.04           H
ATOM   2284  CD  GLU A 260      11.373 191.616  32.401  1.00 50.81           C
ATOM   2285  OE1 GLU A 260      12.257 191.750  33.278  1.00 43.12           O
ATOM   2286  OE2 GLU A 260      11.572 191.917  31.204  1.00 57.41           O
ATOM   2287  N   ASN A 261      10.618 187.829  33.446  1.00 32.96           N
ATOM   2288  H   ASN A 261      11.562 188.189  33.450  1.00 32.96           H
ATOM   2289  CA  ASN A 261      10.383 186.579  32.734  1.00 35.11           C
ATOM   2290  HA  ASN A 261       9.399 186.627  32.267  1.00 35.11           H
ATOM   2291  C   ASN A 261      10.384 185.356  33.691  1.00 35.89           C
ATOM   2292  O   ASN A 261       9.693 184.378  33.418  1.00 34.81           O
ATOM   2293  CB  ASN A 261      11.416 186.464  31.606  1.00 34.70           C
ATOM   2294 1HB  ASN A 261      12.422 186.646  31.985  1.00 34.70           H
ATOM   2295 2HB  ASN A 261      11.397 185.445  31.221  1.00 34.70           H
ATOM   2296  CG  ASN A 261      11.126 187.437  30.467  1.00 43.28           C
ATOM   2297  OD1 ASN A 261      11.714 188.497  30.348  1.00 47.70           O
ATOM   2298  ND2 ASN A 261      10.165 187.145  29.625  1.00 39.81           N
ATOM   2299 1HD2 ASN A 261      10.054 187.744  28.819  1.00 39.81           H
ATOM   2300 2HD2 ASN A 261       9.565 186.340  29.742  1.00 39.81           H
ATOM   2301  N   LEU A 262      11.063 185.446  34.838  1.00 30.80           N
ATOM   2302  H   LEU A 262      11.580 186.294  35.018  1.00 30.80           H
ATOM   2303  CA  LEU A 262      11.099 184.423  35.891  1.00 36.17           C
ATOM   2304  HA  LEU A 262      11.054 183.439  35.425  1.00 36.17           H
ATOM   2305  C   LEU A 262       9.904 184.529  36.874  1.00 34.52           C
ATOM   2306  O   LEU A 262       9.548 185.628  37.307  1.00 34.85           O
ATOM   2307  CB  LEU A 262      12.441 184.548  36.651  1.00 28.77           C
ATOM   2308 1HB  LEU A 262      12.456 185.515  37.153  1.00 28.77           H
ATOM   2309 2HB  LEU A 262      12.469 183.771  37.415  1.00 28.77           H
ATOM   2310  CG  LEU A 262      13.707 184.438  35.782  1.00 33.20           C
ATOM   2311  HG  LEU A 262      13.677 185.222  35.024  1.00 33.20           H
ATOM   2312  CD1 LEU A 262      14.947 184.666  36.644  1.00 33.36           C
ATOM   2313 1HD1 LEU A 262      15.838 184.601  36.019  1.00 33.36           H
ATOM   2314 2HD1 LEU A 262      14.996 183.909  37.427  1.00 33.36           H
ATOM   2315 3HD1 LEU A 262      14.893 185.656  37.098  1.00 33.36           H
ATOM   2316  CD2 LEU A 262      13.817 183.083  35.082  1.00 32.70           C
ATOM   2317 1HD2 LEU A 262      14.788 183.007  34.593  1.00 32.70           H
ATOM   2318 2HD2 LEU A 262      13.026 182.999  34.337  1.00 32.70           H
ATOM   2319 3HD2 LEU A 262      13.714 182.281  35.813  1.00 32.70           H
ATOM   2320  N   LEU A 263       9.335 183.385  37.275  1.00 28.87           N
ATOM   2321  H   LEU A 263       9.706 182.519  36.912  1.00 28.87           H
ATOM   2322  CA  LEU A 263       8.315 183.248  38.336  1.00 30.36           C
ATOM   2323  HA  LEU A 263       7.945 184.238  38.602  1.00 30.36           H
ATOM   2324  C   LEU A 263       8.892 182.606  39.628  1.00 32.05           C
ATOM   2325  O   LEU A 263       9.939 181.958  39.596  1.00 28.86           O
ATOM   2326  CB  LEU A 263       7.119 182.405  37.821  1.00 30.84           C
ATOM   2327 1HB  LEU A 263       7.517 181.478  37.410  1.00 30.84           H
ATOM   2328 2HB  LEU A 263       6.497 182.150  38.680  1.00 30.84           H
ATOM   2329  CG  LEU A 263       6.214 183.057  36.765  1.00 36.22           C
ATOM   2330  HG  LEU A 263       6.828 183.370  35.921  1.00 36.22           H
ATOM   2331  CD1 LEU A 263       5.172 182.040  36.290  1.00 36.57           C
ATOM   2332 1HD1 LEU A 263       4.583 182.476  35.483  1.00 36.57           H
ATOM   2333 2HD1 LEU A 263       4.516 181.785  37.122  1.00 36.57           H
ATOM   2334 3HD1 LEU A 263       5.672 181.141  35.931  1.00 36.57           H
ATOM   2335  CD2 LEU A 263       5.438 184.258  37.307  1.00 34.67           C
ATOM   2336 1HD2 LEU A 263       4.815 184.669  36.512  1.00 34.67           H
ATOM   2337 2HD2 LEU A 263       6.141 185.017  37.647  1.00 34.67           H
ATOM   2338 3HD2 LEU A 263       4.807 183.946  38.139  1.00 34.67           H
ATOM   2339  N   LEU A 264       8.165 182.758  40.741  1.00 30.56           N
ATOM   2340  H   LEU A 264       7.348 183.349  40.694  1.00 30.56           H
ATOM   2341  CA  LEU A 264       8.438 182.134  42.047  1.00 33.57           C
ATOM   2342  HA  LEU A 264       9.400 181.622  42.007  1.00 33.57           H
ATOM   2343  C   LEU A 264       7.365 181.077  42.422  1.00 31.20           C
ATOM   2344  O   LEU A 264       6.163 181.364  42.415  1.00 31.16           O
ATOM   2345  CB  LEU A 264       8.521 183.246  43.122  1.00 31.51           C
ATOM   2346 1HB  LEU A 264       7.598 183.823  43.080  1.00 31.51           H
ATOM   2347 2HB  LEU A 264       8.575 182.765  44.099  1.00 31.51           H
ATOM   2348  CG  LEU A 264       9.705 184.218  42.988  1.00 38.70           C
ATOM   2349  HG  LEU A 264       9.727 184.605  41.969  1.00 38.70           H
ATOM   2350  CD1 LEU A 264       9.537 185.398  43.948  1.00 35.62           C
ATOM   2351 1HD1 LEU A 264      10.380 186.080  43.838  1.00 35.62           H
ATOM   2352 2HD1 LEU A 264       9.495 185.034  44.975  1.00 35.62           H
ATOM   2353 3HD1 LEU A 264       8.611 185.921  43.710  1.00 35.62           H
ATOM   2354  CD2 LEU A 264      11.036 183.532  43.303  1.00 32.56           C
ATOM   2355 1HD2 LEU A 264      11.844 184.262  43.267  1.00 32.56           H
ATOM   2356 2HD2 LEU A 264      11.220 182.748  42.569  1.00 32.56           H
ATOM   2357 3HD2 LEU A 264      10.987 183.093  44.300  1.00 32.56           H
ATOM   2358  N   GLY A 265       7.805 179.862  42.763  1.00 31.48           N
ATOM   2359  H   GLY A 265       8.799 179.687  42.729  1.00 31.48           H
ATOM   2360  CA  GLY A 265       6.965 178.745  43.224  1.00 31.92           C
ATOM   2361 1HA  GLY A 265       6.060 178.696  42.619  1.00 31.92           H
ATOM   2362 2HA  GLY A 265       7.506 177.809  43.080  1.00 31.92           H
ATOM   2363  C   GLY A 265       6.544 178.829  44.707  1.00 33.97           C
ATOM   2364  O   GLY A 265       6.855 179.795  45.403  1.00 33.71           O
ATOM   2365  N   SER A 266       5.820 177.825  45.213  1.00 36.59           N
ATOM   2366  H   SER A 266       5.560 177.056  44.613  1.00 36.59           H
ATOM   2367  CA  SER A 266       5.286 177.782  46.586  1.00 38.60           C
ATOM   2368  HA  SER A 266       4.747 178.717  46.741  1.00 38.60           H
ATOM   2369  C   SER A 266       6.359 177.677  47.707  1.00 44.84           C
ATOM   2370  O   SER A 266       6.098 178.113  48.832  1.00 47.29           O
ATOM   2371  CB  SER A 266       4.234 176.664  46.727  1.00 39.33           C
ATOM   2372 1HB  SER A 266       4.046 176.501  47.788  1.00 39.33           H
ATOM   2373 2HB  SER A 266       3.305 177.005  46.270  1.00 39.33           H
ATOM   2374  OG  SER A 266       4.588 175.443  46.109  1.00 46.34           O
ATOM   2375  HG  SER A 266       5.436 175.164  46.460  1.00 46.34           H
ATOM   2376  N   ALA A 267       7.574 177.203  47.420  1.00 42.29           N
ATOM   2377  H   ALA A 267       7.764 176.896  46.476  1.00 42.29           H
ATOM   2378  CA  ALA A 267       8.750 177.321  48.305  1.00 44.38           C
ATOM   2379  HA  ALA A 267       8.411 177.402  49.337  1.00 44.38           H
ATOM   2380  C   ALA A 267       9.601 178.587  47.999  1.00 43.42           C
ATOM   2381  O   ALA A 267      10.648 178.810  48.616  1.00 45.15           O
ATOM   2382  CB  ALA A 267       9.577 176.033  48.195  1.00 46.58           C
ATOM   2383 1HB  ALA A 267       8.942 175.176  48.420  1.00 46.58           H
ATOM   2384 2HB  ALA A 267      10.398 176.075  48.910  1.00 46.58           H
ATOM   2385 3HB  ALA A 267       9.977 175.934  47.186  1.00 46.58           H
ATOM   2386  N   GLY A 268       9.168 179.417  47.046  1.00 40.99           N
ATOM   2387  H   GLY A 268       8.321 179.173  46.553  1.00 40.99           H
ATOM   2388  CA  GLY A 268       9.951 180.527  46.494  1.00 36.60           C
ATOM   2389 1HA  GLY A 268       9.281 181.187  45.944  1.00 36.60           H
ATOM   2390 2HA  GLY A 268      10.409 181.089  47.308  1.00 36.60           H
ATOM   2391  C   GLY A 268      11.067 180.067  45.537  1.00 34.71           C
ATOM   2392  O   GLY A 268      11.985 180.841  45.262  1.00 34.57           O
ATOM   2393  N   GLU A 269      11.030 178.817  45.070  1.00 35.09           N
ATOM   2394  H   GLU A 269      10.224 178.249  45.286  1.00 35.09           H
ATOM   2395  CA  GLU A 269      11.944 178.293  44.047  1.00 33.17           C
ATOM   2396  HA  GLU A 269      12.966 178.477  44.377  1.00 33.17           H
ATOM   2397  C   GLU A 269      11.732 179.021  42.706  1.00 32.22           C
ATOM   2398  O   GLU A 269      10.603 179.359  42.338  1.00 33.03           O
ATOM   2399  CB  GLU A 269      11.813 176.765  43.900  1.00 40.75           C
ATOM   2400 1HB  GLU A 269      12.640 176.445  43.266  1.00 40.75           H
ATOM   2401 2HB  GLU A 269      11.960 176.294  44.872  1.00 40.75           H
ATOM   2402  CG  GLU A 269      10.503 176.202  43.293  1.00 39.75           C
ATOM   2403 1HG  GLU A 269      10.139 176.837  42.485  1.00 39.75           H
ATOM   2404 2HG  GLU A 269      10.737 175.235  42.848  1.00 39.75           H
ATOM   2405  CD  GLU A 269       9.371 176.010  44.312  1.00 41.95           C
ATOM   2406  OE1 GLU A 269       8.964 176.975  44.992  1.00 45.47           O
ATOM   2407  OE2 GLU A 269       8.861 174.869  44.413  1.00 44.60           O
ATOM   2408  N   LEU A 270      12.816 179.276  41.972  1.00 32.44           N
ATOM   2409  H   LEU A 270      13.734 179.037  42.318  1.00 32.44           H
ATOM   2410  CA  LEU A 270      12.729 179.911  40.668  1.00 33.41           C
ATOM   2411  HA  LEU A 270      12.065 180.770  40.765  1.00 33.41           H
ATOM   2412  C   LEU A 270      12.117 178.947  39.632  1.00 35.35           C
ATOM   2413  O   LEU A 270      12.487 177.773  39.540  1.00 33.62           O
ATOM   2414  CB  LEU A 270      14.102 180.433  40.214  1.00 35.12           C
ATOM   2415 1HB  LEU A 270      14.876 179.783  40.621  1.00 35.12           H
ATOM   2416 2HB  LEU A 270      14.153 180.383  39.126  1.00 35.12           H
ATOM   2417  CG  LEU A 270      14.347 181.895  40.631  1.00 43.16           C
ATOM   2418  HG  LEU A 270      13.550 182.512  40.216  1.00 43.16           H
ATOM   2419  CD1 LEU A 270      14.377 182.089  42.144  1.00 45.40           C
ATOM   2420 1HD1 LEU A 270      14.602 183.132  42.365  1.00 45.40           H
ATOM   2421 2HD1 LEU A 270      15.151 181.452  42.573  1.00 45.40           H
ATOM   2422 3HD1 LEU A 270      13.410 181.826  42.573  1.00 45.40           H
ATOM   2423  CD2 LEU A 270      15.672 182.378  40.049  1.00 36.41           C
ATOM   2424 1HD2 LEU A 270      15.826 183.425  40.311  1.00 36.41           H
ATOM   2425 2HD2 LEU A 270      15.647 182.274  38.964  1.00 36.41           H
ATOM   2426 3HD2 LEU A 270      16.487 181.777  40.453  1.00 36.41           H
ATOM   2427  N   LYS A 271      11.213 179.495  38.821  1.00 30.21           N
ATOM   2428  H   LYS A 271      10.914 180.437  39.033  1.00 30.21           H
ATOM   2429  CA  LYS A 271      10.592 178.854  37.659  1.00 31.19           C
ATOM   2430  HA  LYS A 271      11.024 177.864  37.511  1.00 31.19           H
ATOM   2431  C   LYS A 271      10.886 179.709  36.421  1.00 33.92           C
ATOM   2432  O   LYS A 271      10.353 180.812  36.284  1.00 32.01           O
ATOM   2433  CB  LYS A 271       9.076 178.699  37.913  1.00 34.64           C
ATOM   2434 1HB  LYS A 271       8.665 179.684  38.135  1.00 34.64           H
ATOM   2435 2HB  LYS A 271       8.612 178.337  36.995  1.00 34.64           H
ATOM   2436  CG  LYS A 271       8.701 177.760  39.075  1.00 32.00           C
ATOM   2437 1HG  LYS A 271       9.292 178.037  39.948  1.00 32.00           H
ATOM   2438 2HG  LYS A 271       7.650 177.917  39.321  1.00 32.00           H
ATOM   2439  CD  LYS A 271       8.900 176.277  38.757  1.00 30.77           C
ATOM   2440 1HD  LYS A 271       8.243 175.995  37.935  1.00 30.77           H
ATOM   2441 2HD  LYS A 271       9.939 176.108  38.471  1.00 30.77           H
ATOM   2442  CE  LYS A 271       8.572 175.443  40.002  1.00 34.36           C
ATOM   2443 1HE  LYS A 271       9.356 175.591  40.744  1.00 34.36           H
ATOM   2444 2HE  LYS A 271       7.632 175.796  40.427  1.00 34.36           H
ATOM   2445  NZ  LYS A 271       8.444 174.008  39.673  1.00 28.22           N
ATOM   2446 1HZ  LYS A 271       8.314 173.480  40.524  1.00 28.22           H
ATOM   2447 2HZ  LYS A 271       9.276 173.685  39.200  1.00 28.22           H
ATOM   2448 3HZ  LYS A 271       7.643 173.882  39.072  1.00 28.22           H
ATOM   2449  N   ILE A 272      11.722 179.200  35.515  1.00 29.32           N
ATOM   2450  H   ILE A 272      12.173 178.317  35.710  1.00 29.32           H
ATOM   2451  CA  ILE A 272      11.921 179.760  34.176  1.00 32.90           C
ATOM   2452  HA  ILE A 272      12.198 180.810  34.273  1.00 32.90           H
ATOM   2453  C   ILE A 272      10.567 179.680  33.452  1.00 35.48           C
ATOM   2454  O   ILE A 272      10.049 178.585  33.215  1.00 35.37           O
ATOM   2455  CB  ILE A 272      13.069 179.035  33.421  1.00 32.04           C
ATOM   2456  HB  ILE A 272      12.834 177.971  33.405  1.00 32.04           H
ATOM   2457  CG1 ILE A 272      14.410 179.234  34.165  1.00 34.04           C
ATOM   2458 1HG1 ILE A 272      14.599 180.305  34.241  1.00 34.04           H
ATOM   2459 2HG1 ILE A 272      14.302 178.829  35.171  1.00 34.04           H
ATOM   2460  CG2 ILE A 272      13.183 179.520  31.963  1.00 33.40           C
ATOM   2461 1HG2 ILE A 272      13.928 178.917  31.442  1.00 33.40           H
ATOM   2462 2HG2 ILE A 272      13.496 180.564  31.963  1.00 33.40           H
ATOM   2463 3HG2 ILE A 272      12.222 179.428  31.457  1.00 33.40           H
ATOM   2464  CD1 ILE A 272      15.632 178.562  33.521  1.00 35.64           C
ATOM   2465 1HD1 ILE A 272      16.472 178.622  34.213  1.00 35.64           H
ATOM   2466 2HD1 ILE A 272      15.889 179.069  32.591  1.00 35.64           H
ATOM   2467 3HD1 ILE A 272      15.404 177.517  33.315  1.00 35.64           H
ATOM   2468  N   ALA A 273       9.980 180.838  33.155  1.00 34.36           N
ATOM   2469  H   ALA A 273      10.522 181.680  33.282  1.00 34.36           H
ATOM   2470  CA  ALA A 273       8.588 181.023  32.711  1.00 37.63           C
ATOM   2471  HA  ALA A 273       8.154 180.049  32.487  1.00 37.63           H
ATOM   2472  C   ALA A 273       8.539 181.865  31.408  1.00 43.13           C
ATOM   2473  O   ALA A 273       7.702 182.755  31.237  1.00 44.86           O
ATOM   2474  CB  ALA A 273       7.776 181.594  33.878  1.00 39.88           C
ATOM   2475 1HB  ALA A 273       7.806 180.891  34.711  1.00 39.88           H
ATOM   2476 2HB  ALA A 273       6.743 181.740  33.564  1.00 39.88           H
ATOM   2477 3HB  ALA A 273       8.200 182.548  34.192  1.00 39.88           H
ATOM   2478  N   ASN A 274       9.481 181.583  30.508  1.00 41.29           N
ATOM   2479  H   ASN A 274      10.163 180.891  30.783  1.00 41.29           H
ATOM   2480  CA  ASN A 274       9.746 182.304  29.259  1.00 43.74           C
ATOM   2481  HA  ASN A 274       8.898 182.970  29.093  1.00 43.74           H
ATOM   2482  C   ASN A 274       9.814 181.350  28.019  1.00 41.81           C
ATOM   2483  O   ASN A 274       9.914 181.838  26.888  1.00 43.38           O
ATOM   2484  CB  ASN A 274      10.981 183.238  29.384  1.00 39.74           C
ATOM   2485 1HB  ASN A 274      11.495 183.260  28.423  1.00 39.74           H
ATOM   2486 2HB  ASN A 274      10.605 184.250  29.533  1.00 39.74           H
ATOM   2487  CG  ASN A 274      12.047 182.971  30.478  1.00 43.38           C
ATOM   2488  OD1 ASN A 274      11.821 182.479  31.575  1.00 35.17           O
ATOM   2489  ND2 ASN A 274      13.263 183.390  30.237  1.00 40.17           N
ATOM   2490 1HD2 ASN A 274      13.983 183.221  30.924  1.00 40.17           H
ATOM   2491 2HD2 ASN A 274      13.487 183.874  29.379  1.00 40.17           H
ATOM   2492  N   PHE A 275       9.682 180.030  28.215  1.00 43.59           N
ATOM   2493  H   PHE A 275       9.575 179.689  29.160  1.00 43.59           H
ATOM   2494  CA  PHE A 275       9.312 179.097  27.141  1.00 45.79           C
ATOM   2495  HA  PHE A 275       9.892 179.343  26.251  1.00 45.79           H
ATOM   2496  C   PHE A 275       7.816 179.232  26.791  1.00 47.60           C
ATOM   2497  O   PHE A 275       7.020 179.785  27.561  1.00 42.77           O
ATOM   2498  CB  PHE A 275       9.624 177.639  27.523  1.00 41.92           C
ATOM   2499 1HB  PHE A 275       9.133 177.393  28.465  1.00 41.92           H
ATOM   2500 2HB  PHE A 275       9.174 176.992  26.771  1.00 41.92           H
ATOM   2501  CG  PHE A 275      11.103 177.288  27.642  1.00 36.86           C
ATOM   2502  CD1 PHE A 275      11.794 176.842  26.500  1.00 38.60           C
ATOM   2503  HD1 PHE A 275      11.290 176.777  25.547  1.00 38.60           H
ATOM   2504  CD2 PHE A 275      11.774 177.366  28.875  1.00 37.96           C
ATOM   2505  HD2 PHE A 275      11.242 177.713  29.748  1.00 37.96           H
ATOM   2506  CE1 PHE A 275      13.151 176.491  26.594  1.00 44.52           C
ATOM   2507  HE1 PHE A 275      13.686 176.166  25.714  1.00 44.52           H
ATOM   2508  CE2 PHE A 275      13.130 177.013  28.966  1.00 39.94           C
ATOM   2509  HE2 PHE A 275      13.640 177.094  29.914  1.00 39.94           H
ATOM   2510  CZ  PHE A 275      13.822 176.581  27.823  1.00 42.91           C
ATOM   2511  HZ  PHE A 275      14.872 176.338  27.894  1.00 42.91           H
ATOM   2512  N   GLY A 276       7.426 178.685  25.642  1.00 44.18           N
ATOM   2513  H   GLY A 276       8.132 178.310  25.024  1.00 44.18           H
ATOM   2514  CA  GLY A 276       6.046 178.655  25.184  1.00 47.36           C
ATOM   2515 1HA  GLY A 276       5.917 177.839  24.473  1.00 47.36           H
ATOM   2516 2HA  GLY A 276       5.396 178.472  26.039  1.00 47.36           H
ATOM   2517  C   GLY A 276       5.640 179.968  24.518  1.00 47.58           C
ATOM   2518  O   GLY A 276       6.268 180.374  23.537  1.00 44.66           O
ATOM   2519  N   TRP A 277       4.585 180.617  25.022  1.00 44.30           N
ATOM   2520  H   TRP A 277       4.136 180.271  25.858  1.00 44.30           H
ATOM   2521  CA  TRP A 277       3.992 181.789  24.384  1.00 42.08           C
ATOM   2522  HA  TRP A 277       4.732 182.195  23.694  1.00 42.08           H
ATOM   2523  C   TRP A 277       3.586 182.907  25.365  1.00 45.72           C
ATOM   2524  O   TRP A 277       2.725 182.703  26.221  1.00 52.16           O
ATOM   2525  CB  TRP A 277       2.789 181.351  23.534  1.00 46.68           C
ATOM   2526 1HB  TRP A 277       2.963 180.337  23.177  1.00 46.68           H
ATOM   2527 2HB  TRP A 277       1.886 181.330  24.144  1.00 46.68           H
ATOM   2528  CG  TRP A 277       2.579 182.262  22.366  1.00 50.09           C
ATOM   2529  CD1 TRP A 277       1.687 183.271  22.268  1.00 49.53           C
ATOM   2530  HD1 TRP A 277       0.948 183.562  22.999  1.00 49.53           H
ATOM   2531  CD2 TRP A 277       3.427 182.381  21.189  1.00 52.36           C
ATOM   2532  NE1 TRP A 277       1.931 184.013  21.156  1.00 51.18           N
ATOM   2533  HE1 TRP A 277       1.477 184.893  20.957  1.00 51.18           H
ATOM   2534  CE2 TRP A 277       3.044 183.561  20.489  1.00 55.80           C
ATOM   2535  CE3 TRP A 277       4.562 181.682  20.719  1.00 53.14           C
ATOM   2536  HE3 TRP A 277       4.891 180.797  21.244  1.00 53.14           H
ATOM   2537  CZ2 TRP A 277       3.796 184.066  19.422  1.00 54.50           C
ATOM   2538  HZ2 TRP A 277       3.524 185.007  18.967  1.00 54.50           H
ATOM   2539  CZ3 TRP A 277       5.302 182.164  19.625  1.00 57.07           C
ATOM   2540  HZ3 TRP A 277       6.182 181.628  19.302  1.00 57.07           H
ATOM   2541  CH2 TRP A 277       4.934 183.364  18.993  1.00 53.69           C
ATOM   2542  HH2 TRP A 277       5.529 183.756  18.181  1.00 53.69           H
ATOM   2543  N   SER A 278       4.134 184.112  25.199  1.00 44.60           N
ATOM   2544  H   SER A 278       4.822 184.255  24.473  1.00 44.60           H
ATOM   2545  CA  SER A 278       3.621 185.308  25.867  1.00 49.30           C
ATOM   2546  HA  SER A 278       3.490 185.085  26.927  1.00 49.30           H
ATOM   2547  C   SER A 278       2.265 185.722  25.282  1.00 49.35           C
ATOM   2548  O   SER A 278       2.085 185.682  24.064  1.00 48.59           O
ATOM   2549  CB  SER A 278       4.597 186.475  25.752  1.00 45.94           C
ATOM   2550 1HB  SER A 278       5.564 186.182  26.162  1.00 45.94           H
ATOM   2551 2HB  SER A 278       4.718 186.745  24.703  1.00 45.94           H
ATOM   2552  OG  SER A 278       4.085 187.590  26.477  1.00 46.15           O
ATOM   2553  HG  SER A 278       4.704 187.779  27.187  1.00 46.15           H
ATOM   2554  N   VAL A 279       1.316 186.170  26.114  1.00 48.20           N
ATOM   2555  H   VAL A 279       1.498 186.214  27.107  1.00 48.20           H
ATOM   2556  CA  VAL A 279       0.073 186.792  25.647  1.00 47.11           C
ATOM   2557  HA  VAL A 279      -0.310 186.157  24.848  1.00 47.11           H
ATOM   2558  C   VAL A 279       0.296 188.207  25.054  1.00 53.69           C
ATOM   2559  O   VAL A 279      -0.608 188.739  24.409  1.00 48.92           O
ATOM   2560  CB  VAL A 279      -1.043 186.836  26.726  1.00 47.00           C
ATOM   2561  HB  VAL A 279      -1.940 187.242  26.258  1.00 47.00           H
ATOM   2562  CG1 VAL A 279      -1.396 185.428  27.221  1.00 38.39           C
ATOM   2563 1HG1 VAL A 279      -2.250 185.491  27.895  1.00 38.39           H
ATOM   2564 2HG1 VAL A 279      -0.547 184.994  27.749  1.00 38.39           H
ATOM   2565 3HG1 VAL A 279      -1.652 184.802  26.366  1.00 38.39           H
ATOM   2566  CG2 VAL A 279      -0.727 187.721  27.938  1.00 44.07           C
ATOM   2567 1HG2 VAL A 279      -1.611 187.767  28.573  1.00 44.07           H
ATOM   2568 2HG2 VAL A 279      -0.464 188.726  27.607  1.00 44.07           H
ATOM   2569 3HG2 VAL A 279       0.104 187.295  28.500  1.00 44.07           H
ATOM   2570  N   HIS A 280       1.474 188.804  25.252  1.00 50.53           N
ATOM   2571  H   HIS A 280       2.194 188.286  25.737  1.00 50.53           H
ATOM   2572  CA  HIS A 280       1.902 190.058  24.608  1.00 57.68           C
ATOM   2573  HA  HIS A 280       1.024 190.667  24.396  1.00 57.68           H
ATOM   2574  C   HIS A 280       2.621 189.776  23.271  1.00 53.75           C
ATOM   2575  O   HIS A 280       3.115 188.670  23.053  1.00 58.01           O
ATOM   2576  CB  HIS A 280       2.799 190.847  25.572  1.00 58.90           C
ATOM   2577 1HB  HIS A 280       3.762 190.342  25.644  1.00 58.90           H
ATOM   2578 2HB  HIS A 280       2.974 191.843  25.165  1.00 58.90           H
ATOM   2579  CG  HIS A 280       2.217 190.986  26.964  1.00 61.29           C
ATOM   2580  ND1 HIS A 280       1.048 191.610  27.321  1.00 60.26           N
ATOM   2581  HD1 HIS A 280       0.425 192.166  26.752  1.00 60.26           H
ATOM   2582  CD2 HIS A 280       2.692 190.423  28.115  1.00 54.80           C
ATOM   2583  HD2 HIS A 280       3.578 189.822  28.257  1.00 54.80           H
ATOM   2584  CE1 HIS A 280       0.867 191.437  28.611  1.00 60.76           C
ATOM   2585  HE1 HIS A 280       0.049 191.798  29.216  1.00 60.76           H
ATOM   2586  NE2 HIS A 280       1.844 190.719  29.154  1.00 54.52           N
HETATM 2587  N   NME A 281       2.697 190.782  22.381  1.00 50.53           N
HETATM 2588  H   NME A 281       2.402 191.707  22.660  1.00 50.53           H
HETATM 2589  CH3 NME A 281       3.271 190.663  21.039  1.00 50.53           C
HETATM 2590 1HH3 NME A 281       2.512 190.928  20.303  1.00 50.53           H
HETATM 2591 2HH3 NME A 281       3.613 189.644  20.859  1.00 50.53           H
HETATM 2592 3HH3 NME A 281       4.114 191.350  20.956  1.00 50.53           H
HETATM 2593  CH3 ACE A 289      14.972 202.273  23.249  1.00 64.73           C
HETATM 2594 1HH3 ACE A 289      15.124 202.750  22.281  1.00 64.73           H
HETATM 2595 2HH3 ACE A 289      14.573 203.002  23.955  1.00 64.73           H
HETATM 2596 3HH3 ACE A 289      14.268 201.448  23.142  1.00 64.73           H
HETATM 2597  C   ACE A 289      16.292 201.741  23.756  1.00 64.73           C
HETATM 2598  O   ACE A 289      17.330 201.999  23.157  1.00 64.73           O
ATOM   2599  N   ALA A 290      16.245 201.018  24.868  1.00 64.73           N
ATOM   2600  H   ALA A 290      15.357 200.959  25.344  1.00 64.73           H
ATOM   2601  CA  ALA A 290      17.343 200.221  25.431  1.00 69.42           C
ATOM   2602  HA  ALA A 290      18.026 199.953  24.625  1.00 69.42           H
ATOM   2603  C   ALA A 290      16.841 198.898  26.072  1.00 75.04           C
ATOM   2604  O   ALA A 290      17.625 197.971  26.273  1.00 68.53           O
ATOM   2605  CB  ALA A 290      18.123 201.071  26.444  1.00 59.33           C
ATOM   2606 1HB  ALA A 290      18.491 201.975  25.959  1.00 59.33           H
ATOM   2607 2HB  ALA A 290      18.966 200.490  26.818  1.00 59.33           H
ATOM   2608 3HB  ALA A 290      17.472 201.343  27.275  1.00 59.33           H
ATOM   2609  N   GLY A 291      15.530 198.789  26.327  1.00 73.08           N
ATOM   2610  H   GLY A 291      14.941 199.591  26.154  1.00 73.08           H
ATOM   2611  CA  GLY A 291      14.875 197.608  26.902  1.00 68.72           C
ATOM   2612 1HA  GLY A 291      15.150 197.541  27.955  1.00 68.72           H
ATOM   2613 2HA  GLY A 291      13.793 197.725  26.841  1.00 68.72           H
ATOM   2614  C   GLY A 291      15.269 196.300  26.206  1.00 69.07           C
ATOM   2615  O   GLY A 291      15.356 196.236  24.978  1.00 71.67           O
ATOM   2616  N   THR A 292      15.547 195.273  27.010  1.00 65.84           N
ATOM   2617  H   THR A 292      15.461 195.443  28.002  1.00 65.84           H
ATOM   2618  CA  THR A 292      16.082 193.944  26.637  1.00 70.83           C
ATOM   2619  HA  THR A 292      16.157 193.392  27.574  1.00 70.83           H
ATOM   2620  C   THR A 292      17.499 193.958  25.996  1.00 68.31           C
ATOM   2621  O   THR A 292      18.265 193.038  26.269  1.00 52.21           O
ATOM   2622  CB  THR A 292      15.059 193.151  25.817  1.00  0.00           C
ATOM   2623  HB  THR A 292      14.784 193.730  24.936  1.00  0.00           H
ATOM   2624  OG1 THR A 292      13.924 192.956  26.639  1.00  0.00           O
ATOM   2625  HG1 THR A 292      13.596 193.817  26.906  1.00  0.00           H
ATOM   2626  CG2 THR A 292      15.526 191.761  25.383  1.00  0.00           C
ATOM   2627 1HG2 THR A 292      14.690 191.229  24.929  1.00  0.00           H
ATOM   2628 2HG2 THR A 292      15.883 191.204  26.250  1.00  0.00           H
ATOM   2629 3HG2 THR A 292      16.332 191.860  24.656  1.00  0.00           H
ATOM   2630  N   LEU A 293      17.907 195.007  25.268  1.00 57.99           N
ATOM   2631  H   LEU A 293      17.267 195.769  25.097  1.00 57.99           H
ATOM   2632  CA  LEU A 293      19.282 195.184  24.795  1.00 57.74           C
ATOM   2633  HA  LEU A 293      19.538 194.285  24.235  1.00 57.74           H
ATOM   2634  C   LEU A 293      20.283 195.301  25.974  1.00 52.25           C
ATOM   2635  O   LEU A 293      21.402 194.808  25.863  1.00 44.98           O
ATOM   2636  CB  LEU A 293      19.364 196.362  23.797  1.00 62.22           C
ATOM   2637 1HB  LEU A 293      18.651 196.176  22.994  1.00 62.22           H
ATOM   2638 2HB  LEU A 293      19.059 197.269  24.318  1.00 62.22           H
ATOM   2639  CG  LEU A 293      20.768 196.565  23.187  1.00 60.27           C
ATOM   2640  HG  LEU A 293      21.296 195.611  23.219  1.00 60.27           H
ATOM   2641  CD1 LEU A 293      20.671 197.005  21.729  1.00 59.91           C
ATOM   2642 1HD1 LEU A 293      21.673 197.108  21.314  1.00 59.91           H
ATOM   2643 2HD1 LEU A 293      20.156 197.965  21.678  1.00 59.91           H
ATOM   2644 3HD1 LEU A 293      20.114 196.263  21.157  1.00 59.91           H
ATOM   2645  CD2 LEU A 293      21.582 197.631  23.923  1.00 61.55           C
ATOM   2646 1HD2 LEU A 293      22.565 197.716  23.461  1.00 61.55           H
ATOM   2647 2HD2 LEU A 293      21.695 197.339  24.967  1.00 61.55           H
ATOM   2648 3HD2 LEU A 293      21.069 198.591  23.868  1.00 61.55           H
ATOM   2649  N   ASP A 294      19.839 195.817  27.126  1.00 50.12           N
ATOM   2650  H   ASP A 294      18.954 196.303  27.125  1.00 50.12           H
ATOM   2651  CA  ASP A 294      20.544 195.742  28.411  1.00 49.77           C
ATOM   2652  HA  ASP A 294      21.411 196.402  28.374  1.00 49.77           H
ATOM   2653  C   ASP A 294      21.067 194.317  28.756  1.00 43.82           C
ATOM   2654  O   ASP A 294      22.075 194.191  29.452  1.00 43.93           O
ATOM   2655  CB  ASP A 294      19.613 196.216  29.546  1.00 50.03           C
ATOM   2656 1HB  ASP A 294      18.788 195.509  29.631  1.00 50.03           H
ATOM   2657 2HB  ASP A 294      20.170 196.181  30.482  1.00 50.03           H
ATOM   2658  CG  ASP A 294      19.018 197.631  29.394  1.00 56.00           C
ATOM   2659  OD1 ASP A 294      19.772 198.606  29.201  1.00 52.74           O
ATOM   2660  OD2 ASP A 294      17.782 197.771  29.573  1.00 62.82           O
ATOM   2661  N   TYR A 295      20.425 193.254  28.243  1.00 38.61           N
ATOM   2662  H   TYR A 295      19.649 193.434  27.622  1.00 38.61           H
ATOM   2663  CA  TYR A 295      20.744 191.826  28.466  1.00 42.34           C
ATOM   2664  HA  TYR A 295      21.550 191.769  29.197  1.00 42.34           H
ATOM   2665  C   TYR A 295      21.238 191.089  27.184  1.00 44.73           C
ATOM   2666  O   TYR A 295      21.133 189.860  27.101  1.00 46.25           O
ATOM   2667  CB  TYR A 295      19.529 191.087  29.064  1.00 42.79           C
ATOM   2668 1HB  TYR A 295      18.787 190.962  28.275  1.00 42.79           H
ATOM   2669 2HB  TYR A 295      19.858 190.088  29.350  1.00 42.79           H
ATOM   2670  CG  TYR A 295      18.839 191.725  30.271  1.00 45.60           C
ATOM   2671  CD1 TYR A 295      17.881 192.730  30.065  1.00 54.05           C
ATOM   2672  HD1 TYR A 295      17.679 193.085  29.065  1.00 54.05           H
ATOM   2673  CD2 TYR A 295      19.083 191.258  31.577  1.00 45.54           C
ATOM   2674  HD2 TYR A 295      19.792 190.460  31.743  1.00 45.54           H
ATOM   2675  CE1 TYR A 295      17.174 193.268  31.151  1.00 54.36           C
ATOM   2676  HE1 TYR A 295      16.416 194.018  30.980  1.00 54.36           H
ATOM   2677  CE2 TYR A 295      18.409 191.820  32.679  1.00 45.32           C
ATOM   2678  HE2 TYR A 295      18.614 191.480  33.684  1.00 45.32           H
ATOM   2679  CZ  TYR A 295      17.447 192.829  32.462  1.00 52.49           C
ATOM   2680  OH  TYR A 295      16.757 193.382  33.499  1.00 48.18           O
ATOM   2681  HH  TYR A 295      17.216 193.306  34.339  1.00 48.18           H
ATOM   2682  N   LEU A 296      21.725 191.808  26.164  1.00 45.00           N
ATOM   2683  H   LEU A 296      21.754 192.815  26.236  1.00 45.00           H
ATOM   2684  CA  LEU A 296      22.364 191.223  24.977  1.00 39.98           C
ATOM   2685  HA  LEU A 296      22.054 190.180  24.908  1.00 39.98           H
ATOM   2686  C   LEU A 296      23.912 191.245  25.068  1.00 38.18           C
ATOM   2687  O   LEU A 296      24.466 192.233  25.556  1.00 36.27           O
ATOM   2688  CB  LEU A 296      21.893 191.936  23.688  1.00 45.73           C
ATOM   2689 1HB  LEU A 296      22.119 192.998  23.787  1.00 45.73           H
ATOM   2690 2HB  LEU A 296      22.475 191.546  22.853  1.00 45.73           H
ATOM   2691  CG  LEU A 296      20.405 191.768  23.347  1.00 50.13           C
ATOM   2692  HG  LEU A 296      19.809 192.135  24.183  1.00 50.13           H
ATOM   2693  CD1 LEU A 296      20.076 192.586  22.098  1.00 55.07           C
ATOM   2694 1HD1 LEU A 296      19.000 192.550  21.925  1.00 55.07           H
ATOM   2695 2HD1 LEU A 296      20.597 192.165  21.237  1.00 55.07           H
ATOM   2696 3HD1 LEU A 296      20.387 193.620  22.241  1.00 55.07           H
ATOM   2697  CD2 LEU A 296      20.022 190.313  23.071  1.00 49.88           C
ATOM   2698 1HD2 LEU A 296      18.987 190.268  22.731  1.00 49.88           H
ATOM   2699 2HD2 LEU A 296      20.127 189.742  23.993  1.00 49.88           H
ATOM   2700 3HD2 LEU A 296      20.675 189.893  22.306  1.00 49.88           H
ATOM   2701  N   PRO A 297      24.613 190.203  24.576  1.00 36.06           N
ATOM   2702  CA  PRO A 297      26.074 190.124  24.552  1.00 38.58           C
ATOM   2703  HA  PRO A 297      26.485 190.651  25.412  1.00 38.58           H
ATOM   2704  C   PRO A 297      26.703 190.733  23.277  1.00 37.80           C
ATOM   2705  O   PRO A 297      26.002 190.913  22.272  1.00 38.90           O
ATOM   2706  CB  PRO A 297      26.366 188.628  24.668  1.00 36.05           C
ATOM   2707 1HB  PRO A 297      27.327 188.347  24.238  1.00 36.05           H
ATOM   2708 2HB  PRO A 297      26.308 188.315  25.711  1.00 36.05           H
ATOM   2709  CG  PRO A 297      25.234 188.013  23.872  1.00 38.45           C
ATOM   2710 1HG  PRO A 297      25.479 188.029  22.810  1.00 38.45           H
ATOM   2711 2HG  PRO A 297      25.006 187.004  24.217  1.00 38.45           H
ATOM   2712  CD  PRO A 297      24.059 188.935  24.148  1.00 39.56           C
ATOM   2713 1HD  PRO A 297      23.456 189.084  23.253  1.00 39.56           H
ATOM   2714 2HD  PRO A 297      23.446 188.517  24.947  1.00 39.56           H
ATOM   2715  N   PRO A 298      28.030 191.002  23.265  1.00 36.87           N
ATOM   2716  CA  PRO A 298      28.723 191.665  22.155  1.00 40.88           C
ATOM   2717  HA  PRO A 298      28.359 192.690  22.083  1.00 40.88           H
ATOM   2718  C   PRO A 298      28.534 190.985  20.789  1.00 43.15           C
ATOM   2719  O   PRO A 298      28.193 191.640  19.809  1.00 42.22           O
ATOM   2720  CB  PRO A 298      30.204 191.702  22.558  1.00 40.43           C
ATOM   2721 1HB  PRO A 298      30.725 190.818  22.191  1.00 40.43           H
ATOM   2722 2HB  PRO A 298      30.698 192.610  22.213  1.00 40.43           H
ATOM   2723  CG  PRO A 298      30.153 191.683  24.076  1.00 37.90           C
ATOM   2724 1HG  PRO A 298      31.053 191.252  24.514  1.00 37.90           H
ATOM   2725 2HG  PRO A 298      29.971 192.688  24.457  1.00 37.90           H
ATOM   2726  CD  PRO A 298      28.958 190.793  24.355  1.00 37.99           C
ATOM   2727 1HD  PRO A 298      29.263 189.747  24.380  1.00 37.99           H
ATOM   2728 2HD  PRO A 298      28.491 191.087  25.295  1.00 37.99           H
ATOM   2729  N   GLU A 299      28.702 189.666  20.712  1.00 39.86           N
ATOM   2730  H   GLU A 299      28.974 189.158  21.541  1.00 39.86           H
ATOM   2731  CA  GLU A 299      28.619 188.895  19.468  1.00 40.03           C
ATOM   2732  HA  GLU A 299      29.289 189.370  18.750  1.00 40.03           H
ATOM   2733  C   GLU A 299      27.196 188.896  18.853  1.00 46.36           C
ATOM   2734  O   GLU A 299      27.056 188.869  17.629  1.00 40.97           O
ATOM   2735  CB  GLU A 299      29.147 187.462  19.696  1.00 36.15           C
ATOM   2736 1HB  GLU A 299      29.212 186.981  18.719  1.00 36.15           H
ATOM   2737 2HB  GLU A 299      30.164 187.506  20.085  1.00 36.15           H
ATOM   2738  CG  GLU A 299      28.322 186.537  20.627  1.00 37.99           C
ATOM   2739 1HG  GLU A 299      27.261 186.620  20.391  1.00 37.99           H
ATOM   2740 2HG  GLU A 299      28.620 185.510  20.417  1.00 37.99           H
ATOM   2741  CD  GLU A 299      28.503 186.794  22.134  1.00 40.32           C
ATOM   2742  OE1 GLU A 299      29.235 187.722  22.545  1.00 34.80           O
ATOM   2743  OE2 GLU A 299      27.928 186.041  22.943  1.00 36.96           O
ATOM   2744  N   MET A 300      26.142 189.001  19.671  1.00 41.86           N
ATOM   2745  H   MET A 300      26.290 189.119  20.663  1.00 41.86           H
ATOM   2746  CA  MET A 300      24.786 189.154  19.169  1.00 39.90           C
ATOM   2747  HA  MET A 300      24.638 188.424  18.374  1.00 39.90           H
ATOM   2748  C   MET A 300      24.576 190.560  18.582  1.00 43.65           C
ATOM   2749  O   MET A 300      24.198 190.672  17.414  1.00 47.83           O
ATOM   2750  CB  MET A 300      23.740 188.852  20.245  1.00 43.56           C
ATOM   2751 1HB  MET A 300      23.981 189.387  21.164  1.00 43.56           H
ATOM   2752 2HB  MET A 300      22.768 189.193  19.888  1.00 43.56           H
ATOM   2753  CG  MET A 300      23.667 187.352  20.542  1.00 41.39           C
ATOM   2754 1HG  MET A 300      23.560 186.814  19.600  1.00 41.39           H
ATOM   2755 2HG  MET A 300      24.606 187.034  20.995  1.00 41.39           H
ATOM   2756  SD  MET A 300      22.297 186.873  21.645  1.00 44.15           S
ATOM   2757  CE  MET A 300      20.878 187.077  20.531  1.00 40.80           C
ATOM   2758 1HE  MET A 300      19.977 186.736  21.040  1.00 40.80           H
ATOM   2759 2HE  MET A 300      21.033 186.483  19.630  1.00 40.80           H
ATOM   2760 3HE  MET A 300      20.767 188.127  20.260  1.00 40.80           H
ATOM   2761  N   ILE A 301      24.864 191.622  19.344  1.00 42.72           N
ATOM   2762  H   ILE A 301      25.229 191.501  20.278  1.00 42.72           H
ATOM   2763  CA  ILE A 301      24.637 192.994  18.895  1.00 48.85           C
ATOM   2764  HA  ILE A 301      23.606 193.033  18.545  1.00 48.85           H
ATOM   2765  C   ILE A 301      25.548 193.369  17.693  1.00 50.42           C
ATOM   2766  O   ILE A 301      25.131 194.155  16.845  1.00 43.17           O
ATOM   2767  CB  ILE A 301      24.726 194.019  20.066  1.00 45.25           C
ATOM   2768  HB  ILE A 301      24.375 194.978  19.684  1.00 45.25           H
ATOM   2769  CG1 ILE A 301      26.163 194.234  20.586  1.00 45.36           C
ATOM   2770 1HG1 ILE A 301      26.525 193.290  20.992  1.00 45.36           H
ATOM   2771 2HG1 ILE A 301      26.792 194.527  19.745  1.00 45.36           H
ATOM   2772  CG2 ILE A 301      23.758 193.626  21.196  1.00 52.44           C
ATOM   2773 1HG2 ILE A 301      23.633 194.467  21.878  1.00 52.44           H
ATOM   2774 2HG2 ILE A 301      24.162 192.773  21.741  1.00 52.44           H
ATOM   2775 3HG2 ILE A 301      22.793 193.359  20.766  1.00 52.44           H
ATOM   2776  CD1 ILE A 301      26.301 195.320  21.658  1.00 46.70           C
ATOM   2777 1HD1 ILE A 301      27.357 195.445  21.901  1.00 46.70           H
ATOM   2778 2HD1 ILE A 301      25.754 195.029  22.555  1.00 46.70           H
ATOM   2779 3HD1 ILE A 301      25.902 196.260  21.277  1.00 46.70           H
ATOM   2780  N   GLU A 302      26.733 192.765  17.564  1.00 45.71           N
ATOM   2781  H   GLU A 302      27.060 192.189  18.326  1.00 45.71           H
ATOM   2782  CA  GLU A 302      27.662 192.915  16.427  1.00 49.89           C
ATOM   2783  HA  GLU A 302      27.534 193.920  16.026  1.00 49.89           H
ATOM   2784  C   GLU A 302      27.387 191.923  15.250  1.00 48.22           C
ATOM   2785  O   GLU A 302      28.239 191.736  14.378  1.00 55.40           O
ATOM   2786  CB  GLU A 302      29.116 192.835  16.926  1.00 41.28           C
ATOM   2787 1HB  GLU A 302      29.275 191.885  17.437  1.00 41.28           H
ATOM   2788 2HB  GLU A 302      29.798 192.892  16.077  1.00 41.28           H
ATOM   2789  CG  GLU A 302      29.454 193.978  17.902  1.00 47.48           C
ATOM   2790 1HG  GLU A 302      29.310 194.925  17.381  1.00 47.48           H
ATOM   2791 2HG  GLU A 302      28.775 193.961  18.754  1.00 47.48           H
ATOM   2792  CD  GLU A 302      30.897 193.928  18.429  1.00 59.95           C
ATOM   2793  OE1 GLU A 302      31.597 192.901  18.257  1.00 60.36           O
ATOM   2794  OE2 GLU A 302      31.366 194.962  18.966  1.00 57.89           O
ATOM   2795  N   GLY A 303      26.207 191.293  15.205  1.00 50.04           N
ATOM   2796  H   GLY A 303      25.552 191.428  15.961  1.00 50.04           H
ATOM   2797  CA  GLY A 303      25.709 190.550  14.038  1.00 46.37           C
ATOM   2798 1HA  GLY A 303      24.644 190.362  14.172  1.00 46.37           H
ATOM   2799 2HA  GLY A 303      25.830 191.175  13.153  1.00 46.37           H
ATOM   2800  C   GLY A 303      26.397 189.193  13.757  1.00 50.51           C
ATOM   2801  O   GLY A 303      26.318 188.688  12.636  1.00 53.91           O
ATOM   2802  N   ARG A 304      27.106 188.626  14.738  1.00 47.61           N
ATOM   2803  H   ARG A 304      27.097 189.063  15.648  1.00 47.61           H
ATOM   2804  CA  ARG A 304      27.904 187.392  14.622  1.00 45.48           C
ATOM   2805  HA  ARG A 304      28.254 187.309  13.593  1.00 45.48           H
ATOM   2806  C   ARG A 304      27.074 186.130  14.946  1.00 48.08           C
ATOM   2807  O   ARG A 304      26.051 186.202  15.631  1.00 44.56           O
ATOM   2808  CB  ARG A 304      29.143 187.479  15.541  1.00 49.18           C
ATOM   2809 1HB  ARG A 304      28.846 187.220  16.557  1.00 49.18           H
ATOM   2810 2HB  ARG A 304      29.881 186.749  15.208  1.00 49.18           H
ATOM   2811  CG  ARG A 304      29.818 188.868  15.573  1.00 54.01           C
ATOM   2812 1HG  ARG A 304      30.034 189.180  14.552  1.00 54.01           H
ATOM   2813 2HG  ARG A 304      29.135 189.590  16.021  1.00 54.01           H
ATOM   2814  CD  ARG A 304      31.133 188.874  16.375  1.00 60.27           C
ATOM   2815 1HD  ARG A 304      30.955 188.436  17.358  1.00 60.27           H
ATOM   2816 2HD  ARG A 304      31.885 188.270  15.867  1.00 60.27           H
ATOM   2817  NE  ARG A 304      31.663 190.238  16.554  1.00 67.93           N
ATOM   2818  HE  ARG A 304      31.235 190.760  17.305  1.00 67.93           H
ATOM   2819  CZ  ARG A 304      32.714 190.763  15.897  1.00 72.92           C
ATOM   2820  NH1 ARG A 304      33.311 190.200  14.888  1.00 76.55           N
ATOM   2821 1HH1 ARG A 304      32.888 189.410  14.421  1.00 76.55           H
ATOM   2822 2HH1 ARG A 304      34.087 190.685  14.459  1.00 76.55           H
ATOM   2823  NH2 ARG A 304      33.197 191.902  16.276  1.00 69.18           N
ATOM   2824 1HH2 ARG A 304      32.748 192.399  17.031  1.00 69.18           H
ATOM   2825 2HH2 ARG A 304      33.999 192.304  15.812  1.00 69.18           H
ATOM   2826  N   MET A 305      27.555 184.966  14.511  1.00 42.62           N
ATOM   2827  H   MET A 305      28.365 184.980  13.907  1.00 42.62           H
ATOM   2828  CA  MET A 305      27.162 183.655  15.044  1.00 48.92           C
ATOM   2829  HA  MET A 305      26.100 183.496  14.857  1.00 48.92           H
ATOM   2830  C   MET A 305      27.386 183.602  16.574  1.00 42.79           C
ATOM   2831  O   MET A 305      28.314 184.226  17.093  1.00 41.93           O
ATOM   2832  CB  MET A 305      27.960 182.567  14.295  1.00 43.48           C
ATOM   2833 1HB  MET A 305      27.599 182.513  13.267  1.00 43.48           H
ATOM   2834 2HB  MET A 305      29.004 182.876  14.255  1.00 43.48           H
ATOM   2835  CG  MET A 305      27.903 181.144  14.899  1.00 47.84           C
ATOM   2836 1HG  MET A 305      28.589 180.514  14.334  1.00 47.84           H
ATOM   2837 2HG  MET A 305      28.280 181.179  15.922  1.00 47.84           H
ATOM   2838  SD  MET A 305      26.262 180.339  14.918  1.00 61.06           S
ATOM   2839  CE  MET A 305      26.125 179.877  13.170  1.00 45.53           C
ATOM   2840 1HE  MET A 305      25.173 179.374  13.006  1.00 45.53           H
ATOM   2841 2HE  MET A 305      26.942 179.207  12.904  1.00 45.53           H
ATOM   2842 3HE  MET A 305      26.174 180.774  12.552  1.00 45.53           H
ATOM   2843  N   HIS A 306      26.566 182.838  17.298  1.00 38.53           N
ATOM   2844  H   HIS A 306      25.857 182.290  16.832  1.00 38.53           H
ATOM   2845  CA  HIS A 306      26.717 182.617  18.743  1.00 38.16           C
ATOM   2846  HA  HIS A 306      27.771 182.725  18.999  1.00 38.16           H
ATOM   2847  C   HIS A 306      26.271 181.195  19.150  1.00 37.26           C
ATOM   2848  O   HIS A 306      25.578 180.506  18.400  1.00 37.66           O
ATOM   2849  CB  HIS A 306      25.949 183.691  19.533  1.00 33.69           C
ATOM   2850 1HB  HIS A 306      26.302 183.672  20.564  1.00 33.69           H
ATOM   2851 2HB  HIS A 306      26.195 184.674  19.132  1.00 33.69           H
ATOM   2852  CG  HIS A 306      24.439 183.536  19.538  1.00 38.69           C
ATOM   2853  ND1 HIS A 306      23.531 184.178  18.733  1.00 41.20           N
ATOM   2854  HD1 HIS A 306      23.691 184.818  17.968  1.00 41.20           H
ATOM   2855  CD2 HIS A 306      23.689 182.759  20.379  1.00 38.85           C
ATOM   2856  HD2 HIS A 306      24.020 182.110  21.177  1.00 38.85           H
ATOM   2857  CE1 HIS A 306      22.318 183.830  19.117  1.00 41.20           C
ATOM   2858  HE1 HIS A 306      21.376 184.166  18.710  1.00 41.20           H
ATOM   2859  NE2 HIS A 306      22.358 182.946  20.101  1.00 43.56           N
ATOM   2860  N   ASP A 307      26.646 180.784  20.358  1.00 37.25           N
ATOM   2861  H   ASP A 307      27.201 181.409  20.926  1.00 37.25           H
ATOM   2862  CA  ASP A 307      26.272 179.503  20.984  1.00 35.82           C
ATOM   2863  HA  ASP A 307      25.467 179.042  20.413  1.00 35.82           H
ATOM   2864  C   ASP A 307      25.752 179.740  22.424  1.00 34.22           C
ATOM   2865  O   ASP A 307      25.454 180.867  22.818  1.00 34.06           O
ATOM   2866  CB  ASP A 307      27.476 178.547  20.934  1.00 34.34           C
ATOM   2867 1HB  ASP A 307      27.153 177.562  21.271  1.00 34.34           H
ATOM   2868 2HB  ASP A 307      27.786 178.444  19.894  1.00 34.34           H
ATOM   2869  CG  ASP A 307      28.704 178.962  21.765  1.00 38.57           C
ATOM   2870  OD1 ASP A 307      28.725 180.073  22.342  1.00 37.66           O
ATOM   2871  OD2 ASP A 307      29.658 178.152  21.790  1.00 42.45           O
ATOM   2872  N   GLU A 308      25.604 178.686  23.226  1.00 37.16           N
ATOM   2873  H   GLU A 308      25.933 177.777  22.933  1.00 37.16           H
ATOM   2874  CA  GLU A 308      24.931 178.752  24.528  1.00 33.01           C
ATOM   2875  HA  GLU A 308      23.965 179.228  24.359  1.00 33.01           H
ATOM   2876  C   GLU A 308      25.683 179.602  25.593  1.00 34.17           C
ATOM   2877  O   GLU A 308      25.153 179.870  26.671  1.00 34.25           O
ATOM   2878  CB  GLU A 308      24.633 177.324  25.003  1.00 31.42           C
ATOM   2879 1HB  GLU A 308      23.775 177.376  25.673  1.00 31.42           H
ATOM   2880 2HB  GLU A 308      24.332 176.723  24.145  1.00 31.42           H
ATOM   2881  CG  GLU A 308      25.777 176.592  25.733  1.00 34.34           C
ATOM   2882 1HG  GLU A 308      26.025 177.151  26.635  1.00 34.34           H
ATOM   2883 2HG  GLU A 308      25.398 175.616  26.037  1.00 34.34           H
ATOM   2884  CD  GLU A 308      27.065 176.383  24.921  1.00 39.67           C
ATOM   2885  OE1 GLU A 308      26.990 176.129  23.697  1.00 32.66           O
ATOM   2886  OE2 GLU A 308      28.153 176.366  25.548  1.00 36.81           O
ATOM   2887  N   LYS A 309      26.895 180.083  25.285  1.00 29.49           N
ATOM   2888  H   LYS A 309      27.269 179.889  24.367  1.00 29.49           H
ATOM   2889  CA  LYS A 309      27.639 181.043  26.107  1.00 33.59           C
ATOM   2890  HA  LYS A 309      27.634 180.668  27.131  1.00 33.59           H
ATOM   2891  C   LYS A 309      26.975 182.452  26.133  1.00 32.45           C
ATOM   2892  O   LYS A 309      27.423 183.303  26.904  1.00 30.21           O
ATOM   2893  CB  LYS A 309      29.104 181.089  25.624  1.00 35.56           C
ATOM   2894 1HB  LYS A 309      29.113 181.439  24.592  1.00 35.56           H
ATOM   2895 2HB  LYS A 309      29.642 181.817  26.232  1.00 35.56           H
ATOM   2896  CG  LYS A 309      29.856 179.740  25.698  1.00 34.86           C
ATOM   2897 1HG  LYS A 309      29.335 179.026  25.061  1.00 34.86           H
ATOM   2898 2HG  LYS A 309      30.857 179.887  25.291  1.00 34.86           H
ATOM   2899  CD  LYS A 309      29.960 179.163  27.123  1.00 40.73           C
ATOM   2900 1HD  LYS A 309      30.388 179.925  27.774  1.00 40.73           H
ATOM   2901 2HD  LYS A 309      28.956 178.927  27.475  1.00 40.73           H
ATOM   2902  CE  LYS A 309      30.798 177.873  27.218  1.00 53.45           C
ATOM   2903 1HE  LYS A 309      30.632 177.425  28.198  1.00 53.45           H
ATOM   2904 2HE  LYS A 309      30.437 177.171  26.466  1.00 53.45           H
ATOM   2905  NZ  LYS A 309      32.250 178.112  27.047  1.00 50.59           N
ATOM   2906 1HZ  LYS A 309      32.754 177.267  27.278  1.00 50.59           H
ATOM   2907 2HZ  LYS A 309      32.543 178.858  27.663  1.00 50.59           H
ATOM   2908 3HZ  LYS A 309      32.444 178.370  26.090  1.00 50.59           H
ATOM   2909  N   VAL A 310      25.900 182.700  25.376  1.00 30.26           N
ATOM   2910  H   VAL A 310      25.603 182.024  24.687  1.00 30.26           H
ATOM   2911  CA  VAL A 310      25.021 183.867  25.559  1.00 33.65           C
ATOM   2912  HA  VAL A 310      25.660 184.746  25.636  1.00 33.65           H
ATOM   2913  C   VAL A 310      24.184 183.775  26.857  1.00 33.88           C
ATOM   2914  O   VAL A 310      24.022 184.787  27.536  1.00 31.11           O
ATOM   2915  CB  VAL A 310      24.094 184.124  24.343  1.00 32.14           C
ATOM   2916  HB  VAL A 310      23.554 185.053  24.526  1.00 32.14           H
ATOM   2917  CG1 VAL A 310      24.918 184.332  23.071  1.00 36.51           C
ATOM   2918 1HG1 VAL A 310      24.258 184.672  22.273  1.00 36.51           H
ATOM   2919 2HG1 VAL A 310      25.393 183.396  22.777  1.00 36.51           H
ATOM   2920 3HG1 VAL A 310      25.683 185.085  23.257  1.00 36.51           H
ATOM   2921  CG2 VAL A 310      23.047 183.036  24.090  1.00 31.18           C
ATOM   2922 1HG2 VAL A 310      22.511 183.274  23.171  1.00 31.18           H
ATOM   2923 2HG2 VAL A 310      22.346 183.009  24.924  1.00 31.18           H
ATOM   2924 3HG2 VAL A 310      23.529 182.064  23.989  1.00 31.18           H
ATOM   2925  N   ASP A 311      23.723 182.590  27.270  1.00 30.83           N
ATOM   2926  H   ASP A 311      23.815 181.771  26.686  1.00 30.83           H
ATOM   2927  CA  ASP A 311      22.935 182.425  28.501  1.00 32.03           C
ATOM   2928  HA  ASP A 311      22.123 183.151  28.487  1.00 32.03           H
ATOM   2929  C   ASP A 311      23.792 182.690  29.757  1.00 31.09           C
ATOM   2930  O   ASP A 311      23.304 183.208  30.760  1.00 31.46           O
ATOM   2931  CB  ASP A 311      22.295 181.025  28.578  1.00 33.60           C
ATOM   2932 1HB  ASP A 311      23.072 180.266  28.494  1.00 33.60           H
ATOM   2933 2HB  ASP A 311      21.830 180.920  29.559  1.00 33.60           H
ATOM   2934  CG  ASP A 311      21.227 180.744  27.505  1.00 33.03           C
ATOM   2935  OD1 ASP A 311      21.089 181.538  26.553  1.00 39.24           O
ATOM   2936  OD2 ASP A 311      20.496 179.740  27.644  1.00 38.52           O
ATOM   2937  N   LEU A 312      25.095 182.406  29.677  1.00 28.52           N
ATOM   2938  H   LEU A 312      25.428 181.975  28.826  1.00 28.52           H
ATOM   2939  CA  LEU A 312      26.085 182.691  30.711  1.00 30.32           C
ATOM   2940  HA  LEU A 312      25.734 182.281  31.658  1.00 30.32           H
ATOM   2941  C   LEU A 312      26.269 184.216  30.892  1.00 29.99           C
ATOM   2942  O   LEU A 312      26.320 184.695  32.023  1.00 26.81           O
ATOM   2943  CB  LEU A 312      27.420 182.010  30.332  1.00 31.82           C
ATOM   2944 1HB  LEU A 312      27.605 182.191  29.273  1.00 31.82           H
ATOM   2945 2HB  LEU A 312      28.221 182.504  30.881  1.00 31.82           H
ATOM   2946  CG  LEU A 312      27.527 180.484  30.601  1.00 33.41           C
ATOM   2947  HG  LEU A 312      28.403 180.114  30.068  1.00 33.41           H
ATOM   2948  CD1 LEU A 312      27.748 180.197  32.083  1.00 29.21           C
ATOM   2949 1HD1 LEU A 312      27.865 179.124  32.234  1.00 29.21           H
ATOM   2950 2HD1 LEU A 312      26.897 180.555  32.663  1.00 29.21           H
ATOM   2951 3HD1 LEU A 312      28.652 180.711  32.408  1.00 29.21           H
ATOM   2952  CD2 LEU A 312      26.320 179.664  30.126  1.00 29.62           C
ATOM   2953 1HD2 LEU A 312      26.489 178.603  30.308  1.00 29.62           H
ATOM   2954 2HD2 LEU A 312      26.181 179.833  29.058  1.00 29.62           H
ATOM   2955 3HD2 LEU A 312      25.430 179.989  30.664  1.00 29.62           H
ATOM   2956  N   TRP A 313      26.285 184.982  29.798  1.00 29.16           N
ATOM   2957  H   TRP A 313      26.197 184.553  28.888  1.00 29.16           H
ATOM   2958  CA  TRP A 313      26.299 186.440  29.848  1.00 31.80           C
ATOM   2959  HA  TRP A 313      27.145 186.759  30.456  1.00 31.80           H
ATOM   2960  C   TRP A 313      25.010 186.985  30.508  1.00 32.38           C
ATOM   2961  O   TRP A 313      25.084 187.800  31.427  1.00 30.03           O
ATOM   2962  CB  TRP A 313      26.503 186.990  28.432  1.00 30.25           C
ATOM   2963 1HB  TRP A 313      27.426 186.565  28.036  1.00 30.25           H
ATOM   2964 2HB  TRP A 313      25.695 186.639  27.790  1.00 30.25           H
ATOM   2965  CG  TRP A 313      26.582 188.492  28.328  1.00 32.63           C
ATOM   2966  CD1 TRP A 313      25.527 189.337  28.323  1.00 34.04           C
ATOM   2967  HD1 TRP A 313      24.481 189.078  28.391  1.00 34.04           H
ATOM   2968  CD2 TRP A 313      27.757 189.346  28.166  1.00 31.42           C
ATOM   2969  NE1 TRP A 313      25.949 190.619  28.203  1.00 30.78           N
ATOM   2970  HE1 TRP A 313      25.330 191.417  28.193  1.00 30.78           H
ATOM   2971  CE2 TRP A 313      27.308 190.697  28.070  1.00 36.43           C
ATOM   2972  CE3 TRP A 313      29.149 189.122  28.054  1.00 34.55           C
ATOM   2973  HE3 TRP A 313      29.526 188.112  28.125  1.00 34.55           H
ATOM   2974  CZ2 TRP A 313      28.186 191.767  27.861  1.00 37.86           C
ATOM   2975  HZ2 TRP A 313      27.802 192.773  27.779  1.00 37.86           H
ATOM   2976  CZ3 TRP A 313      30.039 190.192  27.842  1.00 38.05           C
ATOM   2977  HZ3 TRP A 313      31.097 189.992  27.762  1.00 38.05           H
ATOM   2978  CH2 TRP A 313      29.561 191.511  27.745  1.00 36.84           C
ATOM   2979  HH2 TRP A 313      30.245 192.328  27.567  1.00 36.84           H
ATOM   2980  N   SER A 314      23.834 186.461  30.137  1.00 28.99           N
ATOM   2981  H   SER A 314      23.804 185.800  29.373  1.00 28.99           H
ATOM   2982  CA  SER A 314      22.550 186.792  30.766  1.00 32.46           C
ATOM   2983  HA  SER A 314      22.355 187.856  30.633  1.00 32.46           H
ATOM   2984  C   SER A 314      22.510 186.469  32.265  1.00 33.47           C
ATOM   2985  O   SER A 314      21.942 187.241  33.040  1.00 28.92           O
ATOM   2986  CB  SER A 314      21.411 186.014  30.120  1.00 32.29           C
ATOM   2987 1HB  SER A 314      21.673 184.958  30.061  1.00 32.29           H
ATOM   2988 2HB  SER A 314      20.508 186.115  30.722  1.00 32.29           H
ATOM   2989  OG  SER A 314      21.140 186.517  28.826  1.00 37.77           O
ATOM   2990  HG  SER A 314      20.278 186.194  28.554  1.00 37.77           H
ATOM   2991  N   LEU A 315      23.114 185.352  32.678  1.00 28.74           N
ATOM   2992  H   LEU A 315      23.487 184.722  31.982  1.00 28.74           H
ATOM   2993  CA  LEU A 315      23.247 184.947  34.077  1.00 28.83           C
ATOM   2994  HA  LEU A 315      22.261 185.006  34.537  1.00 28.83           H
ATOM   2995  C   LEU A 315      24.187 185.902  34.850  1.00 30.97           C
ATOM   2996  O   LEU A 315      23.902 186.242  35.996  1.00 30.96           O
ATOM   2997  CB  LEU A 315      23.729 183.478  34.098  1.00 30.68           C
ATOM   2998 1HB  LEU A 315      23.125 182.913  33.388  1.00 30.68           H
ATOM   2999 2HB  LEU A 315      24.762 183.455  33.752  1.00 30.68           H
ATOM   3000  CG  LEU A 315      23.646 182.771  35.459  1.00 34.96           C
ATOM   3001  HG  LEU A 315      24.153 183.383  36.205  1.00 34.96           H
ATOM   3002  CD1 LEU A 315      22.195 182.524  35.888  1.00 32.59           C
ATOM   3003 1HD1 LEU A 315      22.186 181.959  36.820  1.00 32.59           H
ATOM   3004 2HD1 LEU A 315      21.679 181.956  35.114  1.00 32.59           H
ATOM   3005 3HD1 LEU A 315      21.691 183.479  36.036  1.00 32.59           H
ATOM   3006  CD2 LEU A 315      24.354 181.417  35.376  1.00 35.59           C
ATOM   3007 1HD2 LEU A 315      24.304 180.922  36.345  1.00 35.59           H
ATOM   3008 2HD2 LEU A 315      25.396 181.573  35.100  1.00 35.59           H
ATOM   3009 3HD2 LEU A 315      23.868 180.794  34.624  1.00 35.59           H
ATOM   3010  N   GLY A 316      25.251 186.398  34.207  1.00 30.10           N
ATOM   3011  H   GLY A 316      25.452 186.057  33.278  1.00 30.10           H
ATOM   3012  CA  GLY A 316      26.144 187.435  34.733  1.00 32.68           C
ATOM   3013 1HA  GLY A 316      26.543 187.122  35.698  1.00 32.68           H
ATOM   3014 2HA  GLY A 316      26.973 187.567  34.038  1.00 32.68           H
ATOM   3015  C   GLY A 316      25.447 188.795  34.917  1.00 32.22           C
ATOM   3016  O   GLY A 316      25.527 189.383  35.997  1.00 32.11           O
ATOM   3017  N   VAL A 317      24.704 189.258  33.905  1.00 32.49           N
ATOM   3018  H   VAL A 317      24.696 188.752  33.030  1.00 32.49           H
ATOM   3019  CA  VAL A 317      23.884 190.475  33.962  1.00 34.47           C
ATOM   3020  HA  VAL A 317      24.538 191.316  34.189  1.00 34.47           H
ATOM   3021  C   VAL A 317      22.831 190.371  35.084  1.00 33.98           C
ATOM   3022  O   VAL A 317      22.665 191.315  35.855  1.00 31.97           O
ATOM   3023  CB  VAL A 317      23.204 190.759  32.602  1.00 33.46           C
ATOM   3024  HB  VAL A 317      22.719 189.842  32.268  1.00 33.46           H
ATOM   3025  CG1 VAL A 317      22.138 191.858  32.701  1.00 31.36           C
ATOM   3026 1HG1 VAL A 317      21.799 192.130  31.702  1.00 31.36           H
ATOM   3027 2HG1 VAL A 317      22.567 192.733  33.190  1.00 31.36           H
ATOM   3028 3HG1 VAL A 317      21.294 191.492  33.285  1.00 31.36           H
ATOM   3029  CG2 VAL A 317      24.224 191.193  31.542  1.00 32.99           C
ATOM   3030 1HG2 VAL A 317      23.700 191.416  30.612  1.00 32.99           H
ATOM   3031 2HG2 VAL A 317      24.938 190.387  31.373  1.00 32.99           H
ATOM   3032 3HG2 VAL A 317      24.753 192.083  31.883  1.00 32.99           H
ATOM   3033  N   LEU A 318      22.159 189.222  35.205  1.00 29.65           N
ATOM   3034  H   LEU A 318      22.318 188.489  34.528  1.00 29.65           H
ATOM   3035  CA  LEU A 318      21.150 188.970  36.231  1.00 31.07           C
ATOM   3036  HA  LEU A 318      20.437 189.794  36.206  1.00 31.07           H
ATOM   3037  C   LEU A 318      21.762 188.916  37.650  1.00 32.19           C
ATOM   3038  O   LEU A 318      21.210 189.509  38.573  1.00 33.87           O
ATOM   3039  CB  LEU A 318      20.415 187.663  35.871  1.00 30.10           C
ATOM   3040 1HB  LEU A 318      20.075 187.734  34.838  1.00 30.10           H
ATOM   3041 2HB  LEU A 318      21.126 186.839  35.939  1.00 30.10           H
ATOM   3042  CG  LEU A 318      19.202 187.354  36.759  1.00 40.40           C
ATOM   3043  HG  LEU A 318      19.504 187.421  37.804  1.00 40.40           H
ATOM   3044  CD1 LEU A 318      18.043 188.316  36.492  1.00 34.01           C
ATOM   3045 1HD1 LEU A 318      17.174 188.004  37.071  1.00 34.01           H
ATOM   3046 2HD1 LEU A 318      17.795 188.308  35.431  1.00 34.01           H
ATOM   3047 3HD1 LEU A 318      18.336 189.322  36.790  1.00 34.01           H
ATOM   3048  CD2 LEU A 318      18.727 185.931  36.487  1.00 39.42           C
ATOM   3049 1HD2 LEU A 318      17.880 185.703  37.135  1.00 39.42           H
ATOM   3050 2HD2 LEU A 318      19.542 185.238  36.697  1.00 39.42           H
ATOM   3051 3HD2 LEU A 318      18.424 185.832  35.445  1.00 39.42           H
ATOM   3052  N   CYS A 319      22.916 188.263  37.821  1.00 30.71           N
ATOM   3053  H   CYS A 319      23.319 187.758  37.044  1.00 30.71           H
ATOM   3054  CA  CYS A 319      23.640 188.213  39.090  1.00 28.83           C
ATOM   3055  HA  CYS A 319      22.969 187.827  39.857  1.00 28.83           H
ATOM   3056  C   CYS A 319      24.112 189.617  39.536  1.00 31.14           C
ATOM   3057  O   CYS A 319      24.037 189.944  40.719  1.00 33.09           O
ATOM   3058  CB  CYS A 319      24.823 187.251  38.947  1.00 36.33           C
ATOM   3059 1HB  CYS A 319      24.468 186.308  38.532  1.00 36.33           H
ATOM   3060 2HB  CYS A 319      25.554 187.683  38.263  1.00 36.33           H
ATOM   3061  SG  CYS A 319      25.579 186.940  40.566  1.00 36.03           S
ATOM   3062  HG  CYS A 319      25.807 188.223  40.858  1.00 36.03           H
ATOM   3063  N   TYR A 320      24.554 190.459  38.594  1.00 33.62           N
ATOM   3064  H   TYR A 320      24.639 190.140  37.640  1.00 33.62           H
ATOM   3065  CA  TYR A 320      24.830 191.867  38.855  1.00 34.18           C
ATOM   3066  HA  TYR A 320      25.521 191.930  39.695  1.00 34.18           H
ATOM   3067  C   TYR A 320      23.535 192.615  39.253  1.00 32.04           C
ATOM   3068  O   TYR A 320      23.518 193.267  40.293  1.00 36.16           O
ATOM   3069  CB  TYR A 320      25.529 192.494  37.635  1.00 34.30           C
ATOM   3070 1HB  TYR A 320      26.456 191.952  37.445  1.00 34.30           H
ATOM   3071 2HB  TYR A 320      24.898 192.360  36.756  1.00 34.30           H
ATOM   3072  CG  TYR A 320      25.862 193.980  37.763  1.00 36.10           C
ATOM   3073  CD1 TYR A 320      24.841 194.926  37.572  1.00 39.57           C
ATOM   3074  HD1 TYR A 320      23.833 194.598  37.366  1.00 39.57           H
ATOM   3075  CD2 TYR A 320      27.177 194.423  38.028  1.00 41.14           C
ATOM   3076  HD2 TYR A 320      27.978 193.712  38.168  1.00 41.14           H
ATOM   3077  CE1 TYR A 320      25.121 196.302  37.637  1.00 36.34           C
ATOM   3078  HE1 TYR A 320      24.328 197.019  37.485  1.00 36.34           H
ATOM   3079  CE2 TYR A 320      27.472 195.803  38.073  1.00 40.23           C
ATOM   3080  HE2 TYR A 320      28.479 196.148  38.252  1.00 40.23           H
ATOM   3081  CZ  TYR A 320      26.439 196.744  37.860  1.00 41.92           C
ATOM   3082  OH  TYR A 320      26.679 198.089  37.798  1.00 42.51           O
ATOM   3083  HH  TYR A 320      25.902 198.593  37.546  1.00 42.51           H
ATOM   3084  N   GLU A 321      22.436 192.497  38.495  1.00 31.31           N
ATOM   3085  H   GLU A 321      22.457 191.947  37.648  1.00 31.31           H
ATOM   3086  CA  GLU A 321      21.190 193.206  38.790  1.00 34.91           C
ATOM   3087  HA  GLU A 321      21.432 194.268  38.832  1.00 34.91           H
ATOM   3088  C   GLU A 321      20.590 192.812  40.167  1.00 38.26           C
ATOM   3089  O   GLU A 321      20.144 193.695  40.897  1.00 33.63           O
ATOM   3090  CB  GLU A 321      20.163 193.029  37.655  1.00 37.54           C
ATOM   3091 1HB  GLU A 321      20.553 193.506  36.756  1.00 37.54           H
ATOM   3092 2HB  GLU A 321      19.988 191.971  37.458  1.00 37.54           H
ATOM   3093  CG  GLU A 321      18.820 193.689  38.017  1.00 39.30           C
ATOM   3094 1HG  GLU A 321      18.259 193.017  38.666  1.00 39.30           H
ATOM   3095 2HG  GLU A 321      19.027 194.599  38.579  1.00 39.30           H
ATOM   3096  CD  GLU A 321      17.929 194.056  36.815  1.00 44.12           C
ATOM   3097  OE1 GLU A 321      17.973 193.385  35.763  1.00 42.40           O
ATOM   3098  OE2 GLU A 321      17.158 195.041  36.947  1.00 44.22           O
ATOM   3099  N   PHE A 322      20.640 191.536  40.558  1.00 32.29           N
ATOM   3100  H   PHE A 322      20.986 190.834  39.921  1.00 32.29           H
ATOM   3101  CA  PHE A 322      20.221 191.082  41.882  1.00 32.51           C
ATOM   3102  HA  PHE A 322      19.175 191.350  42.031  1.00 32.51           H
ATOM   3103  C   PHE A 322      21.038 191.764  43.015  1.00 36.67           C
ATOM   3104  O   PHE A 322      20.445 192.244  43.980  1.00 34.41           O
ATOM   3105  CB  PHE A 322      20.347 189.548  41.951  1.00 32.60           C
ATOM   3106 1HB  PHE A 322      21.344 189.268  41.614  1.00 32.60           H
ATOM   3107 2HB  PHE A 322      20.274 189.253  42.998  1.00 32.60           H
ATOM   3108  CG  PHE A 322      19.335 188.698  41.160  1.00 33.81           C
ATOM   3109  CD1 PHE A 322      18.173 189.249  40.575  1.00 35.04           C
ATOM   3110  HD1 PHE A 322      17.982 190.311  40.620  1.00 35.04           H
ATOM   3111  CD2 PHE A 322      19.547 187.309  41.067  1.00 35.99           C
ATOM   3112  HD2 PHE A 322      20.437 186.880  41.503  1.00 35.99           H
ATOM   3113  CE1 PHE A 322      17.235 188.412  39.932  1.00 35.25           C
ATOM   3114  HE1 PHE A 322      16.347 188.836  39.487  1.00 35.25           H
ATOM   3115  CE2 PHE A 322      18.620 186.477  40.416  1.00 30.64           C
ATOM   3116  HE2 PHE A 322      18.814 185.417  40.343  1.00 30.64           H
ATOM   3117  CZ  PHE A 322      17.456 187.027  39.858  1.00 34.68           C
ATOM   3118  HZ  PHE A 322      16.746 186.385  39.358  1.00 34.68           H
ATOM   3119  N   LEU A 323      22.367 191.861  42.891  1.00 34.49           N
ATOM   3120  H   LEU A 323      22.822 191.470  42.079  1.00 34.49           H
ATOM   3121  CA  LEU A 323      23.232 192.461  43.907  1.00 39.35           C
ATOM   3122  HA  LEU A 323      22.862 192.164  44.889  1.00 39.35           H
ATOM   3123  C   LEU A 323      23.267 194.012  43.872  1.00 38.30           C
ATOM   3124  O   LEU A 323      23.578 194.621  44.893  1.00 39.42           O
ATOM   3125  CB  LEU A 323      24.666 191.909  43.746  1.00 28.46           C
ATOM   3126 1HB  LEU A 323      25.004 192.129  42.733  1.00 28.46           H
ATOM   3127 2HB  LEU A 323      25.316 192.440  44.441  1.00 28.46           H
ATOM   3128  CG  LEU A 323      24.807 190.398  44.004  1.00 35.55           C
ATOM   3129  HG  LEU A 323      24.105 189.869  43.359  1.00 35.55           H
ATOM   3130  CD1 LEU A 323      26.224 189.955  43.645  1.00 31.88           C
ATOM   3131 1HD1 LEU A 323      26.318 188.878  43.789  1.00 31.88           H
ATOM   3132 2HD1 LEU A 323      26.940 190.471  44.285  1.00 31.88           H
ATOM   3133 3HD1 LEU A 323      26.423 190.202  42.603  1.00 31.88           H
ATOM   3134  CD2 LEU A 323      24.538 190.007  45.460  1.00 36.46           C
ATOM   3135 1HD2 LEU A 323      24.736 188.943  45.588  1.00 36.46           H
ATOM   3136 2HD2 LEU A 323      23.496 190.215  45.703  1.00 36.46           H
ATOM   3137 3HD2 LEU A 323      25.188 190.580  46.121  1.00 36.46           H
ATOM   3138  N   VAL A 324      22.997 194.644  42.723  1.00 36.73           N
ATOM   3139  H   VAL A 324      22.839 194.072  41.906  1.00 36.73           H
ATOM   3140  CA  VAL A 324      23.243 196.079  42.457  1.00 39.39           C
ATOM   3141  HA  VAL A 324      23.724 196.506  43.337  1.00 39.39           H
ATOM   3142  C   VAL A 324      21.939 196.887  42.205  1.00 42.49           C
ATOM   3143  O   VAL A 324      21.946 198.114  42.318  1.00 45.13           O
ATOM   3144  CB  VAL A 324      24.263 196.230  41.297  1.00 39.47           C
ATOM   3145  HB  VAL A 324      23.831 195.765  40.412  1.00 39.47           H
ATOM   3146  CG1 VAL A 324      24.576 197.689  40.940  1.00 41.77           C
ATOM   3147 1HG1 VAL A 324      25.452 197.735  40.293  1.00 41.77           H
ATOM   3148 2HG1 VAL A 324      24.769 198.251  41.854  1.00 41.77           H
ATOM   3149 3HG1 VAL A 324      23.718 198.118  40.422  1.00 41.77           H
ATOM   3150  CG2 VAL A 324      25.596 195.537  41.635  1.00 36.68           C
ATOM   3151 1HG2 VAL A 324      26.303 195.700  40.822  1.00 36.68           H
ATOM   3152 2HG2 VAL A 324      25.428 194.468  41.763  1.00 36.68           H
ATOM   3153 3HG2 VAL A 324      25.999 195.956  42.557  1.00 36.68           H
ATOM   3154  N   GLY A 325      20.817 196.222  41.917  1.00 36.48           N
ATOM   3155  H   GLY A 325      20.857 195.215  41.854  1.00 36.48           H
ATOM   3156  CA  GLY A 325      19.485 196.826  41.721  1.00 40.33           C
ATOM   3157 1HA  GLY A 325      18.731 196.094  42.010  1.00 40.33           H
ATOM   3158 2HA  GLY A 325      19.381 197.690  42.377  1.00 40.33           H
ATOM   3159  C   GLY A 325      19.170 197.285  40.278  1.00 35.74           C
ATOM   3160  O   GLY A 325      18.074 197.787  40.024  1.00 43.05           O
ATOM   3161  N   LYS A 326      20.101 197.141  39.328  1.00 37.05           N
ATOM   3162  H   LYS A 326      20.980 196.717  39.587  1.00 37.05           H
ATOM   3163  CA  LYS A 326      19.958 197.476  37.891  1.00 45.45           C
ATOM   3164  HA  LYS A 326      18.979 197.139  37.552  1.00 45.45           H
ATOM   3165  C   LYS A 326      21.028 196.736  37.051  1.00 38.69           C
ATOM   3166  O   LYS A 326      22.036 196.356  37.639  1.00 38.19           O
ATOM   3167  CB  LYS A 326      20.034 199.011  37.699  1.00 43.49           C
ATOM   3168 1HB  LYS A 326      19.962 199.220  36.632  1.00 43.49           H
ATOM   3169 2HB  LYS A 326      19.159 199.452  38.176  1.00 43.49           H
ATOM   3170  CG  LYS A 326      21.288 199.705  38.249  1.00 48.10           C
ATOM   3171 1HG  LYS A 326      21.305 199.595  39.333  1.00 48.10           H
ATOM   3172 2HG  LYS A 326      22.170 199.235  37.814  1.00 48.10           H
ATOM   3173  CD  LYS A 326      21.258 201.197  37.872  1.00 54.40           C
ATOM   3174 1HD  LYS A 326      21.174 201.280  36.788  1.00 54.40           H
ATOM   3175 2HD  LYS A 326      20.370 201.650  38.313  1.00 54.40           H
ATOM   3176  CE  LYS A 326      22.512 201.984  38.300  1.00 54.49           C
ATOM   3177 1HE  LYS A 326      23.392 201.383  38.070  1.00 54.49           H
ATOM   3178 2HE  LYS A 326      22.568 202.895  37.704  1.00 54.49           H
ATOM   3179  NZ  LYS A 326      22.502 202.377  39.731  1.00 57.83           N
ATOM   3180 1HZ  LYS A 326      23.253 203.036  39.877  1.00 57.83           H
ATOM   3181 2HZ  LYS A 326      22.630 201.579  40.335  1.00 57.83           H
ATOM   3182 3HZ  LYS A 326      21.619 202.821  39.941  1.00 57.83           H
ATOM   3183  N   PRO A 327      20.853 196.503  35.734  1.00 41.94           N
ATOM   3184  CA  PRO A 327      21.860 195.835  34.895  1.00 41.39           C
ATOM   3185  HA  PRO A 327      22.171 194.914  35.388  1.00 41.39           H
ATOM   3186  C   PRO A 327      23.138 196.691  34.669  1.00 43.65           C
ATOM   3187  O   PRO A 327      23.106 197.909  34.870  1.00 42.34           O
ATOM   3188  CB  PRO A 327      21.127 195.472  33.597  1.00 43.78           C
ATOM   3189 1HB  PRO A 327      21.765 195.539  32.715  1.00 43.78           H
ATOM   3190 2HB  PRO A 327      20.702 194.472  33.687  1.00 43.78           H
ATOM   3191  CG  PRO A 327      20.014 196.502  33.512  1.00 41.42           C
ATOM   3192 1HG  PRO A 327      20.389 197.413  33.045  1.00 41.42           H
ATOM   3193 2HG  PRO A 327      19.144 196.121  32.977  1.00 41.42           H
ATOM   3194  CD  PRO A 327      19.659 196.769  34.963  1.00 42.32           C
ATOM   3195 1HD  PRO A 327      19.361 197.809  35.094  1.00 42.32           H
ATOM   3196 2HD  PRO A 327      18.862 196.093  35.274  1.00 42.32           H
ATOM   3197  N   PRO A 328      24.284 196.093  34.275  1.00 40.16           N
ATOM   3198  CA  PRO A 328      25.603 196.741  34.348  1.00 41.46           C
ATOM   3199  HA  PRO A 328      25.705 197.211  35.326  1.00 41.46           H
ATOM   3200  C   PRO A 328      25.891 197.820  33.275  1.00 41.48           C
ATOM   3201  O   PRO A 328      26.574 198.803  33.584  1.00 41.93           O
ATOM   3202  CB  PRO A 328      26.620 195.593  34.271  1.00 39.12           C
ATOM   3203 1HB  PRO A 328      27.503 195.858  33.690  1.00 39.12           H
ATOM   3204 2HB  PRO A 328      26.913 195.295  35.278  1.00 39.12           H
ATOM   3205  CG  PRO A 328      25.875 194.455  33.591  1.00 33.93           C
ATOM   3206 1HG  PRO A 328      26.004 194.531  32.511  1.00 33.93           H
ATOM   3207 2HG  PRO A 328      26.206 193.480  33.950  1.00 33.93           H
ATOM   3208  CD  PRO A 328      24.424 194.685  33.963  1.00 40.59           C
ATOM   3209 1HD  PRO A 328      23.790 194.435  33.113  1.00 40.59           H
ATOM   3210 2HD  PRO A 328      24.167 194.091  34.839  1.00 40.59           H
ATOM   3211  N   PHE A 329      25.400 197.647  32.046  1.00 38.69           N
ATOM   3212  H   PHE A 329      24.884 196.802  31.845  1.00 38.69           H
ATOM   3213  CA  PHE A 329      25.737 198.488  30.883  1.00 43.85           C
ATOM   3214  HA  PHE A 329      26.712 198.945  31.056  1.00 43.85           H
ATOM   3215  C   PHE A 329      24.728 199.626  30.592  1.00 47.34           C
ATOM   3216  O   PHE A 329      24.955 200.412  29.676  1.00 44.82           O
ATOM   3217  CB  PHE A 329      25.866 197.590  29.642  1.00 39.23           C
ATOM   3218 1HB  PHE A 329      24.873 197.244  29.354  1.00 39.23           H
ATOM   3219 2HB  PHE A 329      26.251 198.188  28.815  1.00 39.23           H
ATOM   3220  CG  PHE A 329      26.769 196.379  29.829  1.00 41.48           C
ATOM   3221  CD1 PHE A 329      28.158 196.551  29.977  1.00 40.55           C
ATOM   3222  HD1 PHE A 329      28.595 197.538  29.939  1.00 40.55           H
ATOM   3223  CD2 PHE A 329      26.221 195.087  29.873  1.00 39.31           C
ATOM   3224  HD2 PHE A 329      25.157 194.954  29.744  1.00 39.31           H
ATOM   3225  CE1 PHE A 329      28.986 195.434  30.178  1.00 43.15           C
ATOM   3226  HE1 PHE A 329      30.053 195.563  30.284  1.00 43.15           H
ATOM   3227  CE2 PHE A 329      27.048 193.971  30.085  1.00 40.74           C
ATOM   3228  HE2 PHE A 329      26.614 192.982  30.108  1.00 40.74           H
ATOM   3229  CZ  PHE A 329      28.433 194.144  30.241  1.00 36.00           C
ATOM   3230  HZ  PHE A 329      29.066 193.282  30.388  1.00 36.00           H
ATOM   3231  N   GLU A 330      23.615 199.689  31.329  1.00 42.13           N
ATOM   3232  H   GLU A 330      23.516 199.055  32.110  1.00 42.13           H
ATOM   3233  CA  GLU A 330      22.428 200.489  30.989  1.00 50.16           C
ATOM   3234  HA  GLU A 330      21.996 200.076  30.077  1.00 50.16           H
ATOM   3235  C   GLU A 330      22.738 201.980  30.738  1.00 40.56           C
ATOM   3236  O   GLU A 330      23.438 202.624  31.527  1.00 42.24           O
ATOM   3237  CB  GLU A 330      21.380 200.332  32.103  1.00 51.50           C
ATOM   3238 1HB  GLU A 330      21.132 199.274  32.187  1.00 51.50           H
ATOM   3239 2HB  GLU A 330      21.801 200.668  33.051  1.00 51.50           H
ATOM   3240  CG  GLU A 330      20.088 201.121  31.830  1.00 55.77           C
ATOM   3241 1HG  GLU A 330      20.295 202.190  31.877  1.00 55.77           H
ATOM   3242 2HG  GLU A 330      19.729 200.888  30.828  1.00 55.77           H
ATOM   3243  CD  GLU A 330      18.986 200.786  32.841  1.00 56.45           C
ATOM   3244  OE1 GLU A 330      19.174 201.009  34.055  1.00 59.37           O
ATOM   3245  OE2 GLU A 330      17.883 200.366  32.415  1.00 64.11           O
ATOM   3246  N   ALA A 331      22.172 202.533  29.663  1.00 46.31           N
ATOM   3247  H   ALA A 331      21.653 201.941  29.030  1.00 46.31           H
ATOM   3248  CA  ALA A 331      22.314 203.939  29.285  1.00 47.88           C
ATOM   3249  HA  ALA A 331      22.523 204.517  30.186  1.00 47.88           H
ATOM   3250  C   ALA A 331      21.041 204.525  28.631  1.00 50.35           C
ATOM   3251  O   ALA A 331      20.072 203.832  28.314  1.00 49.38           O
ATOM   3252  CB  ALA A 331      23.519 204.075  28.351  1.00 50.61           C
ATOM   3253 1HB  ALA A 331      24.361 203.511  28.754  1.00 50.61           H
ATOM   3254 2HB  ALA A 331      23.793 205.126  28.267  1.00 50.61           H
ATOM   3255 3HB  ALA A 331      23.259 203.686  27.367  1.00 50.61           H
ATOM   3256  N   ASN A 332      21.078 205.840  28.424  1.00 54.42           N
ATOM   3257  H   ASN A 332      21.911 206.317  28.738  1.00 54.42           H
ATOM   3258  CA  ASN A 332      19.962 206.702  27.997  1.00 58.70           C
ATOM   3259  HA  ASN A 332      19.088 206.450  28.597  1.00 58.70           H
ATOM   3260  C   ASN A 332      19.571 206.506  26.505  1.00 56.38           C
ATOM   3261  O   ASN A 332      18.559 207.053  26.055  1.00 59.90           O
ATOM   3262  CB  ASN A 332      20.340 208.186  28.265  1.00 64.48           C
ATOM   3263 1HB  ASN A 332      20.952 208.549  27.439  1.00 64.48           H
ATOM   3264 2HB  ASN A 332      19.420 208.770  28.243  1.00 64.48           H
ATOM   3265  CG  ASN A 332      21.080 208.525  29.583  1.00 68.64           C
ATOM   3266  OD1 ASN A 332      21.856 207.758  30.144  1.00 70.64           O
ATOM   3267  ND2 ASN A 332      20.895 209.709  30.099  1.00 70.04           N
ATOM   3268 1HD2 ASN A 332      21.415 209.961  30.927  1.00 70.04           H
ATOM   3269 2HD2 ASN A 332      20.301 210.391  29.649  1.00 70.04           H
ATOM   3270  N   THR A 333      20.381 205.765  25.740  1.00 51.17           N
ATOM   3271  H   THR A 333      21.145 205.287  26.196  1.00 51.17           H
ATOM   3272  CA  THR A 333      20.322 205.608  24.269  1.00 50.52           C
ATOM   3273  HA  THR A 333      19.298 205.764  23.930  1.00 50.52           H
ATOM   3274  C   THR A 333      20.773 204.206  23.841  1.00 51.59           C
ATOM   3275  O   THR A 333      21.619 203.596  24.497  1.00 47.90           O
ATOM   3276  CB  THR A 333      21.219 206.635  23.548  1.00 51.43           C
ATOM   3277  HB  THR A 333      21.175 206.438  22.477  1.00 51.43           H
ATOM   3278  OG1 THR A 333      22.568 206.517  23.975  1.00 50.14           O
ATOM   3279  HG1 THR A 333      23.109 207.045  23.382  1.00 50.14           H
ATOM   3280  CG2 THR A 333      20.812 208.085  23.780  1.00 58.24           C
ATOM   3281 1HG2 THR A 333      21.465 208.727  23.188  1.00 58.24           H
ATOM   3282 2HG2 THR A 333      20.906 208.345  24.834  1.00 58.24           H
ATOM   3283 3HG2 THR A 333      19.779 208.224  23.462  1.00 58.24           H
ATOM   3284  N   TYR A 334      20.260 203.722  22.702  1.00 51.31           N
ATOM   3285  H   TYR A 334      19.557 204.253  22.208  1.00 51.31           H
ATOM   3286  CA  TYR A 334      20.684 202.462  22.073  1.00 54.46           C
ATOM   3287  HA  TYR A 334      20.440 201.632  22.736  1.00 54.46           H
ATOM   3288  C   TYR A 334      22.207 202.460  21.839  1.00 54.62           C
ATOM   3289  O   TYR A 334      22.899 201.531  22.249  1.00 50.26           O
ATOM   3290  CB  TYR A 334      19.911 202.283  20.751  1.00 56.26           C
ATOM   3291 1HB  TYR A 334      18.846 202.382  20.963  1.00 56.26           H
ATOM   3292 2HB  TYR A 334      20.168 203.100  20.078  1.00 56.26           H
ATOM   3293  CG  TYR A 334      20.120 200.965  19.995  1.00 56.67           C
ATOM   3294  CD1 TYR A 334      21.296 200.724  19.250  1.00 58.27           C
ATOM   3295  HD1 TYR A 334      22.091 201.455  19.226  1.00 58.27           H
ATOM   3296  CD2 TYR A 334      19.090 200.004  19.984  1.00 56.12           C
ATOM   3297  HD2 TYR A 334      18.175 200.182  20.530  1.00 56.12           H
ATOM   3298  CE1 TYR A 334      21.449 199.524  18.520  1.00 55.49           C
ATOM   3299  HE1 TYR A 334      22.352 199.340  17.956  1.00 55.49           H
ATOM   3300  CE2 TYR A 334      19.234 198.808  19.253  1.00 59.93           C
ATOM   3301  HE2 TYR A 334      18.442 198.074  19.255  1.00 59.93           H
ATOM   3302  CZ  TYR A 334      20.417 198.558  18.521  1.00 60.01           C
ATOM   3303  OH  TYR A 334      20.537 197.387  17.838  1.00 69.95           O
ATOM   3304  HH  TYR A 334      21.314 197.356  17.274  1.00 69.95           H
ATOM   3305  N   GLN A 335      22.726 203.545  21.251  1.00 52.55           N
ATOM   3306  H   GLN A 335      22.091 204.270  20.950  1.00 52.55           H
ATOM   3307  CA  GLN A 335      24.145 203.743  20.933  1.00 50.04           C
ATOM   3308  HA  GLN A 335      24.441 203.006  20.186  1.00 50.04           H
ATOM   3309  C   GLN A 335      25.069 203.591  22.155  1.00 46.70           C
ATOM   3310  O   GLN A 335      26.076 202.891  22.080  1.00 44.54           O
ATOM   3311  CB  GLN A 335      24.290 205.144  20.314  1.00 42.45           C
ATOM   3312 1HB  GLN A 335      23.767 205.139  19.358  1.00 42.45           H
ATOM   3313 2HB  GLN A 335      23.808 205.882  20.956  1.00 42.45           H
ATOM   3314  CG  GLN A 335      25.746 205.588  20.070  1.00 40.82           C
ATOM   3315 1HG  GLN A 335      26.168 205.992  20.990  1.00 40.82           H
ATOM   3316 2HG  GLN A 335      26.339 204.724  19.769  1.00 40.82           H
ATOM   3317  CD  GLN A 335      25.826 206.652  18.976  1.00 42.73           C
ATOM   3318  OE1 GLN A 335      26.067 207.831  19.206  1.00 41.90           O
ATOM   3319  NE2 GLN A 335      25.577 206.276  17.745  1.00 36.44           N
ATOM   3320 1HE2 GLN A 335      25.579 206.963  17.004  1.00 36.44           H
ATOM   3321 2HE2 GLN A 335      25.387 205.307  17.536  1.00 36.44           H
ATOM   3322  N   GLU A 336      24.742 204.222  23.283  1.00 45.75           N
ATOM   3323  H   GLU A 336      23.889 204.760  23.343  1.00 45.75           H
ATOM   3324  CA  GLU A 336      25.614 204.212  24.448  1.00 42.97           C
ATOM   3325  HA  GLU A 336      26.632 204.384  24.099  1.00 42.97           H
ATOM   3326  C   GLU A 336      25.584 202.852  25.179  1.00 51.54           C
ATOM   3327  O   GLU A 336      26.645 202.356  25.551  1.00 47.99           O
ATOM   3328  CB  GLU A 336      25.240 205.374  25.372  1.00 50.78           C
ATOM   3329 1HB  GLU A 336      25.285 206.306  24.809  1.00 50.78           H
ATOM   3330 2HB  GLU A 336      24.211 205.224  25.702  1.00 50.78           H
ATOM   3331  CG  GLU A 336      26.134 205.516  26.620  1.00 53.17           C
ATOM   3332 1HG  GLU A 336      25.757 206.345  27.219  1.00 53.17           H
ATOM   3333 2HG  GLU A 336      26.042 204.606  27.214  1.00 53.17           H
ATOM   3334  CD  GLU A 336      27.624 205.760  26.333  1.00 66.04           C
ATOM   3335  OE1 GLU A 336      27.988 206.128  25.194  1.00 66.21           O
ATOM   3336  OE2 GLU A 336      28.439 205.621  27.280  1.00 68.41           O
ATOM   3337  N   THR A 337      24.420 202.206  25.328  1.00 45.87           N
ATOM   3338  H   THR A 337      23.548 202.625  25.037  1.00 45.87           H
ATOM   3339  CA  THR A 337      24.335 200.857  25.902  1.00 50.84           C
ATOM   3340  HA  THR A 337      24.810 200.869  26.883  1.00 50.84           H
ATOM   3341  C   THR A 337      25.095 199.852  25.013  1.00 47.49           C
ATOM   3342  O   THR A 337      25.863 199.033  25.516  1.00 45.63           O
ATOM   3343  CB  THR A 337      22.878 200.403  26.099  1.00 53.70           C
ATOM   3344  HB  THR A 337      22.427 200.248  25.119  1.00 53.70           H
ATOM   3345  OG1 THR A 337      22.127 201.374  26.800  1.00 48.56           O
ATOM   3346  HG1 THR A 337      21.199 201.136  26.742  1.00 48.56           H
ATOM   3347  CG2 THR A 337      22.772 199.123  26.928  1.00 51.60           C
ATOM   3348 1HG2 THR A 337      21.722 198.850  27.039  1.00 51.60           H
ATOM   3349 2HG2 THR A 337      23.209 199.294  27.911  1.00 51.60           H
ATOM   3350 3HG2 THR A 337      23.306 198.317  26.426  1.00 51.60           H
ATOM   3351  N   TYR A 338      24.975 199.975  23.684  1.00 45.52           N
ATOM   3352  H   TYR A 338      24.335 200.666  23.318  1.00 45.52           H
ATOM   3353  CA  TYR A 338      25.726 199.192  22.693  1.00 46.59           C
ATOM   3354  HA  TYR A 338      25.511 198.135  22.852  1.00 46.59           H
ATOM   3355  C   TYR A 338      27.252 199.393  22.839  1.00 45.48           C
ATOM   3356  O   TYR A 338      28.002 198.417  22.896  1.00 45.76           O
ATOM   3357  CB  TYR A 338      25.212 199.588  21.297  1.00 45.94           C
ATOM   3358 1HB  TYR A 338      24.123 199.563  21.335  1.00 45.94           H
ATOM   3359 2HB  TYR A 338      25.495 200.620  21.091  1.00 45.94           H
ATOM   3360  CG  TYR A 338      25.666 198.727  20.115  1.00 39.03           C
ATOM   3361  CD1 TYR A 338      27.003 198.737  19.668  1.00 43.39           C
ATOM   3362  HD1 TYR A 338      27.748 199.338  20.169  1.00 43.39           H
ATOM   3363  CD2 TYR A 338      24.706 197.953  19.434  1.00 42.26           C
ATOM   3364  HD2 TYR A 338      23.677 197.951  19.763  1.00 42.26           H
ATOM   3365  CE1 TYR A 338      27.385 197.951  18.561  1.00 42.21           C
ATOM   3366  HE1 TYR A 338      28.410 197.946  18.221  1.00 42.21           H
ATOM   3367  CE2 TYR A 338      25.081 197.170  18.329  1.00 45.84           C
ATOM   3368  HE2 TYR A 338      24.345 196.568  17.816  1.00 45.84           H
ATOM   3369  CZ  TYR A 338      26.424 197.154  17.901  1.00 43.72           C
ATOM   3370  OH  TYR A 338      26.788 196.353  16.858  1.00 53.91           O
ATOM   3371  HH  TYR A 338      26.125 195.692  16.645  1.00 53.91           H
ATOM   3372  N   LYS A 339      27.717 200.645  22.973  1.00 49.25           N
ATOM   3373  H   LYS A 339      27.070 201.414  22.871  1.00 49.25           H
ATOM   3374  CA  LYS A 339      29.124 201.010  23.211  1.00 47.69           C
ATOM   3375  HA  LYS A 339      29.726 200.603  22.399  1.00 47.69           H
ATOM   3376  C   LYS A 339      29.648 200.423  24.537  1.00 47.36           C
ATOM   3377  O   LYS A 339      30.754 199.880  24.583  1.00 50.16           O
ATOM   3378  CB  LYS A 339      29.246 202.546  23.203  1.00 55.84           C
ATOM   3379 1HB  LYS A 339      28.624 202.937  22.398  1.00 55.84           H
ATOM   3380 2HB  LYS A 339      28.857 202.928  24.147  1.00 55.84           H
ATOM   3381  CG  LYS A 339      30.675 203.060  22.968  1.00 49.32           C
ATOM   3382 1HG  LYS A 339      31.359 202.500  23.606  1.00 49.32           H
ATOM   3383 2HG  LYS A 339      30.946 202.881  21.927  1.00 49.32           H
ATOM   3384  CD  LYS A 339      30.793 204.561  23.273  1.00 54.86           C
ATOM   3385 1HD  LYS A 339      31.695 204.946  22.797  1.00 54.86           H
ATOM   3386 2HD  LYS A 339      29.925 205.073  22.858  1.00 54.86           H
ATOM   3387  CE  LYS A 339      30.887 204.795  24.789  1.00 63.58           C
ATOM   3388 1HE  LYS A 339      30.121 204.198  25.284  1.00 63.58           H
ATOM   3389 2HE  LYS A 339      31.858 204.445  25.139  1.00 63.58           H
ATOM   3390  NZ  LYS A 339      30.704 206.212  25.170  1.00 64.70           N
ATOM   3391 1HZ  LYS A 339      30.953 206.313  26.144  1.00 64.70           H
ATOM   3392 2HZ  LYS A 339      29.730 206.446  25.045  1.00 64.70           H
ATOM   3393 3HZ  LYS A 339      31.274 206.830  24.610  1.00 64.70           H
ATOM   3394  N   ARG A 340      28.848 200.496  25.609  1.00 45.67           N
ATOM   3395  H   ARG A 340      27.966 200.976  25.512  1.00 45.67           H
ATOM   3396  CA  ARG A 340      29.153 199.953  26.940  1.00 45.67           C
ATOM   3397  HA  ARG A 340      30.126 200.334  27.248  1.00 45.67           H
ATOM   3398  C   ARG A 340      29.242 198.405  26.918  1.00 40.18           C
ATOM   3399  O   ARG A 340      30.190 197.879  27.493  1.00 43.66           O
ATOM   3400  CB  ARG A 340      28.124 200.474  27.966  1.00 52.03           C
ATOM   3401 1HB  ARG A 340      27.113 200.345  27.581  1.00 52.03           H
ATOM   3402 2HB  ARG A 340      28.223 199.913  28.895  1.00 52.03           H
ATOM   3403  CG  ARG A 340      28.337 201.971  28.278  1.00 57.51           C
ATOM   3404 1HG  ARG A 340      29.301 202.088  28.773  1.00 57.51           H
ATOM   3405 2HG  ARG A 340      28.367 202.547  27.353  1.00 57.51           H
ATOM   3406  CD  ARG A 340      27.243 202.558  29.187  1.00 57.83           C
ATOM   3407 1HD  ARG A 340      26.275 202.383  28.719  1.00 57.83           H
ATOM   3408 2HD  ARG A 340      27.269 202.063  30.158  1.00 57.83           H
ATOM   3409  NE  ARG A 340      27.411 204.010  29.394  1.00 65.20           N
ATOM   3410  HE  ARG A 340      28.041 204.453  28.741  1.00 65.20           H
ATOM   3411  CZ  ARG A 340      26.678 204.768  30.228  1.00 69.51           C
ATOM   3412  NH1 ARG A 340      25.754 204.285  31.007  1.00 72.34           N
ATOM   3413 1HH1 ARG A 340      25.513 203.304  30.968  1.00 72.34           H
ATOM   3414 2HH1 ARG A 340      25.248 204.905  31.622  1.00 72.34           H
ATOM   3415  NH2 ARG A 340      26.833 206.059  30.271  1.00 72.72           N
ATOM   3416 1HH2 ARG A 340      27.556 206.511  29.729  1.00 72.72           H
ATOM   3417 2HH2 ARG A 340      26.178 206.614  30.802  1.00 72.72           H
ATOM   3418  N   ILE A 341      28.364 197.699  26.197  1.00 40.25           N
ATOM   3419  H   ILE A 341      27.573 198.172  25.784  1.00 40.25           H
ATOM   3420  CA  ILE A 341      28.428 196.242  25.986  1.00 40.48           C
ATOM   3421  HA  ILE A 341      28.527 195.763  26.960  1.00 40.48           H
ATOM   3422  C   ILE A 341      29.665 195.854  25.141  1.00 44.71           C
ATOM   3423  O   ILE A 341      30.476 195.043  25.581  1.00 42.20           O
ATOM   3424  CB  ILE A 341      27.119 195.708  25.339  1.00 41.75           C
ATOM   3425  HB  ILE A 341      26.901 196.335  24.474  1.00 41.75           H
ATOM   3426  CG1 ILE A 341      25.937 195.800  26.323  1.00 39.36           C
ATOM   3427 1HG1 ILE A 341      26.006 194.970  27.025  1.00 39.36           H
ATOM   3428 2HG1 ILE A 341      26.022 196.732  26.881  1.00 39.36           H
ATOM   3429  CG2 ILE A 341      27.274 194.250  24.856  1.00 39.57           C
ATOM   3430 1HG2 ILE A 341      26.306 193.867  24.532  1.00 39.57           H
ATOM   3431 2HG2 ILE A 341      27.649 193.640  25.678  1.00 39.57           H
ATOM   3432 3HG2 ILE A 341      27.977 194.212  24.024  1.00 39.57           H
ATOM   3433  CD1 ILE A 341      24.560 195.796  25.647  1.00 40.22           C
ATOM   3434 1HD1 ILE A 341      23.799 195.919  26.418  1.00 40.22           H
ATOM   3435 2HD1 ILE A 341      24.395 194.857  25.120  1.00 40.22           H
ATOM   3436 3HD1 ILE A 341      24.500 196.625  24.942  1.00 40.22           H
ATOM   3437  N   SER A 342      29.846 196.453  23.957  1.00 41.95           N
ATOM   3438  H   SER A 342      29.157 197.120  23.641  1.00 41.95           H
ATOM   3439  CA  SER A 342      30.924 196.139  23.001  1.00 46.24           C
ATOM   3440  HA  SER A 342      30.832 195.093  22.705  1.00 46.24           H
ATOM   3441  C   SER A 342      32.344 196.338  23.588  1.00 46.08           C
ATOM   3442  O   SER A 342      33.305 195.701  23.154  1.00 49.80           O
ATOM   3443  CB  SER A 342      30.722 197.006  21.747  1.00 49.02           C
ATOM   3444 1HB  SER A 342      29.775 196.732  21.281  1.00 49.02           H
ATOM   3445 2HB  SER A 342      30.669 198.052  22.051  1.00 49.02           H
ATOM   3446  OG  SER A 342      31.768 196.868  20.807  1.00 58.21           O
ATOM   3447  HG  SER A 342      31.619 196.062  20.307  1.00 58.21           H
ATOM   3448  N   ARG A 343      32.480 197.197  24.607  1.00 46.51           N
ATOM   3449  H   ARG A 343      31.672 197.739  24.879  1.00 46.51           H
ATOM   3450  CA  ARG A 343      33.728 197.486  25.335  1.00 44.63           C
ATOM   3451  HA  ARG A 343      34.547 196.994  24.811  1.00 44.63           H
ATOM   3452  C   ARG A 343      33.717 196.931  26.790  1.00 48.52           C
ATOM   3453  O   ARG A 343      34.664 197.161  27.536  1.00 44.88           O
ATOM   3454  CB  ARG A 343      34.007 199.000  25.250  1.00 48.37           C
ATOM   3455 1HB  ARG A 343      33.184 199.555  25.701  1.00 48.37           H
ATOM   3456 2HB  ARG A 343      34.932 199.236  25.777  1.00 48.37           H
ATOM   3457  CG  ARG A 343      34.152 199.447  23.783  1.00 53.62           C
ATOM   3458 1HG  ARG A 343      34.996 198.916  23.343  1.00 53.62           H
ATOM   3459 2HG  ARG A 343      33.253 199.173  23.231  1.00 53.62           H
ATOM   3460  CD  ARG A 343      34.386 200.960  23.617  1.00 58.33           C
ATOM   3461 1HD  ARG A 343      33.563 201.501  24.084  1.00 58.33           H
ATOM   3462 2HD  ARG A 343      35.327 201.242  24.088  1.00 58.33           H
ATOM   3463  NE  ARG A 343      34.442 201.320  22.190  1.00 60.54           N
ATOM   3464  HE  ARG A 343      34.296 200.554  21.548  1.00 60.54           H
ATOM   3465  CZ  ARG A 343      34.673 202.553  21.725  1.00 63.05           C
ATOM   3466  NH1 ARG A 343      34.841 203.584  22.501  1.00 62.35           N
ATOM   3467 1HH1 ARG A 343      34.711 203.492  23.499  1.00 62.35           H
ATOM   3468 2HH1 ARG A 343      35.139 204.466  22.110  1.00 62.35           H
ATOM   3469  NH2 ARG A 343      34.724 202.788  20.453  1.00 64.24           N
ATOM   3470 1HH2 ARG A 343      34.571 202.058  19.772  1.00 64.24           H
ATOM   3471 2HH2 ARG A 343      34.758 203.754  20.159  1.00 64.24           H
ATOM   3472  N   VAL A 344      32.667 196.193  27.166  1.00 48.33           N
ATOM   3473  H   VAL A 344      31.961 196.016  26.466  1.00 48.33           H
ATOM   3474  CA  VAL A 344      32.421 195.551  28.483  1.00 42.49           C
ATOM   3475  HA  VAL A 344      31.357 195.316  28.471  1.00 42.49           H
ATOM   3476  C   VAL A 344      32.668 196.515  29.677  1.00 46.46           C
ATOM   3477  O   VAL A 344      33.283 196.172  30.685  1.00 47.93           O
ATOM   3478  CB  VAL A 344      33.144 194.192  28.630  1.00 42.62           C
ATOM   3479  HB  VAL A 344      34.175 194.387  28.926  1.00 42.62           H
ATOM   3480  CG1 VAL A 344      32.473 193.318  29.700  1.00 42.16           C
ATOM   3481 1HG1 VAL A 344      33.045 192.396  29.807  1.00 42.16           H
ATOM   3482 2HG1 VAL A 344      31.453 193.081  29.397  1.00 42.16           H
ATOM   3483 3HG1 VAL A 344      32.456 193.848  30.652  1.00 42.16           H
ATOM   3484  CG2 VAL A 344      33.163 193.377  27.328  1.00 40.60           C
ATOM   3485 1HG2 VAL A 344      33.513 192.368  27.546  1.00 40.60           H
ATOM   3486 2HG2 VAL A 344      33.837 193.850  26.613  1.00 40.60           H
ATOM   3487 3HG2 VAL A 344      32.160 193.331  26.906  1.00 40.60           H
ATOM   3488  N   GLU A 345      32.219 197.761  29.548  1.00 46.96           N
ATOM   3489  H   GLU A 345      31.648 197.988  28.746  1.00 46.96           H
ATOM   3490  CA  GLU A 345      32.430 198.812  30.537  1.00 47.44           C
ATOM   3491  HA  GLU A 345      33.374 198.631  31.050  1.00 47.44           H
ATOM   3492  C   GLU A 345      31.304 198.835  31.583  1.00 43.48           C
ATOM   3493  O   GLU A 345      30.166 199.194  31.271  1.00 45.00           O
ATOM   3494  CB  GLU A 345      32.544 200.180  29.855  1.00  0.00           C
ATOM   3495 1HB  GLU A 345      31.649 200.387  29.269  1.00  0.00           H
ATOM   3496 2HB  GLU A 345      32.637 200.937  30.634  1.00  0.00           H
ATOM   3497  CG  GLU A 345      33.770 200.260  28.935  1.00  0.00           C
ATOM   3498 1HG  GLU A 345      34.626 199.810  29.439  1.00  0.00           H
ATOM   3499 2HG  GLU A 345      33.568 199.694  28.025  1.00  0.00           H
ATOM   3500  CD  GLU A 345      34.122 201.701  28.554  1.00  0.00           C
ATOM   3501  OE1 GLU A 345      33.233 202.586  28.600  1.00  0.00           O
ATOM   3502  OE2 GLU A 345      35.281 201.949  28.160  1.00  0.00           O
ATOM   3503  N   PHE A 346      31.631 198.500  32.832  1.00 40.37           N
ATOM   3504  H   PHE A 346      32.575 198.203  33.032  1.00 40.37           H
ATOM   3505  CA  PHE A 346      30.715 198.580  33.977  1.00 44.45           C
ATOM   3506  HA  PHE A 346      30.106 199.478  33.869  1.00 44.45           H
ATOM   3507  C   PHE A 346      31.492 198.687  35.307  1.00 42.39           C
ATOM   3508  O   PHE A 346      32.628 198.224  35.411  1.00 48.08           O
ATOM   3509  CB  PHE A 346      29.778 197.362  33.971  1.00 45.05           C
ATOM   3510 1HB  PHE A 346      28.975 197.545  34.685  1.00 45.05           H
ATOM   3511 2HB  PHE A 346      29.309 197.277  32.990  1.00 45.05           H
ATOM   3512  CG  PHE A 346      30.436 196.031  34.311  1.00 40.13           C
ATOM   3513  CD1 PHE A 346      30.999 195.225  33.305  1.00 40.45           C
ATOM   3514  HD1 PHE A 346      30.984 195.551  32.275  1.00 40.45           H
ATOM   3515  CD2 PHE A 346      30.481 195.603  35.647  1.00 42.23           C
ATOM   3516  HD2 PHE A 346      30.059 196.224  36.423  1.00 42.23           H
ATOM   3517  CE1 PHE A 346      31.598 193.996  33.632  1.00 41.06           C
ATOM   3518  HE1 PHE A 346      32.025 193.371  32.862  1.00 41.06           H
ATOM   3519  CE2 PHE A 346      31.092 194.382  35.977  1.00 40.93           C
ATOM   3520  HE2 PHE A 346      31.140 194.072  37.011  1.00 40.93           H
ATOM   3521  CZ  PHE A 346      31.649 193.576  34.972  1.00 37.71           C
ATOM   3522  HZ  PHE A 346      32.119 192.640  35.236  1.00 37.71           H
ATOM   3523  N   THR A 347      30.872 199.272  36.332  1.00 46.79           N
ATOM   3524  H   THR A 347      29.929 199.611  36.207  1.00 46.79           H
ATOM   3525  CA  THR A 347      31.464 199.482  37.664  1.00 51.62           C
ATOM   3526  HA  THR A 347      32.522 199.226  37.619  1.00 51.62           H
ATOM   3527  C   THR A 347      30.787 198.606  38.722  1.00 51.38           C
ATOM   3528  O   THR A 347      29.560 198.627  38.849  1.00 50.81           O
ATOM   3529  CB  THR A 347      31.377 200.959  38.094  1.00 49.82           C
ATOM   3530  HB  THR A 347      31.789 201.051  39.099  1.00 49.82           H
ATOM   3531  OG1 THR A 347      30.039 201.433  38.116  1.00 57.34           O
ATOM   3532  HG1 THR A 347      29.561 200.931  38.780  1.00 57.34           H
ATOM   3533  CG2 THR A 347      32.166 201.874  37.162  1.00 50.74           C
ATOM   3534 1HG2 THR A 347      32.023 202.908  37.474  1.00 50.74           H
ATOM   3535 2HG2 THR A 347      31.818 201.751  36.137  1.00 50.74           H
ATOM   3536 3HG2 THR A 347      33.225 201.620  37.220  1.00 50.74           H
ATOM   3537  N   PHE A 348      31.572 197.884  39.524  1.00 47.05           N
ATOM   3538  H   PHE A 348      32.574 197.971  39.427  1.00 47.05           H
ATOM   3539  CA  PHE A 348      31.080 197.240  40.743  1.00 49.90           C
ATOM   3540  HA  PHE A 348      30.085 196.834  40.560  1.00 49.90           H
ATOM   3541  C   PHE A 348      30.986 198.260  41.888  1.00 55.84           C
ATOM   3542  O   PHE A 348      31.992 198.902  42.207  1.00 57.94           O
ATOM   3543  CB  PHE A 348      31.992 196.082  41.169  1.00 48.01           C
ATOM   3544 1HB  PHE A 348      33.015 196.451  41.251  1.00 48.01           H
ATOM   3545 2HB  PHE A 348      31.688 195.771  42.168  1.00 48.01           H
ATOM   3546  CG  PHE A 348      31.992 194.857  40.261  1.00 50.74           C
ATOM   3547  CD1 PHE A 348      30.829 194.070  40.143  1.00 46.85           C
ATOM   3548  HD1 PHE A 348      29.917 194.363  40.642  1.00 46.85           H
ATOM   3549  CD2 PHE A 348      33.176 194.436  39.632  1.00 47.85           C
ATOM   3550  HD2 PHE A 348      34.077 195.020  39.747  1.00 47.85           H
ATOM   3551  CE1 PHE A 348      30.859 192.873  39.405  1.00 44.15           C
ATOM   3552  HE1 PHE A 348      29.975 192.257  39.328  1.00 44.15           H
ATOM   3553  CE2 PHE A 348      33.205 193.248  38.886  1.00 45.06           C
ATOM   3554  HE2 PHE A 348      34.126 192.931  38.419  1.00 45.06           H
ATOM   3555  CZ  PHE A 348      32.045 192.463  38.770  1.00 44.86           C
ATOM   3556  HZ  PHE A 348      32.077 191.545  38.201  1.00 44.86           H
ATOM   3557  N   PRO A 349      29.837 198.383  42.577  1.00 54.73           N
ATOM   3558  CA  PRO A 349      29.756 199.124  43.832  1.00 48.53           C
ATOM   3559  HA  PRO A 349      29.975 200.174  43.635  1.00 48.53           H
ATOM   3560  C   PRO A 349      30.724 198.607  44.900  1.00 54.94           C
ATOM   3561  O   PRO A 349      31.119 197.435  44.904  1.00 52.42           O
ATOM   3562  CB  PRO A 349      28.310 198.988  44.295  1.00 50.69           C
ATOM   3563 1HB  PRO A 349      28.207 198.123  44.950  1.00 50.69           H
ATOM   3564 2HB  PRO A 349      27.955 199.892  44.790  1.00 50.69           H
ATOM   3565  CG  PRO A 349      27.551 198.763  43.004  1.00 46.32           C
ATOM   3566 1HG  PRO A 349      26.632 198.201  43.171  1.00 46.32           H
ATOM   3567 2HG  PRO A 349      27.351 199.717  42.515  1.00 46.32           H
ATOM   3568  CD  PRO A 349      28.522 197.944  42.176  1.00 49.20           C
ATOM   3569 1HD  PRO A 349      28.405 196.881  42.389  1.00 49.20           H
ATOM   3570 2HD  PRO A 349      28.371 198.146  41.115  1.00 49.20           H
ATOM   3571  N   ASP A 350      31.086 199.474  45.844  1.00 58.95           N
ATOM   3572  H   ASP A 350      30.764 200.430  45.799  1.00 58.95           H
ATOM   3573  CA  ASP A 350      32.062 199.150  46.882  1.00 56.05           C
ATOM   3574  HA  ASP A 350      32.953 198.781  46.375  1.00 56.05           H
ATOM   3575  C   ASP A 350      31.581 198.026  47.844  1.00 56.36           C
ATOM   3576  O   ASP A 350      32.408 197.242  48.317  1.00 50.86           O
ATOM   3577  CB  ASP A 350      32.471 200.427  47.639  1.00 65.04           C
ATOM   3578 1HB  ASP A 350      31.584 201.012  47.880  1.00 65.04           H
ATOM   3579 2HB  ASP A 350      32.945 200.137  48.577  1.00 65.04           H
ATOM   3580  CG  ASP A 350      33.450 201.334  46.867  1.00 69.92           C
ATOM   3581  OD1 ASP A 350      33.760 201.059  45.681  1.00 74.97           O
ATOM   3582  OD2 ASP A 350      33.993 202.275  47.481  1.00 80.35           O
ATOM   3583  N   PHE A 351      30.268 197.866  48.055  1.00 52.53           N
ATOM   3584  H   PHE A 351      29.615 198.518  47.645  1.00 52.53           H
ATOM   3585  CA  PHE A 351      29.701 196.775  48.848  1.00 50.26           C
ATOM   3586  HA  PHE A 351      30.221 196.764  49.806  1.00 50.26           H
ATOM   3587  C   PHE A 351      29.887 195.369  48.208  1.00 50.58           C
ATOM   3588  O   PHE A 351      29.978 194.392  48.953  1.00 51.86           O
ATOM   3589  CB  PHE A 351      28.222 197.058  49.167  1.00 55.00           C
ATOM   3590 1HB  PHE A 351      27.812 196.203  49.705  1.00 55.00           H
ATOM   3591 2HB  PHE A 351      28.184 197.902  49.856  1.00 55.00           H
ATOM   3592  CG  PHE A 351      27.304 197.364  47.984  1.00 56.48           C
ATOM   3593  CD1 PHE A 351      26.874 196.340  47.120  1.00 55.28           C
ATOM   3594  HD1 PHE A 351      27.197 195.321  47.278  1.00 55.28           H
ATOM   3595  CD2 PHE A 351      26.833 198.675  47.782  1.00 50.53           C
ATOM   3596  HD2 PHE A 351      27.137 199.458  48.462  1.00 50.53           H
ATOM   3597  CE1 PHE A 351      26.002 196.631  46.055  1.00 51.75           C
ATOM   3598  HE1 PHE A 351      25.682 195.845  45.387  1.00 51.75           H
ATOM   3599  CE2 PHE A 351      25.941 198.962  46.734  1.00 56.84           C
ATOM   3600  HE2 PHE A 351      25.583 199.972  46.601  1.00 56.84           H
ATOM   3601  CZ  PHE A 351      25.525 197.938  45.868  1.00 50.03           C
ATOM   3602  HZ  PHE A 351      24.848 198.165  45.058  1.00 50.03           H
ATOM   3603  N   VAL A 352      30.019 195.252  46.878  1.00 48.72           N
ATOM   3604  H   VAL A 352      30.037 196.081  46.300  1.00 48.72           H
ATOM   3605  CA  VAL A 352      30.118 193.966  46.166  1.00 43.13           C
ATOM   3606  HA  VAL A 352      29.307 193.335  46.529  1.00 43.13           H
ATOM   3607  C   VAL A 352      31.453 193.264  46.478  1.00 50.14           C
ATOM   3608  O   VAL A 352      32.521 193.853  46.296  1.00 52.95           O
ATOM   3609  CB  VAL A 352      29.922 194.124  44.642  1.00 45.03           C
ATOM   3610  HB  VAL A 352      30.749 194.715  44.251  1.00 45.03           H
ATOM   3611  CG1 VAL A 352      29.898 192.777  43.905  1.00 42.65           C
ATOM   3612 1HG1 VAL A 352      29.857 192.958  42.831  1.00 42.65           H
ATOM   3613 2HG1 VAL A 352      29.014 192.218  44.213  1.00 42.65           H
ATOM   3614 3HG1 VAL A 352      30.793 192.203  44.143  1.00 42.65           H
ATOM   3615  CG2 VAL A 352      28.604 194.832  44.305  1.00 43.37           C
ATOM   3616 1HG2 VAL A 352      28.459 194.831  43.224  1.00 43.37           H
ATOM   3617 2HG2 VAL A 352      28.640 195.859  44.666  1.00 43.37           H
ATOM   3618 3HG2 VAL A 352      27.778 194.306  44.783  1.00 43.37           H
ATOM   3619  N   THR A 353      31.382 192.017  46.943  1.00 46.41           N
ATOM   3620  H   THR A 353      30.471 191.586  47.012  1.00 46.41           H
ATOM   3621  CA  THR A 353      32.512 191.201  47.438  1.00 48.96           C
ATOM   3622  HA  THR A 353      33.163 191.846  48.027  1.00 48.96           H
ATOM   3623  C   THR A 353      33.351 190.566  46.313  1.00 50.06           C
ATOM   3624  O   THR A 353      32.855 190.311  45.214  1.00 51.06           O
ATOM   3625  CB  THR A 353      32.006 190.086  48.375  1.00 48.99           C
ATOM   3626  HB  THR A 353      32.863 189.501  48.709  1.00 48.99           H
ATOM   3627  OG1 THR A 353      31.113 189.221  47.695  1.00 46.27           O
ATOM   3628  HG1 THR A 353      30.282 189.215  48.175  1.00 46.27           H
ATOM   3629  CG2 THR A 353      31.299 190.643  49.610  1.00 48.50           C
ATOM   3630 1HG2 THR A 353      30.937 189.809  50.212  1.00 48.50           H
ATOM   3631 2HG2 THR A 353      30.459 191.272  49.317  1.00 48.50           H
ATOM   3632 3HG2 THR A 353      32.009 191.231  50.193  1.00 48.50           H
ATOM   3633  N   GLU A 354      34.624 190.258  46.597  1.00 47.04           N
ATOM   3634  H   GLU A 354      34.998 190.515  47.499  1.00 47.04           H
ATOM   3635  CA  GLU A 354      35.587 189.645  45.658  1.00 50.29           C
ATOM   3636  HA  GLU A 354      35.844 190.368  44.884  1.00 50.29           H
ATOM   3637  C   GLU A 354      35.042 188.377  44.958  1.00 43.81           C
ATOM   3638  O   GLU A 354      35.281 188.172  43.768  1.00 43.82           O
ATOM   3639  CB  GLU A 354      36.876 189.250  46.403  1.00  0.00           C
ATOM   3640 1HB  GLU A 354      36.613 188.595  47.234  1.00  0.00           H
ATOM   3641 2HB  GLU A 354      37.516 188.694  45.718  1.00  0.00           H
ATOM   3642  CG  GLU A 354      37.674 190.446  46.957  1.00  0.00           C
ATOM   3643 1HG  GLU A 354      37.994 191.075  46.126  1.00  0.00           H
ATOM   3644 2HG  GLU A 354      37.032 191.035  47.612  1.00  0.00           H
ATOM   3645  CD  GLU A 354      38.924 190.028  47.754  1.00  0.00           C
ATOM   3646  OE1 GLU A 354      39.213 188.820  47.924  1.00  0.00           O
ATOM   3647  OE2 GLU A 354      39.614 190.917  48.302  1.00  0.00           O
ATOM   3648  N   GLY A 355      34.287 187.544  45.677  1.00 41.33           N
ATOM   3649  H   GLY A 355      34.148 187.735  46.659  1.00 41.33           H
ATOM   3650  CA  GLY A 355      33.696 186.320  45.146  1.00 45.76           C
ATOM   3651 1HA  GLY A 355      34.470 185.710  44.682  1.00 45.76           H
ATOM   3652 2HA  GLY A 355      33.275 185.765  45.984  1.00 45.76           H
ATOM   3653  C   GLY A 355      32.582 186.562  44.114  1.00 43.53           C
ATOM   3654  O   GLY A 355      32.514 185.858  43.106  1.00 43.05           O
ATOM   3655  N   ALA A 356      31.751 187.584  44.332  1.00 43.01           N
ATOM   3656  H   ALA A 356      31.872 188.146  45.162  1.00 43.01           H
ATOM   3657  CA  ALA A 356      30.728 188.006  43.382  1.00 42.10           C
ATOM   3658  HA  ALA A 356      30.184 187.132  43.026  1.00 42.10           H
ATOM   3659  C   ALA A 356      31.338 188.725  42.165  1.00 42.76           C
ATOM   3660  O   ALA A 356      30.922 188.474  41.033  1.00 40.23           O
ATOM   3661  CB  ALA A 356      29.751 188.931  44.105  1.00 37.52           C
ATOM   3662 1HB  ALA A 356      29.306 188.407  44.950  1.00 37.52           H
ATOM   3663 2HB  ALA A 356      28.967 189.234  43.411  1.00 37.52           H
ATOM   3664 3HB  ALA A 356      30.282 189.813  44.462  1.00 37.52           H
ATOM   3665  N   ARG A 357      32.332 189.599  42.392  1.00 40.53           N
ATOM   3666  H   ARG A 357      32.631 189.769  43.342  1.00 40.53           H
ATOM   3667  CA  ARG A 357      33.020 190.348  41.339  1.00 39.30           C
ATOM   3668  HA  ARG A 357      32.274 190.937  40.805  1.00 39.30           H
ATOM   3669  C   ARG A 357      33.693 189.393  40.340  1.00 42.79           C
ATOM   3670  O   ARG A 357      33.414 189.467  39.150  1.00 41.55           O
ATOM   3671  CB  ARG A 357      34.065 191.313  41.922  1.00 46.45           C
ATOM   3672 1HB  ARG A 357      34.732 190.780  42.600  1.00 46.45           H
ATOM   3673 2HB  ARG A 357      34.660 191.706  41.098  1.00 46.45           H
ATOM   3674  CG  ARG A 357      33.427 192.488  42.677  1.00 44.17           C
ATOM   3675 1HG  ARG A 357      32.658 192.945  42.055  1.00 44.17           H
ATOM   3676 2HG  ARG A 357      32.962 192.132  43.597  1.00 44.17           H
ATOM   3677  CD  ARG A 357      34.486 193.537  43.022  1.00 50.88           C
ATOM   3678 1HD  ARG A 357      35.243 193.085  43.663  1.00 50.88           H
ATOM   3679 2HD  ARG A 357      34.955 193.884  42.101  1.00 50.88           H
ATOM   3680  NE  ARG A 357      33.897 194.691  43.721  1.00 56.56           N
ATOM   3681  HE  ARG A 357      32.934 194.583  44.005  1.00 56.56           H
ATOM   3682  CZ  ARG A 357      34.586 195.782  44.067  1.00 57.93           C
ATOM   3683  NH1 ARG A 357      35.870 195.860  43.874  1.00 59.06           N
ATOM   3684 1HH1 ARG A 357      36.329 195.124  43.356  1.00 59.06           H
ATOM   3685 2HH1 ARG A 357      36.382 196.691  44.133  1.00 59.06           H
ATOM   3686  NH2 ARG A 357      33.979 196.792  44.620  1.00 53.47           N
ATOM   3687 1HH2 ARG A 357      32.973 196.814  44.706  1.00 53.47           H
ATOM   3688 2HH2 ARG A 357      34.531 197.577  44.934  1.00 53.47           H
ATOM   3689  N   ASP A 358      34.488 188.455  40.847  1.00 42.00           N
ATOM   3690  H   ASP A 358      34.661 188.459  41.842  1.00 42.00           H
ATOM   3691  CA  ASP A 358      35.185 187.438  40.059  1.00 42.60           C
ATOM   3692  HA  ASP A 358      35.873 187.927  39.370  1.00 42.60           H
ATOM   3693  C   ASP A 358      34.206 186.580  39.230  1.00 40.57           C
ATOM   3694  O   ASP A 358      34.391 186.415  38.025  1.00 37.44           O
ATOM   3695  CB  ASP A 358      35.988 186.599  41.058  1.00 35.26           C
ATOM   3696 1HB  ASP A 358      36.544 187.290  41.691  1.00 35.26           H
ATOM   3697 2HB  ASP A 358      35.289 186.054  41.692  1.00 35.26           H
ATOM   3698  CG  ASP A 358      36.982 185.589  40.455  1.00 46.14           C
ATOM   3699  OD1 ASP A 358      37.335 185.668  39.259  1.00 51.33           O
ATOM   3700  OD2 ASP A 358      37.520 184.771  41.232  1.00 44.25           O
ATOM   3701  N   LEU A 359      33.106 186.119  39.838  1.00 39.76           N
ATOM   3702  H   LEU A 359      32.973 186.296  40.824  1.00 39.76           H
ATOM   3703  CA  LEU A 359      32.069 185.350  39.156  1.00 38.16           C
ATOM   3704  HA  LEU A 359      32.540 184.466  38.727  1.00 38.16           H
ATOM   3705  C   LEU A 359      31.410 186.142  38.003  1.00 36.56           C
ATOM   3706  O   LEU A 359      31.305 185.640  36.884  1.00 35.26           O
ATOM   3707  CB  LEU A 359      31.024 184.896  40.196  1.00 34.71           C
ATOM   3708 1HB  LEU A 359      31.528 184.285  40.945  1.00 34.71           H
ATOM   3709 2HB  LEU A 359      30.628 185.782  40.694  1.00 34.71           H
ATOM   3710  CG  LEU A 359      29.846 184.103  39.608  1.00 37.47           C
ATOM   3711  HG  LEU A 359      29.328 184.731  38.883  1.00 37.47           H
ATOM   3712  CD1 LEU A 359      30.297 182.808  38.930  1.00 34.60           C
ATOM   3713 1HD1 LEU A 359      29.419 182.244  38.617  1.00 34.60           H
ATOM   3714 2HD1 LEU A 359      30.884 182.212  39.629  1.00 34.60           H
ATOM   3715 3HD1 LEU A 359      30.905 183.048  38.058  1.00 34.60           H
ATOM   3716  CD2 LEU A 359      28.860 183.746  40.715  1.00 32.29           C
ATOM   3717 1HD2 LEU A 359      28.009 183.217  40.287  1.00 32.29           H
ATOM   3718 2HD2 LEU A 359      28.515 184.658  41.202  1.00 32.29           H
ATOM   3719 3HD2 LEU A 359      29.354 183.108  41.448  1.00 32.29           H
ATOM   3720  N   ILE A 360      30.983 187.382  38.256  1.00 32.78           N
ATOM   3721  H   ILE A 360      31.104 187.772  39.180  1.00 32.78           H
ATOM   3722  CA  ILE A 360      30.355 188.242  37.252  1.00 34.17           C
ATOM   3723  HA  ILE A 360      29.546 187.680  36.785  1.00 34.17           H
ATOM   3724  C   ILE A 360      31.376 188.602  36.142  1.00 38.38           C
ATOM   3725  O   ILE A 360      31.030 188.558  34.962  1.00 37.75           O
ATOM   3726  CB  ILE A 360      29.718 189.480  37.937  1.00 30.18           C
ATOM   3727  HB  ILE A 360      30.461 189.905  38.612  1.00 30.18           H
ATOM   3728  CG1 ILE A 360      28.483 189.057  38.762  1.00 34.57           C
ATOM   3729 1HG1 ILE A 360      27.664 188.856  38.072  1.00 34.57           H
ATOM   3730 2HG1 ILE A 360      28.723 188.133  39.287  1.00 34.57           H
ATOM   3731  CG2 ILE A 360      29.316 190.557  36.911  1.00 31.31           C
ATOM   3732 1HG2 ILE A 360      28.817 191.384  37.417  1.00 31.31           H
ATOM   3733 2HG2 ILE A 360      28.637 190.115  36.181  1.00 31.31           H
ATOM   3734 3HG2 ILE A 360      30.207 190.926  36.403  1.00 31.31           H
ATOM   3735  CD1 ILE A 360      28.035 190.079  39.816  1.00 37.99           C
ATOM   3736 1HD1 ILE A 360      27.186 189.665  40.361  1.00 37.99           H
ATOM   3737 2HD1 ILE A 360      27.740 191.012  39.337  1.00 37.99           H
ATOM   3738 3HD1 ILE A 360      28.855 190.268  40.509  1.00 37.99           H
ATOM   3739  N   SER A 361      32.638 188.866  36.490  1.00 36.14           N
ATOM   3740  H   SER A 361      32.879 188.913  37.470  1.00 36.14           H
ATOM   3741  CA  SER A 361      33.730 189.098  35.536  1.00 39.03           C
ATOM   3742  HA  SER A 361      33.464 189.958  34.921  1.00 39.03           H
ATOM   3743  C   SER A 361      33.956 187.893  34.597  1.00 41.45           C
ATOM   3744  O   SER A 361      34.074 188.106  33.387  1.00 42.33           O
ATOM   3745  CB  SER A 361      35.015 189.455  36.286  1.00 42.49           C
ATOM   3746 1HB  SER A 361      35.171 188.737  37.091  1.00 42.49           H
ATOM   3747 2HB  SER A 361      35.858 189.403  35.598  1.00 42.49           H
ATOM   3748  OG  SER A 361      34.920 190.773  36.815  1.00 45.89           O
ATOM   3749  HG  SER A 361      35.394 190.784  37.650  1.00 45.89           H
ATOM   3750  N   ARG A 362      33.932 186.649  35.107  1.00 37.86           N
ATOM   3751  H   ARG A 362      33.866 186.535  36.108  1.00 37.86           H
ATOM   3752  CA  ARG A 362      34.016 185.402  34.323  1.00 37.71           C
ATOM   3753  HA  ARG A 362      34.911 185.434  33.701  1.00 37.71           H
ATOM   3754  C   ARG A 362      32.796 185.209  33.400  1.00 37.49           C
ATOM   3755  O   ARG A 362      32.954 184.914  32.215  1.00 38.09           O
ATOM   3756  CB  ARG A 362      34.132 184.189  35.265  1.00 41.01           C
ATOM   3757 1HB  ARG A 362      33.317 184.227  35.988  1.00 41.01           H
ATOM   3758 2HB  ARG A 362      34.021 183.274  34.683  1.00 41.01           H
ATOM   3759  CG  ARG A 362      35.465 184.121  36.034  1.00 48.13           C
ATOM   3760 1HG  ARG A 362      36.268 183.823  35.360  1.00 48.13           H
ATOM   3761 2HG  ARG A 362      35.712 185.097  36.451  1.00 48.13           H
ATOM   3762  CD  ARG A 362      35.361 183.101  37.172  1.00 43.68           C
ATOM   3763 1HD  ARG A 362      34.410 183.230  37.688  1.00 43.68           H
ATOM   3764 2HD  ARG A 362      35.396 182.098  36.748  1.00 43.68           H
ATOM   3765  NE  ARG A 362      36.457 183.254  38.138  1.00 51.86           N
ATOM   3766  HE  ARG A 362      36.540 184.193  38.500  1.00 51.86           H
ATOM   3767  CZ  ARG A 362      37.298 182.298  38.567  1.00 63.24           C
ATOM   3768  NH1 ARG A 362      37.292 181.079  38.112  1.00 57.05           N
ATOM   3769 1HH1 ARG A 362      36.531 180.773  37.523  1.00 57.05           H
ATOM   3770 2HH1 ARG A 362      38.095 180.483  38.251  1.00 57.05           H
ATOM   3771  NH2 ARG A 362      38.158 182.593  39.490  1.00 69.43           N
ATOM   3772 1HH2 ARG A 362      38.040 183.482  39.955  1.00 69.43           H
ATOM   3773 2HH2 ARG A 362      38.667 181.849  39.947  1.00 69.43           H
ATOM   3774  N   LEU A 363      31.582 185.393  33.925  1.00 37.27           N
ATOM   3775  H   LEU A 363      31.506 185.608  34.908  1.00 37.27           H
ATOM   3776  CA  LEU A 363      30.331 185.272  33.176  1.00 32.31           C
ATOM   3777  HA  LEU A 363      30.284 184.278  32.732  1.00 32.31           H
ATOM   3778  C   LEU A 363      30.248 186.303  32.019  1.00 33.18           C
ATOM   3779  O   LEU A 363      29.805 185.964  30.923  1.00 35.58           O
ATOM   3780  CB  LEU A 363      29.141 185.438  34.150  1.00 33.48           C
ATOM   3781 1HB  LEU A 363      29.305 186.344  34.734  1.00 33.48           H
ATOM   3782 2HB  LEU A 363      28.237 185.585  33.558  1.00 33.48           H
ATOM   3783  CG  LEU A 363      28.914 184.252  35.105  1.00 33.12           C
ATOM   3784  HG  LEU A 363      29.870 183.975  35.548  1.00 33.12           H
ATOM   3785  CD1 LEU A 363      27.943 184.620  36.227  1.00 28.87           C
ATOM   3786 1HD1 LEU A 363      27.883 183.793  36.934  1.00 28.87           H
ATOM   3787 2HD1 LEU A 363      26.954 184.816  35.811  1.00 28.87           H
ATOM   3788 3HD1 LEU A 363      28.305 185.512  36.739  1.00 28.87           H
ATOM   3789  CD2 LEU A 363      28.339 183.035  34.381  1.00 30.00           C
ATOM   3790 1HD2 LEU A 363      28.113 182.261  35.115  1.00 30.00           H
ATOM   3791 2HD2 LEU A 363      29.071 182.658  33.668  1.00 30.00           H
ATOM   3792 3HD2 LEU A 363      27.427 183.314  33.854  1.00 30.00           H
ATOM   3793  N   LEU A 364      30.721 187.532  32.251  1.00 34.67           N
ATOM   3794  H   LEU A 364      31.029 187.749  33.188  1.00 34.67           H
ATOM   3795  CA  LEU A 364      30.737 188.637  31.285  1.00 40.71           C
ATOM   3796  HA  LEU A 364      29.952 188.441  30.554  1.00 40.71           H
ATOM   3797  C   LEU A 364      32.075 188.759  30.493  1.00 38.76           C
ATOM   3798  O   LEU A 364      32.423 189.857  30.052  1.00 44.59           O
ATOM   3799  CB  LEU A 364      30.367 189.962  32.001  1.00 36.64           C
ATOM   3800 1HB  LEU A 364      31.151 190.177  32.728  1.00 36.64           H
ATOM   3801 2HB  LEU A 364      30.371 190.756  31.255  1.00 36.64           H
ATOM   3802  CG  LEU A 364      29.007 189.995  32.714  1.00 33.63           C
ATOM   3803  HG  LEU A 364      28.993 189.218  33.479  1.00 33.63           H
ATOM   3804  CD1 LEU A 364      28.799 191.351  33.391  1.00 39.14           C
ATOM   3805 1HD1 LEU A 364      27.863 191.338  33.949  1.00 39.14           H
ATOM   3806 2HD1 LEU A 364      28.763 192.139  32.638  1.00 39.14           H
ATOM   3807 3HD1 LEU A 364      29.627 191.540  34.074  1.00 39.14           H
ATOM   3808  CD2 LEU A 364      27.837 189.765  31.761  1.00 35.31           C
ATOM   3809 1HD2 LEU A 364      26.906 189.854  32.320  1.00 35.31           H
ATOM   3810 2HD2 LEU A 364      27.907 188.767  31.327  1.00 35.31           H
ATOM   3811 3HD2 LEU A 364      27.857 190.510  30.966  1.00 35.31           H
ATOM   3812  N   LYS A 365      32.881 187.698  30.328  1.00 38.48           N
ATOM   3813  H   LYS A 365      32.640 186.802  30.726  1.00 38.48           H
ATOM   3814  CA  LYS A 365      34.045 187.722  29.433  1.00 40.37           C
ATOM   3815  HA  LYS A 365      34.711 188.521  29.760  1.00 40.37           H
ATOM   3816  C   LYS A 365      33.590 188.055  27.989  1.00 37.82           C
ATOM   3817  O   LYS A 365      32.591 187.519  27.512  1.00 35.74           O
ATOM   3818  CB  LYS A 365      34.824 186.391  29.486  1.00 40.15           C
ATOM   3819 1HB  LYS A 365      34.109 185.572  29.409  1.00 40.15           H
ATOM   3820 2HB  LYS A 365      35.472 186.338  28.611  1.00 40.15           H
ATOM   3821  CG  LYS A 365      35.696 186.170  30.744  1.00 46.10           C
ATOM   3822 1HG  LYS A 365      35.061 186.290  31.621  1.00 46.10           H
ATOM   3823 2HG  LYS A 365      36.056 185.141  30.729  1.00 46.10           H
ATOM   3824  CD  LYS A 365      36.927 187.091  30.868  1.00 52.83           C
ATOM   3825 1HD  LYS A 365      37.710 186.550  31.398  1.00 52.83           H
ATOM   3826 2HD  LYS A 365      37.289 187.319  29.865  1.00 52.83           H
ATOM   3827  CE  LYS A 365      36.631 188.377  31.656  1.00 55.08           C
ATOM   3828 1HE  LYS A 365      35.681 188.787  31.315  1.00 55.08           H
ATOM   3829 2HE  LYS A 365      36.514 188.124  32.709  1.00 55.08           H
ATOM   3830  NZ  LYS A 365      37.694 189.397  31.498  1.00 60.65           N
ATOM   3831 1HZ  LYS A 365      37.389 190.254  31.937  1.00 60.65           H
ATOM   3832 2HZ  LYS A 365      37.868 189.564  30.517  1.00 60.65           H
ATOM   3833 3HZ  LYS A 365      38.542 189.076  31.942  1.00 60.65           H
ATOM   3834  N   HIS A 366      34.307 188.952  27.308  1.00 41.46           N
ATOM   3835  H   HIS A 366      35.157 189.315  27.715  1.00 41.46           H
ATOM   3836  CA  HIS A 366      33.951 189.443  25.976  1.00 38.25           C
ATOM   3837  HA  HIS A 366      32.975 189.925  26.028  1.00 38.25           H
ATOM   3838  C   HIS A 366      33.861 188.288  24.957  1.00 38.79           C
ATOM   3839  O   HIS A 366      32.833 188.117  24.300  1.00 39.75           O
ATOM   3840  CB  HIS A 366      34.982 190.495  25.530  1.00 43.46           C
ATOM   3841 1HB  HIS A 366      34.963 191.345  26.213  1.00 43.46           H
ATOM   3842 2HB  HIS A 366      35.979 190.059  25.588  1.00 43.46           H
ATOM   3843  CG  HIS A 366      34.759 191.005  24.118  1.00 43.32           C
ATOM   3844  ND1 HIS A 366      35.277 190.469  22.965  1.00 47.36           N
ATOM   3845  HD1 HIS A 366      35.873 189.663  22.841  1.00 47.36           H
ATOM   3846  CD2 HIS A 366      33.956 192.039  23.712  1.00 42.36           C
ATOM   3847  HD2 HIS A 366      33.351 192.707  24.307  1.00 42.36           H
ATOM   3848  CE1 HIS A 366      34.823 191.171  21.946  1.00 42.51           C
ATOM   3849  HE1 HIS A 366      35.031 191.016  20.897  1.00 42.51           H
ATOM   3850  NE2 HIS A 366      33.991 192.122  22.341  1.00 47.64           N
ATOM   3851  N   ASN A 367      34.916 187.476  24.885  1.00 42.68           N
ATOM   3852  H   ASN A 367      35.678 187.655  25.522  1.00 42.68           H
ATOM   3853  CA  ASN A 367      35.035 186.292  24.031  1.00 40.18           C
ATOM   3854  HA  ASN A 367      34.724 186.533  23.014  1.00 40.18           H
ATOM   3855  C   ASN A 367      34.143 185.146  24.548  1.00 33.02           C
ATOM   3856  O   ASN A 367      34.372 184.684  25.671  1.00 37.80           O
ATOM   3857  CB  ASN A 367      36.530 185.929  24.028  1.00 45.09           C
ATOM   3858 1HB  ASN A 367      37.092 186.818  23.744  1.00 45.09           H
ATOM   3859 2HB  ASN A 367      36.817 185.679  25.050  1.00 45.09           H
ATOM   3860  CG  ASN A 367      36.929 184.774  23.105  1.00 53.14           C
ATOM   3861  OD1 ASN A 367      36.161 183.874  22.806  1.00 45.60           O
ATOM   3862  ND2 ASN A 367      38.167 184.764  22.667  1.00 54.92           N
ATOM   3863 1HD2 ASN A 367      38.518 183.923  22.230  1.00 54.92           H
ATOM   3864 2HD2 ASN A 367      38.812 185.459  23.015  1.00 54.92           H
ATOM   3865  N   PRO A 368      33.172 184.620  23.769  1.00 35.61           N
ATOM   3866  CA  PRO A 368      32.305 183.525  24.213  1.00 36.51           C
ATOM   3867  HA  PRO A 368      31.693 183.878  25.043  1.00 36.51           H
ATOM   3868  C   PRO A 368      33.074 182.277  24.669  1.00 39.70           C
ATOM   3869  O   PRO A 368      32.713 181.662  25.674  1.00 39.10           O
ATOM   3870  CB  PRO A 368      31.396 183.214  23.018  1.00 39.25           C
ATOM   3871 1HB  PRO A 368      31.847 182.452  22.382  1.00 39.25           H
ATOM   3872 2HB  PRO A 368      30.396 182.915  23.330  1.00 39.25           H
ATOM   3873  CG  PRO A 368      31.338 184.540  22.281  1.00 43.27           C
ATOM   3874 1HG  PRO A 368      31.126 184.416  21.219  1.00 43.27           H
ATOM   3875 2HG  PRO A 368      30.604 185.190  22.758  1.00 43.27           H
ATOM   3876  CD  PRO A 368      32.735 185.095  22.475  1.00 36.90           C
ATOM   3877 1HD  PRO A 368      33.406 184.724  21.701  1.00 36.90           H
ATOM   3878 2HD  PRO A 368      32.696 186.185  22.477  1.00 36.90           H
ATOM   3879  N   SER A 369      34.183 181.941  23.998  1.00 41.99           N
ATOM   3880  H   SER A 369      34.492 182.510  23.223  1.00 41.99           H
ATOM   3881  CA  SER A 369      35.012 180.784  24.339  1.00 39.68           C
ATOM   3882  HA  SER A 369      34.344 179.926  24.410  1.00 39.68           H
ATOM   3883  C   SER A 369      35.751 180.925  25.688  1.00 42.05           C
ATOM   3884  O   SER A 369      36.228 179.918  26.206  1.00 47.97           O
ATOM   3885  CB  SER A 369      36.015 180.472  23.221  1.00 41.44           C
ATOM   3886 1HB  SER A 369      36.406 179.465  23.366  1.00 41.44           H
ATOM   3887 2HB  SER A 369      35.499 180.509  22.261  1.00 41.44           H
ATOM   3888  OG  SER A 369      37.097 181.388  23.230  1.00 48.90           O
ATOM   3889  HG  SER A 369      36.771 182.233  22.911  1.00 48.90           H
ATOM   3890  N   GLN A 370      35.819 182.131  26.267  1.00 37.67           N
ATOM   3891  H   GLN A 370      35.393 182.917  25.797  1.00 37.67           H
ATOM   3892  CA  GLN A 370      36.397 182.401  27.592  1.00 35.71           C
ATOM   3893  HA  GLN A 370      37.092 181.596  27.832  1.00 35.71           H
ATOM   3894  C   GLN A 370      35.341 182.459  28.728  1.00 41.97           C
ATOM   3895  O   GLN A 370      35.720 182.547  29.899  1.00 40.80           O
ATOM   3896  CB  GLN A 370      37.215 183.702  27.546  1.00 44.90           C
ATOM   3897 1HB  GLN A 370      36.589 184.528  27.210  1.00 44.90           H
ATOM   3898 2HB  GLN A 370      37.573 183.928  28.551  1.00 44.90           H
ATOM   3899  CG  GLN A 370      38.426 183.587  26.606  1.00 56.63           C
ATOM   3900 1HG  GLN A 370      38.996 182.694  26.866  1.00 56.63           H
ATOM   3901 2HG  GLN A 370      38.091 183.484  25.574  1.00 56.63           H
ATOM   3902  CD  GLN A 370      39.332 184.811  26.719  1.00 66.93           C
ATOM   3903  OE1 GLN A 370      39.030 185.887  26.220  1.00 64.10           O
ATOM   3904  NE2 GLN A 370      40.455 184.699  27.380  1.00 71.30           N
ATOM   3905 1HE2 GLN A 370      41.005 185.532  27.532  1.00 71.30           H
ATOM   3906 2HE2 GLN A 370      40.615 183.878  27.946  1.00 71.30           H
ATOM   3907  N   ARG A 371      34.036 182.391  28.418  1.00 39.75           N
ATOM   3908  H   ARG A 371      33.763 182.289  27.451  1.00 39.75           H
ATOM   3909  CA  ARG A 371      32.957 182.285  29.412  1.00 37.50           C
ATOM   3910  HA  ARG A 371      33.203 182.956  30.235  1.00 37.50           H
ATOM   3911  C   ARG A 371      32.883 180.849  29.975  1.00 38.98           C
ATOM   3912  O   ARG A 371      33.010 179.900  29.187  1.00 38.58           O
ATOM   3913  CB  ARG A 371      31.609 182.735  28.821  1.00 36.80           C
ATOM   3914 1HB  ARG A 371      31.365 182.106  27.965  1.00 36.80           H
ATOM   3915 2HB  ARG A 371      30.829 182.620  29.574  1.00 36.80           H
ATOM   3916  CG  ARG A 371      31.637 184.203  28.362  1.00 32.85           C
ATOM   3917 1HG  ARG A 371      31.850 184.852  29.211  1.00 32.85           H
ATOM   3918 2HG  ARG A 371      32.426 184.326  27.620  1.00 32.85           H
ATOM   3919  CD  ARG A 371      30.299 184.627  27.737  1.00 33.87           C
ATOM   3920 1HD  ARG A 371      29.927 183.808  27.121  1.00 33.87           H
ATOM   3921 2HD  ARG A 371      29.575 184.849  28.520  1.00 33.87           H
ATOM   3922  NE  ARG A 371      30.486 185.816  26.900  1.00 35.04           N
ATOM   3923  HE  ARG A 371      31.275 186.388  27.166  1.00 35.04           H
ATOM   3924  CZ  ARG A 371      29.788 186.104  25.796  1.00 33.04           C
ATOM   3925  NH1 ARG A 371      28.706 185.467  25.464  1.00 34.94           N
ATOM   3926 1HH1 ARG A 371      28.308 184.757  26.063  1.00 34.94           H
ATOM   3927 2HH1 ARG A 371      28.284 185.667  24.569  1.00 34.94           H
ATOM   3928  NH2 ARG A 371      30.209 187.037  25.001  1.00 33.27           N
ATOM   3929 1HH2 ARG A 371      31.106 187.475  25.155  1.00 33.27           H
ATOM   3930 2HH2 ARG A 371      29.699 187.218  24.148  1.00 33.27           H
ATOM   3931  N   PRO A 372      32.699 180.667  31.297  1.00 36.28           N
ATOM   3932  CA  PRO A 372      32.851 179.378  31.985  1.00 40.00           C
ATOM   3933  HA  PRO A 372      33.829 178.955  31.757  1.00 40.00           H
ATOM   3934  C   PRO A 372      31.777 178.339  31.616  1.00 44.32           C
ATOM   3935  O   PRO A 372      30.709 178.681  31.102  1.00 37.75           O
ATOM   3936  CB  PRO A 372      32.806 179.719  33.483  1.00 38.45           C
ATOM   3937 1HB  PRO A 372      32.324 178.945  34.080  1.00 38.45           H
ATOM   3938 2HB  PRO A 372      33.814 179.912  33.849  1.00 38.45           H
ATOM   3939  CG  PRO A 372      31.984 180.996  33.527  1.00 37.94           C
ATOM   3940 1HG  PRO A 372      30.922 180.759  33.473  1.00 37.94           H
ATOM   3941 2HG  PRO A 372      32.207 181.605  34.403  1.00 37.94           H
ATOM   3942  CD  PRO A 372      32.429 181.707  32.266  1.00 35.25           C
ATOM   3943 1HD  PRO A 372      31.636 182.356  31.894  1.00 35.25           H
ATOM   3944 2HD  PRO A 372      33.340 182.273  32.460  1.00 35.25           H
ATOM   3945  N   MET A 373      32.030 177.064  31.927  1.00 40.37           N
ATOM   3946  H   MET A 373      32.919 176.844  32.353  1.00 40.37           H
ATOM   3947  CA  MET A 373      30.995 176.027  32.000  1.00 41.35           C
ATOM   3948  HA  MET A 373      30.423 176.022  31.071  1.00 41.35           H
ATOM   3949  C   MET A 373      30.031 176.302  33.164  1.00 34.83           C
ATOM   3950  O   MET A 373      30.446 176.788  34.214  1.00 37.17           O
ATOM   3951  CB  MET A 373      31.610 174.632  32.187  1.00 44.80           C
ATOM   3952 1HB  MET A 373      32.222 174.620  33.089  1.00 44.80           H
ATOM   3953 2HB  MET A 373      30.799 173.916  32.317  1.00 44.80           H
ATOM   3954  CG  MET A 373      32.474 174.190  30.996  1.00 57.40           C
ATOM   3955 1HG  MET A 373      31.956 174.464  30.076  1.00 57.40           H
ATOM   3956 2HG  MET A 373      33.424 174.723  31.024  1.00 57.40           H
ATOM   3957  SD  MET A 373      32.817 172.398  30.955  1.00 86.36           S
ATOM   3958  CE  MET A 373      33.848 172.224  32.439  1.00 50.95           C
ATOM   3959 1HE  MET A 373      34.255 171.214  32.481  1.00 50.95           H
ATOM   3960 2HE  MET A 373      33.252 172.414  33.332  1.00 50.95           H
ATOM   3961 3HE  MET A 373      34.664 172.944  32.386  1.00 50.95           H
ATOM   3962  N   LEU A 374      28.758 175.914  33.047  1.00 34.01           N
ATOM   3963  H   LEU A 374      28.414 175.522  32.182  1.00 34.01           H
ATOM   3964  CA  LEU A 374      27.803 176.012  34.152  1.00 36.95           C
ATOM   3965  HA  LEU A 374      27.790 177.053  34.476  1.00 36.95           H
ATOM   3966  C   LEU A 374      28.227 175.155  35.381  1.00 38.84           C
ATOM   3967  O   LEU A 374      27.946 175.537  36.514  1.00 35.04           O
ATOM   3968  CB  LEU A 374      26.392 175.649  33.659  1.00 33.05           C
ATOM   3969 1HB  LEU A 374      26.443 174.702  33.122  1.00 33.05           H
ATOM   3970 2HB  LEU A 374      25.745 175.511  34.526  1.00 33.05           H
ATOM   3971  CG  LEU A 374      25.780 176.732  32.753  1.00 36.03           C
ATOM   3972  HG  LEU A 374      26.513 177.007  31.995  1.00 36.03           H
ATOM   3973  CD1 LEU A 374      24.550 176.182  32.047  1.00 32.00           C
ATOM   3974 1HD1 LEU A 374      24.125 176.948  31.398  1.00 32.00           H
ATOM   3975 2HD1 LEU A 374      23.815 175.892  32.798  1.00 32.00           H
ATOM   3976 3HD1 LEU A 374      24.823 175.311  31.451  1.00 32.00           H
ATOM   3977  CD2 LEU A 374      25.349 177.980  33.530  1.00 34.88           C
ATOM   3978 1HD2 LEU A 374      24.895 178.692  32.840  1.00 34.88           H
ATOM   3979 2HD2 LEU A 374      26.214 178.440  34.009  1.00 34.88           H
ATOM   3980 3HD2 LEU A 374      24.621 177.695  34.289  1.00 34.88           H
ATOM   3981  N   ARG A 375      28.991 174.077  35.163  1.00 42.68           N
ATOM   3982  H   ARG A 375      29.073 173.733  34.217  1.00 42.68           H
ATOM   3983  CA  ARG A 375      29.709 173.329  36.198  1.00 40.88           C
ATOM   3984  HA  ARG A 375      28.975 172.913  36.889  1.00 40.88           H
ATOM   3985  C   ARG A 375      30.661 174.239  36.996  1.00 40.19           C
ATOM   3986  O   ARG A 375      30.530 174.327  38.208  1.00 43.05           O
ATOM   3987  CB  ARG A 375      30.461 172.168  35.532  1.00  0.00           C
ATOM   3988 1HB  ARG A 375      29.751 171.613  34.919  1.00  0.00           H
ATOM   3989 2HB  ARG A 375      31.249 172.553  34.884  1.00  0.00           H
ATOM   3990  CG  ARG A 375      31.092 171.201  36.551  1.00  0.00           C
ATOM   3991 1HG  ARG A 375      31.875 171.717  37.106  1.00  0.00           H
ATOM   3992 2HG  ARG A 375      30.332 170.862  37.255  1.00  0.00           H
ATOM   3993  CD  ARG A 375      31.705 169.974  35.857  1.00  0.00           C
ATOM   3994 1HD  ARG A 375      32.484 170.305  35.170  1.00  0.00           H
ATOM   3995 2HD  ARG A 375      32.165 169.314  36.593  1.00  0.00           H
ATOM   3996  NE  ARG A 375      30.691 169.222  35.105  1.00  0.00           N
ATOM   3997  HE  ARG A 375      30.684 169.414  34.114  1.00  0.00           H
ATOM   3998  CZ  ARG A 375      29.749 168.443  35.647  1.00  0.00           C
ATOM   3999  NH1 ARG A 375      28.733 168.082  34.932  1.00  0.00           N
ATOM   4000 1HH1 ARG A 375      28.601 168.484  34.015  1.00  0.00           H
ATOM   4001 2HH1 ARG A 375      27.998 167.532  35.353  1.00  0.00           H
ATOM   4002  NH2 ARG A 375      29.765 168.037  36.882  1.00  0.00           N
ATOM   4003 1HH2 ARG A 375      30.532 168.278  37.494  1.00  0.00           H
ATOM   4004 2HH2 ARG A 375      29.044 167.406  37.199  1.00  0.00           H
ATOM   4005  N   GLU A 376      31.546 174.969  36.320  1.00 39.10           N
ATOM   4006  H   GLU A 376      31.564 174.917  35.311  1.00 39.10           H
ATOM   4007  CA  GLU A 376      32.478 175.910  36.947  1.00 40.83           C
ATOM   4008  HA  GLU A 376      33.076 175.376  37.685  1.00 40.83           H
ATOM   4009  C   GLU A 376      31.744 177.061  37.670  1.00 43.74           C
ATOM   4010  O   GLU A 376      32.174 177.481  38.743  1.00 37.67           O
ATOM   4011  CB  GLU A 376      33.426 176.494  35.890  1.00 42.49           C
ATOM   4012 1HB  GLU A 376      32.831 176.943  35.095  1.00 42.49           H
ATOM   4013 2HB  GLU A 376      34.020 177.284  36.348  1.00 42.49           H
ATOM   4014  CG  GLU A 376      34.379 175.459  35.267  1.00 53.88           C
ATOM   4015 1HG  GLU A 376      35.069 175.098  36.029  1.00 53.88           H
ATOM   4016 2HG  GLU A 376      33.808 174.616  34.878  1.00 53.88           H
ATOM   4017  CD  GLU A 376      35.181 176.087  34.126  1.00 54.08           C
ATOM   4018  OE1 GLU A 376      34.556 176.554  33.147  1.00 48.58           O
ATOM   4019  OE2 GLU A 376      36.436 176.107  34.193  1.00 69.61           O
ATOM   4020  N   VAL A 377      30.619 177.538  37.127  1.00 37.50           N
ATOM   4021  H   VAL A 377      30.335 177.202  36.218  1.00 37.50           H
ATOM   4022  CA  VAL A 377      29.752 178.540  37.756  1.00 33.91           C
ATOM   4023  HA  VAL A 377      30.350 179.428  37.963  1.00 33.91           H
ATOM   4024  C   VAL A 377      29.187 178.018  39.092  1.00 35.19           C
ATOM   4025  O   VAL A 377      29.288 178.709  40.103  1.00 33.07           O
ATOM   4026  CB  VAL A 377      28.616 178.957  36.796  1.00 37.58           C
ATOM   4027  HB  VAL A 377      28.133 178.053  36.425  1.00 37.58           H
ATOM   4028  CG1 VAL A 377      27.524 179.823  37.440  1.00 33.38           C
ATOM   4029 1HG1 VAL A 377      26.805 180.116  36.675  1.00 33.38           H
ATOM   4030 2HG1 VAL A 377      27.976 180.714  37.875  1.00 33.38           H
ATOM   4031 3HG1 VAL A 377      27.017 179.254  38.219  1.00 33.38           H
ATOM   4032  CG2 VAL A 377      29.189 179.721  35.598  1.00 31.37           C
ATOM   4033 1HG2 VAL A 377      28.381 179.956  34.905  1.00 31.37           H
ATOM   4034 2HG2 VAL A 377      29.936 179.111  35.092  1.00 31.37           H
ATOM   4035 3HG2 VAL A 377      29.649 180.646  35.947  1.00 31.37           H
ATOM   4036  N   LEU A 378      28.643 176.797  39.113  1.00 38.12           N
ATOM   4037  H   LEU A 378      28.597 176.268  38.254  1.00 38.12           H
ATOM   4038  CA  LEU A 378      28.125 176.145  40.318  1.00 39.32           C
ATOM   4039  HA  LEU A 378      27.411 176.816  40.796  1.00 39.32           H
ATOM   4040  C   LEU A 378      29.241 175.835  41.344  1.00 41.73           C
ATOM   4041  O   LEU A 378      29.032 175.993  42.545  1.00 38.77           O
ATOM   4042  CB  LEU A 378      27.401 174.845  39.905  1.00 38.22           C
ATOM   4043 1HB  LEU A 378      28.058 174.284  39.240  1.00 38.22           H
ATOM   4044 2HB  LEU A 378      27.247 174.241  40.800  1.00 38.22           H
ATOM   4045  CG  LEU A 378      26.045 175.061  39.216  1.00 40.48           C
ATOM   4046  HG  LEU A 378      26.158 175.830  38.452  1.00 40.48           H
ATOM   4047  CD1 LEU A 378      25.585 173.769  38.541  1.00 38.40           C
ATOM   4048 1HD1 LEU A 378      24.623 173.938  38.058  1.00 38.40           H
ATOM   4049 2HD1 LEU A 378      25.485 172.975  39.281  1.00 38.40           H
ATOM   4050 3HD1 LEU A 378      26.322 173.478  37.793  1.00 38.40           H
ATOM   4051  CD2 LEU A 378      24.979 175.510  40.219  1.00 33.58           C
ATOM   4052 1HD2 LEU A 378      24.003 175.508  39.733  1.00 33.58           H
ATOM   4053 2HD2 LEU A 378      25.211 176.516  40.566  1.00 33.58           H
ATOM   4054 3HD2 LEU A 378      24.965 174.826  41.067  1.00 33.58           H
ATOM   4055  N   GLU A 379      30.414 175.409  40.878  1.00 37.81           N
ATOM   4056  H   GLU A 379      30.502 175.241  39.886  1.00 37.81           H
ATOM   4057  CA  GLU A 379      31.592 175.104  41.699  1.00 39.85           C
ATOM   4058  HA  GLU A 379      31.291 174.476  42.538  1.00 39.85           H
ATOM   4059  C   GLU A 379      32.295 176.356  42.275  1.00 46.73           C
ATOM   4060  O   GLU A 379      33.122 176.215  43.175  1.00 43.76           O
ATOM   4061  CB  GLU A 379      32.608 174.323  40.850  1.00 40.72           C
ATOM   4062 1HB  GLU A 379      32.760 174.859  39.913  1.00 40.72           H
ATOM   4063 2HB  GLU A 379      33.561 174.282  41.378  1.00 40.72           H
ATOM   4064  CG  GLU A 379      32.163 172.886  40.527  1.00 47.92           C
ATOM   4065 1HG  GLU A 379      32.127 172.321  41.459  1.00 47.92           H
ATOM   4066 2HG  GLU A 379      31.158 172.873  40.106  1.00 47.92           H
ATOM   4067  CD  GLU A 379      33.108 172.163  39.555  1.00 60.34           C
ATOM   4068  OE1 GLU A 379      33.954 172.797  38.876  1.00 56.25           O
ATOM   4069  OE2 GLU A 379      33.050 170.912  39.508  1.00 70.01           O
ATOM   4070  N   HIS A 380      32.019 177.563  41.769  1.00 46.44           N
ATOM   4071  H   HIS A 380      31.341 177.642  41.024  1.00 46.44           H
ATOM   4072  CA  HIS A 380      32.760 178.774  42.120  1.00 40.06           C
ATOM   4073  HA  HIS A 380      33.796 178.607  41.826  1.00 40.06           H
ATOM   4074  C   HIS A 380      32.736 179.043  43.642  1.00 40.92           C
ATOM   4075  O   HIS A 380      31.647 178.991  44.224  1.00 39.03           O
ATOM   4076  CB  HIS A 380      32.224 179.961  41.304  1.00 39.40           C
ATOM   4077 1HB  HIS A 380      32.125 179.659  40.262  1.00 39.40           H
ATOM   4078 2HB  HIS A 380      31.231 180.228  41.665  1.00 39.40           H
ATOM   4079  CG  HIS A 380      33.113 181.186  41.374  1.00 40.31           C
ATOM   4080  ND1 HIS A 380      32.983 182.279  42.201  1.00 38.84           N
ATOM   4081  HD1 HIS A 380      32.206 182.552  42.785  1.00 38.84           H
ATOM   4082  CD2 HIS A 380      34.250 181.408  40.645  1.00 35.96           C
ATOM   4083  HD2 HIS A 380      34.710 180.778  39.897  1.00 35.96           H
ATOM   4084  CE1 HIS A 380      33.989 183.101  41.949  1.00 38.01           C
ATOM   4085  HE1 HIS A 380      34.174 184.070  42.388  1.00 38.01           H
ATOM   4086  NE2 HIS A 380      34.783 182.615  41.009  1.00 41.11           N
ATOM   4087  N   PRO A 381      33.865 179.376  44.315  1.00 41.46           N
ATOM   4088  CA  PRO A 381      33.938 179.429  45.786  1.00 41.49           C
ATOM   4089  HA  PRO A 381      33.830 178.410  46.159  1.00 41.49           H
ATOM   4090  C   PRO A 381      32.888 180.314  46.480  1.00 39.26           C
ATOM   4091  O   PRO A 381      32.454 180.026  47.598  1.00 37.62           O
ATOM   4092  CB  PRO A 381      35.357 179.897  46.109  1.00 43.02           C
ATOM   4093 1HB  PRO A 381      35.410 180.985  46.117  1.00 43.02           H
ATOM   4094 2HB  PRO A 381      35.718 179.483  47.051  1.00 43.02           H
ATOM   4095  CG  PRO A 381      36.152 179.339  44.949  1.00 52.16           C
ATOM   4096 1HG  PRO A 381      37.068 179.901  44.763  1.00 52.16           H
ATOM   4097 2HG  PRO A 381      36.372 178.286  45.122  1.00 52.16           H
ATOM   4098  CD  PRO A 381      35.203 179.488  43.775  1.00 42.89           C
ATOM   4099 1HD  PRO A 381      35.327 180.463  43.305  1.00 42.89           H
ATOM   4100 2HD  PRO A 381      35.380 178.679  43.066  1.00 42.89           H
ATOM   4101  N   TRP A 382      32.436 181.372  45.804  1.00 40.59           N
ATOM   4102  H   TRP A 382      32.896 181.611  44.938  1.00 40.59           H
ATOM   4103  CA  TRP A 382      31.358 182.243  46.253  1.00 37.36           C
ATOM   4104  HA  TRP A 382      31.565 182.552  47.278  1.00 37.36           H
ATOM   4105  C   TRP A 382      29.967 181.567  46.234  1.00 39.21           C
ATOM   4106  O   TRP A 382      29.171 181.787  47.146  1.00 38.18           O
ATOM   4107  CB  TRP A 382      31.379 183.498  45.383  1.00 39.53           C
ATOM   4108 1HB  TRP A 382      32.396 183.890  45.385  1.00 39.53           H
ATOM   4109 2HB  TRP A 382      31.144 183.218  44.356  1.00 39.53           H
ATOM   4110  CG  TRP A 382      30.437 184.585  45.820  1.00 41.13           C
ATOM   4111  CD1 TRP A 382      30.631 185.433  46.854  1.00 41.53           C
ATOM   4112  HD1 TRP A 382      31.479 185.473  47.522  1.00 41.53           H
ATOM   4113  CD2 TRP A 382      29.116 184.919  45.294  1.00 40.73           C
ATOM   4114  NE1 TRP A 382      29.574 186.273  46.980  1.00 41.24           N
ATOM   4115  HE1 TRP A 382      29.462 186.919  47.749  1.00 41.24           H
ATOM   4116  CE2 TRP A 382      28.598 186.009  46.054  1.00 43.02           C
ATOM   4117  CE3 TRP A 382      28.301 184.412  44.256  1.00 40.55           C
ATOM   4118  HE3 TRP A 382      28.661 183.588  43.658  1.00 40.55           H
ATOM   4119  CZ2 TRP A 382      27.345 186.576  45.788  1.00 37.70           C
ATOM   4120  HZ2 TRP A 382      27.000 187.418  46.370  1.00 37.70           H
ATOM   4121  CZ3 TRP A 382      27.041 184.977  43.984  1.00 43.34           C
ATOM   4122  HZ3 TRP A 382      26.449 184.585  43.170  1.00 43.34           H
ATOM   4123  CH2 TRP A 382      26.562 186.055  44.747  1.00 36.24           C
ATOM   4124  HH2 TRP A 382      25.599 186.492  44.530  1.00 36.24           H
ATOM   4125  N   ILE A 383      29.683 180.715  45.241  1.00 36.29           N
ATOM   4126  H   ILE A 383      30.423 180.449  44.607  1.00 36.29           H
ATOM   4127  CA  ILE A 383      28.442 179.930  45.156  1.00 35.38           C
ATOM   4128  HA  ILE A 383      27.613 180.587  45.416  1.00 35.38           H
ATOM   4129  C   ILE A 383      28.467 178.770  46.177  1.00 37.25           C
ATOM   4130  O   ILE A 383      27.471 178.582  46.876  1.00 37.03           O
ATOM   4131  CB  ILE A 383      28.197 179.418  43.709  1.00 36.23           C
ATOM   4132  HB  ILE A 383      29.086 178.870  43.397  1.00 36.23           H
ATOM   4133  CG1 ILE A 383      27.982 180.572  42.697  1.00 39.64           C
ATOM   4134 1HG1 ILE A 383      28.865 181.210  42.725  1.00 39.64           H
ATOM   4135 2HG1 ILE A 383      27.925 180.135  41.699  1.00 39.64           H
ATOM   4136  CG2 ILE A 383      27.010 178.437  43.643  1.00 36.80           C
ATOM   4137 1HG2 ILE A 383      26.791 178.216  42.598  1.00 36.80           H
ATOM   4138 2HG2 ILE A 383      26.132 178.881  44.113  1.00 36.80           H
ATOM   4139 3HG2 ILE A 383      27.274 177.516  44.162  1.00 36.80           H
ATOM   4140  CD1 ILE A 383      26.729 181.437  42.897  1.00 33.88           C
ATOM   4141 1HD1 ILE A 383      26.697 182.192  42.111  1.00 33.88           H
ATOM   4142 2HD1 ILE A 383      26.774 181.927  43.870  1.00 33.88           H
ATOM   4143 3HD1 ILE A 383      25.834 180.817  42.843  1.00 33.88           H
ATOM   4144  N   THR A 384      29.584 178.045  46.330  1.00 34.73           N
ATOM   4145  H   THR A 384      30.387 178.208  45.740  1.00 34.73           H
ATOM   4146  CA  THR A 384      29.727 176.966  47.327  1.00 36.12           C
ATOM   4147  HA  THR A 384      28.909 176.263  47.172  1.00 36.12           H
ATOM   4148  C   THR A 384      29.635 177.488  48.780  1.00 37.16           C
ATOM   4149  O   THR A 384      29.224 176.741  49.672  1.00 38.74           O
ATOM   4150  CB  THR A 384      31.036 176.171  47.140  1.00 36.27           C
ATOM   4151  HB  THR A 384      31.117 175.448  47.952  1.00 36.27           H
ATOM   4152  OG1 THR A 384      32.176 176.987  47.167  1.00 43.96           O
ATOM   4153  HG1 THR A 384      32.351 177.252  48.073  1.00 43.96           H
ATOM   4154  CG2 THR A 384      31.091 175.419  45.813  1.00 36.76           C
ATOM   4155 1HG2 THR A 384      32.076 174.965  45.699  1.00 36.76           H
ATOM   4156 2HG2 THR A 384      30.907 176.102  44.984  1.00 36.76           H
ATOM   4157 3HG2 THR A 384      30.329 174.639  45.817  1.00 36.76           H
ATOM   4158  N   ALA A 385      29.955 178.768  49.007  1.00 35.36           N
ATOM   4159  H   ALA A 385      30.377 179.297  48.256  1.00 35.36           H
ATOM   4160  CA  ALA A 385      29.750 179.463  50.275  1.00 39.12           C
ATOM   4161  HA  ALA A 385      29.968 178.771  51.089  1.00 39.12           H
ATOM   4162  C   ALA A 385      28.299 179.971  50.468  1.00 44.24           C
ATOM   4163  O   ALA A 385      27.685 179.671  51.489  1.00 39.93           O
ATOM   4164  CB  ALA A 385      30.752 180.620  50.372  1.00 41.84           C
ATOM   4165 1HB  ALA A 385      31.769 180.227  50.351  1.00 41.84           H
ATOM   4166 2HB  ALA A 385      30.587 181.148  51.311  1.00 41.84           H
ATOM   4167 3HB  ALA A 385      30.610 181.307  49.538  1.00 41.84           H
ATOM   4168  N   ASN A 386      27.758 180.767  49.537  1.00 39.41           N
ATOM   4169  H   ASN A 386      28.295 181.016  48.718  1.00 39.41           H
ATOM   4170  CA  ASN A 386      26.496 181.478  49.741  1.00 33.62           C
ATOM   4171  HA  ASN A 386      26.438 181.765  50.792  1.00 33.62           H
ATOM   4172  C   ASN A 386      25.222 180.653  49.414  1.00 35.27           C
ATOM   4173  O   ASN A 386      24.186 180.900  50.026  1.00 36.25           O
ATOM   4174  CB  ASN A 386      26.502 182.776  48.917  1.00 40.46           C
ATOM   4175 1HB  ASN A 386      26.959 182.611  47.941  1.00 40.46           H
ATOM   4176 2HB  ASN A 386      25.469 183.070  48.732  1.00 40.46           H
ATOM   4177  CG  ASN A 386      27.230 183.909  49.631  1.00 44.40           C
ATOM   4178  OD1 ASN A 386      26.826 184.333  50.698  1.00 43.00           O
ATOM   4179  ND2 ASN A 386      28.278 184.451  49.063  1.00 42.65           N
ATOM   4180 1HD2 ASN A 386      28.483 185.398  49.350  1.00 42.65           H
ATOM   4181 2HD2 ASN A 386      28.571 184.125  48.153  1.00 42.65           H
ATOM   4182  N   SER A 387      25.245 179.725  48.452  1.00 35.24           N
ATOM   4183  H   SER A 387      26.111 179.459  48.006  1.00 35.24           H
ATOM   4184  CA  SER A 387      24.047 178.979  48.083  1.00 34.51           C
ATOM   4185  HA  SER A 387      23.246 179.706  47.952  1.00 34.51           H
ATOM   4186  C   SER A 387      23.639 178.020  49.223  1.00 38.34           C
ATOM   4187  O   SER A 387      24.472 177.281  49.754  1.00 38.51           O
ATOM   4188  CB  SER A 387      24.203 178.263  46.730  1.00 39.59           C
ATOM   4189 1HB  SER A 387      23.245 177.819  46.459  1.00 39.59           H
ATOM   4190 2HB  SER A 387      24.462 179.003  45.972  1.00 39.59           H
ATOM   4191  OG  SER A 387      25.189 177.247  46.742  1.00 39.66           O
ATOM   4192  HG  SER A 387      26.049 177.667  46.814  1.00 39.66           H
ATOM   4193  N   SER A 388      22.361 178.022  49.608  1.00 33.45           N
ATOM   4194  H   SER A 388      21.710 178.663  49.177  1.00 33.45           H
ATOM   4195  CA  SER A 388      21.835 177.233  50.738  1.00 39.71           C
ATOM   4196  HA  SER A 388      22.632 176.586  51.105  1.00 39.71           H
ATOM   4197  C   SER A 388      20.659 176.331  50.296  1.00 43.48           C
ATOM   4198  O   SER A 388      20.044 176.557  49.251  1.00 44.25           O
ATOM   4199  CB  SER A 388      21.496 178.163  51.918  1.00 42.82           C
ATOM   4200 1HB  SER A 388      21.272 177.548  52.790  1.00 42.82           H
ATOM   4201 2HB  SER A 388      22.372 178.770  52.143  1.00 42.82           H
ATOM   4202  OG  SER A 388      20.402 179.032  51.672  1.00 45.87           O
ATOM   4203  HG  SER A 388      19.594 178.548  51.856  1.00 45.87           H
ATOM   4204  N   LYS A 389      20.411 175.248  51.041  1.00 39.91           N
ATOM   4205  H   LYS A 389      20.968 175.104  51.872  1.00 39.91           H
ATOM   4206  CA  LYS A 389      19.382 174.223  50.774  1.00 48.58           C
ATOM   4207  HA  LYS A 389      18.986 174.400  49.774  1.00 48.58           H
ATOM   4208  C   LYS A 389      18.202 174.312  51.771  1.00 50.00           C
ATOM   4209  O   LYS A 389      18.371 174.908  52.842  1.00 48.60           O
ATOM   4210  CB  LYS A 389      20.005 172.819  50.791  1.00 46.88           C
ATOM   4211 1HB  LYS A 389      20.864 172.824  51.462  1.00 46.88           H
ATOM   4212 2HB  LYS A 389      19.277 172.117  51.200  1.00 46.88           H
ATOM   4213  CG  LYS A 389      20.406 172.308  49.395  1.00 51.75           C
ATOM   4214 1HG  LYS A 389      20.720 171.268  49.483  1.00 51.75           H
ATOM   4215 2HG  LYS A 389      19.528 172.337  48.750  1.00 51.75           H
ATOM   4216  CD  LYS A 389      21.534 173.117  48.750  1.00 51.94           C
ATOM   4217 1HD  LYS A 389      21.234 174.162  48.685  1.00 51.94           H
ATOM   4218 2HD  LYS A 389      22.430 173.036  49.365  1.00 51.94           H
ATOM   4219  CE  LYS A 389      21.817 172.598  47.337  1.00 44.07           C
ATOM   4220 1HE  LYS A 389      22.389 171.672  47.404  1.00 44.07           H
ATOM   4221 2HE  LYS A 389      20.871 172.374  46.842  1.00 44.07           H
ATOM   4222  NZ  LYS A 389      22.553 173.608  46.548  1.00 41.55           N
ATOM   4223 1HZ  LYS A 389      22.698 173.256  45.613  1.00 41.55           H
ATOM   4224 2HZ  LYS A 389      23.446 173.791  46.982  1.00 41.55           H
ATOM   4225 3HZ  LYS A 389      22.016 174.463  46.507  1.00 41.55           H
ATOM   4226  N   PRO A 390      17.034 173.729  51.446  1.00 52.78           N
ATOM   4227  CA  PRO A 390      15.871 173.693  52.325  1.00 59.21           C
ATOM   4228  HA  PRO A 390      15.456 174.701  52.342  1.00 59.21           H
ATOM   4229  C   PRO A 390      16.168 173.259  53.766  1.00 58.35           C
ATOM   4230  O   PRO A 390      16.984 172.369  54.012  1.00 49.24           O
ATOM   4231  CB  PRO A 390      14.879 172.740  51.655  1.00 56.38           C
ATOM   4232 1HB  PRO A 390      15.062 171.714  51.975  1.00 56.38           H
ATOM   4233 2HB  PRO A 390      13.845 173.029  51.845  1.00 56.38           H
ATOM   4234  CG  PRO A 390      15.202 172.893  50.182  1.00 59.39           C
ATOM   4235 1HG  PRO A 390      14.963 171.994  49.613  1.00 59.39           H
ATOM   4236 2HG  PRO A 390      14.680 173.761  49.778  1.00 59.39           H
ATOM   4237  CD  PRO A 390      16.701 173.135  50.169  1.00 49.10           C
ATOM   4238 1HD  PRO A 390      17.236 172.192  50.053  1.00 49.10           H
ATOM   4239 2HD  PRO A 390      16.957 173.826  49.366  1.00 49.10           H
ATOM   4240  N   SER A 391      15.483 173.870  54.732  1.00 57.36           N
ATOM   4241  H   SER A 391      14.794 174.565  54.482  1.00 57.36           H
ATOM   4242  CA  SER A 391      15.687 173.630  56.163  1.00 62.56           C
ATOM   4243  HA  SER A 391      15.928 172.577  56.304  1.00 62.56           H
ATOM   4244  C   SER A 391      14.445 173.967  56.998  1.00 73.56           C
ATOM   4245  O   SER A 391      13.518 174.651  56.552  1.00 77.77           O
ATOM   4246  CB  SER A 391      16.883 174.445  56.687  1.00 61.69           C
ATOM   4247 1HB  SER A 391      17.207 174.016  57.635  1.00 61.69           H
ATOM   4248 2HB  SER A 391      17.702 174.358  55.973  1.00 61.69           H
ATOM   4249  OG  SER A 391      16.566 175.812  56.891  1.00 61.21           O
ATOM   4250  HG  SER A 391      16.011 175.872  57.673  1.00 61.21           H
ATOM   4251  N   ASN A 392      14.470 173.516  58.249  1.00 76.13           N
ATOM   4252  H   ASN A 392      15.281 172.984  58.530  1.00 76.13           H
ATOM   4253  CA  ASN A 392      13.648 174.073  59.330  1.00 76.96           C
ATOM   4254  HA  ASN A 392      12.637 174.238  58.957  1.00 76.96           H
ATOM   4255  C   ASN A 392      14.223 175.447  59.754  1.00 75.66           C
ATOM   4256  O   ASN A 392      13.631 176.079  60.652  1.00 77.37           O
ATOM   4257  OXT ASN A 392      15.271 175.892  59.230  1.00 77.37           O
ATOM   4258  CB  ASN A 392      13.559 173.062  60.509  1.00  0.00           C
ATOM   4259 1HB  ASN A 392      14.546 172.962  60.963  1.00  0.00           H
ATOM   4260 2HB  ASN A 392      12.899 173.478  61.270  1.00  0.00           H
ATOM   4261  CG  ASN A 392      13.051 171.653  60.148  1.00  0.00           C
ATOM   4262  OD1 ASN A 392      12.036 171.174  60.635  1.00  0.00           O
ATOM   4263  ND2 ASN A 392      13.769 170.926  59.327  1.00  0.00           N
ATOM   4264 1HD2 ASN A 392      13.385 170.080  58.931  1.00  0.00           H
ATOM   4265 2HD2 ASN A 392      14.665 171.270  59.012  1.00  0.00           H
TER    4266      ASN A 392 
HETATM 4267  CH3 ACE B 521     -10.148 175.627  49.360  1.00 65.40           C
HETATM 4268 1HH3 ACE B 521     -10.424 174.955  50.174  1.00 65.40           H
HETATM 4269 2HH3 ACE B 521      -9.062 175.706  49.306  1.00 65.40           H
HETATM 4270 3HH3 ACE B 521     -10.531 175.234  48.418  1.00 65.40           H
HETATM 4271  C   ACE B 521     -10.747 176.988  49.598  1.00 65.40           C
HETATM 4272  O   ACE B 521     -11.581 177.136  50.482  1.00 65.40           O
ATOM   4273  N   GLU B 522     -10.296 177.966  48.823  1.00 65.40           N
ATOM   4274  H   GLU B 522      -9.594 177.721  48.139  1.00 65.40           H
ATOM   4275  CA  GLU B 522     -10.698 179.385  48.854  1.00 67.90           C
ATOM   4276  HA  GLU B 522     -11.660 179.486  49.355  1.00 67.90           H
ATOM   4277  C   GLU B 522     -10.837 179.997  47.439  1.00 69.66           C
ATOM   4278  O   GLU B 522     -11.636 180.913  47.227  1.00 70.03           O
ATOM   4279  CB  GLU B 522      -9.646 180.201  49.627  1.00  0.00           C
ATOM   4280 1HB  GLU B 522      -8.667 179.997  49.194  1.00  0.00           H
ATOM   4281 2HB  GLU B 522      -9.859 181.263  49.505  1.00  0.00           H
ATOM   4282  CG  GLU B 522      -9.596 179.880  51.131  1.00  0.00           C
ATOM   4283 1HG  GLU B 522     -10.495 180.267  51.611  1.00  0.00           H
ATOM   4284 2HG  GLU B 522      -9.579 178.799  51.270  1.00  0.00           H
ATOM   4285  CD  GLU B 522      -8.370 180.480  51.839  1.00  0.00           C
ATOM   4286  OE1 GLU B 522      -7.674 181.359  51.286  1.00  0.00           O
ATOM   4287  OE2 GLU B 522      -8.056 179.993  52.952  1.00  0.00           O
ATOM   4288  N   GLU B 523     -10.047 179.504  46.480  1.00 64.46           N
ATOM   4289  H   GLU B 523      -9.397 178.777  46.743  1.00 64.46           H
ATOM   4290  CA  GLU B 523     -10.006 179.916  45.062  1.00 59.24           C
ATOM   4291  HA  GLU B 523      -9.982 181.005  45.005  1.00 59.24           H
ATOM   4292  C   GLU B 523     -11.259 179.430  44.296  1.00 58.61           C
ATOM   4293  O   GLU B 523     -11.655 178.274  44.462  1.00 60.63           O
ATOM   4294  CB  GLU B 523      -8.709 179.341  44.459  1.00 50.32           C
ATOM   4295 1HB  GLU B 523      -7.986 179.165  45.256  1.00 50.32           H
ATOM   4296 2HB  GLU B 523      -8.934 178.370  44.018  1.00 50.32           H
ATOM   4297  CG  GLU B 523      -8.039 180.219  43.382  1.00 63.41           C
ATOM   4298 1HG  GLU B 523      -7.350 179.598  42.810  1.00 63.41           H
ATOM   4299 2HG  GLU B 523      -8.791 180.622  42.702  1.00 63.41           H
ATOM   4300  CD  GLU B 523      -7.265 181.374  44.014  1.00 55.75           C
ATOM   4301  OE1 GLU B 523      -6.012 181.413  43.979  1.00 58.78           O
ATOM   4302  OE2 GLU B 523      -7.903 182.341  44.476  1.00 65.50           O
ATOM   4303  N   SER B 524     -11.897 180.279  43.477  1.00 50.05           N
ATOM   4304  H   SER B 524     -11.533 181.210  43.329  1.00 50.05           H
ATOM   4305  CA  SER B 524     -13.221 180.005  42.886  1.00 56.63           C
ATOM   4306  HA  SER B 524     -13.682 179.215  43.479  1.00 56.63           H
ATOM   4307  C   SER B 524     -13.177 179.522  41.415  1.00 48.66           C
ATOM   4308  O   SER B 524     -12.648 180.206  40.534  1.00 45.34           O
ATOM   4309  CB  SER B 524     -14.147 181.227  43.041  1.00 61.58           C
ATOM   4310 1HB  SER B 524     -15.153 180.939  42.735  1.00 61.58           H
ATOM   4311 2HB  SER B 524     -14.179 181.504  44.095  1.00 61.58           H
ATOM   4312  OG  SER B 524     -13.740 182.355  42.269  1.00 65.84           O
ATOM   4313  HG  SER B 524     -12.925 182.685  42.655  1.00 65.84           H
ATOM   4314  N   PHE B 525     -13.799 178.372  41.125  1.00 41.94           N
ATOM   4315  H   PHE B 525     -14.236 177.864  41.880  1.00 41.94           H
ATOM   4316  CA  PHE B 525     -13.795 177.693  39.813  1.00 39.60           C
ATOM   4317  HA  PHE B 525     -13.187 178.273  39.118  1.00 39.60           H
ATOM   4318  C   PHE B 525     -15.207 177.546  39.193  1.00 42.41           C
ATOM   4319  O   PHE B 525     -16.206 177.445  39.911  1.00 40.17           O
ATOM   4320  CB  PHE B 525     -13.117 176.324  39.953  1.00 40.30           C
ATOM   4321 1HB  PHE B 525     -13.663 175.736  40.692  1.00 40.30           H
ATOM   4322 2HB  PHE B 525     -13.185 175.797  39.002  1.00 40.30           H
ATOM   4323  CG  PHE B 525     -11.656 176.395  40.369  1.00 38.09           C
ATOM   4324  CD1 PHE B 525     -10.652 176.566  39.396  1.00 35.06           C
ATOM   4325  HD1 PHE B 525     -10.910 176.619  38.348  1.00 35.06           H
ATOM   4326  CD2 PHE B 525     -11.300 176.313  41.726  1.00 41.66           C
ATOM   4327  HD2 PHE B 525     -12.071 176.199  42.474  1.00 41.66           H
ATOM   4328  CE1 PHE B 525      -9.303 176.669  39.781  1.00 34.51           C
ATOM   4329  HE1 PHE B 525      -8.530 176.809  39.041  1.00 34.51           H
ATOM   4330  CE2 PHE B 525      -9.952 176.391  42.109  1.00 39.95           C
ATOM   4331  HE2 PHE B 525      -9.689 176.317  43.154  1.00 39.95           H
ATOM   4332  CZ  PHE B 525      -8.952 176.575  41.140  1.00 36.49           C
ATOM   4333  HZ  PHE B 525      -7.918 176.633  41.444  1.00 36.49           H
ATOM   4334  N   ARG B 526     -15.278 177.536  37.854  1.00 35.55           N
ATOM   4335  H   ARG B 526     -14.416 177.632  37.336  1.00 35.55           H
ATOM   4336  CA  ARG B 526     -16.505 177.461  37.015  1.00 37.17           C
ATOM   4337  HA  ARG B 526     -17.290 176.921  37.543  1.00 37.17           H
ATOM   4338  C   ARG B 526     -16.215 176.714  35.696  1.00 40.35           C
ATOM   4339  O   ARG B 526     -15.050 176.542  35.338  1.00 38.64           O
ATOM   4340  CB  ARG B 526     -16.989 178.890  36.698  1.00 39.84           C
ATOM   4341 1HB  ARG B 526     -16.163 179.440  36.247  1.00 39.84           H
ATOM   4342 2HB  ARG B 526     -17.799 178.839  35.970  1.00 39.84           H
ATOM   4343  CG  ARG B 526     -17.487 179.684  37.924  1.00 48.37           C
ATOM   4344 1HG  ARG B 526     -18.411 179.229  38.282  1.00 48.37           H
ATOM   4345 2HG  ARG B 526     -16.753 179.652  38.729  1.00 48.37           H
ATOM   4346  CD  ARG B 526     -17.768 181.155  37.573  1.00 53.24           C
ATOM   4347 1HD  ARG B 526     -18.382 181.206  36.674  1.00 53.24           H
ATOM   4348 2HD  ARG B 526     -18.305 181.624  38.398  1.00 53.24           H
ATOM   4349  NE  ARG B 526     -16.515 181.887  37.340  1.00 60.60           N
ATOM   4350  HE  ARG B 526     -15.674 181.384  37.584  1.00 60.60           H
ATOM   4351  CZ  ARG B 526     -16.444 183.105  36.799  1.00 61.43           C
ATOM   4352  NH1 ARG B 526     -17.490 183.830  36.552  1.00 62.57           N
ATOM   4353 1HH1 ARG B 526     -18.394 183.556  36.908  1.00 62.57           H
ATOM   4354 2HH1 ARG B 526     -17.376 184.727  36.100  1.00 62.57           H
ATOM   4355  NH2 ARG B 526     -15.287 183.613  36.498  1.00 55.95           N
ATOM   4356 1HH2 ARG B 526     -14.438 183.091  36.660  1.00 55.95           H
ATOM   4357 2HH2 ARG B 526     -15.243 184.533  36.084  1.00 55.95           H
ATOM   4358  N   ASP B 527     -17.239 176.292  34.953  1.00 41.75           N
ATOM   4359  H   ASP B 527     -18.188 176.472  35.247  1.00 41.75           H
ATOM   4360  CA  ASP B 527     -17.066 175.739  33.605  1.00 42.18           C
ATOM   4361  HA  ASP B 527     -16.350 174.920  33.671  1.00 42.18           H
ATOM   4362  C   ASP B 527     -16.491 176.784  32.615  1.00 43.04           C
ATOM   4363  O   ASP B 527     -16.875 177.954  32.694  1.00 40.89           O
ATOM   4364  CB  ASP B 527     -18.390 175.156  33.083  1.00 48.63           C
ATOM   4365 1HB  ASP B 527     -18.753 174.406  33.785  1.00 48.63           H
ATOM   4366 2HB  ASP B 527     -19.134 175.949  33.000  1.00 48.63           H
ATOM   4367  CG  ASP B 527     -18.213 174.501  31.709  1.00 51.83           C
ATOM   4368  OD1 ASP B 527     -18.285 175.213  30.684  1.00 47.05           O
ATOM   4369  OD2 ASP B 527     -17.888 173.291  31.664  1.00 60.28           O
ATOM   4370  N   PRO B 528     -15.616 176.406  31.659  1.00 40.21           N
ATOM   4371  CA  PRO B 528     -15.117 177.292  30.608  1.00 38.37           C
ATOM   4372  HA  PRO B 528     -14.362 177.941  31.050  1.00 38.37           H
ATOM   4373  C   PRO B 528     -16.159 178.184  29.900  1.00 43.47           C
ATOM   4374  O   PRO B 528     -15.866 179.355  29.656  1.00 40.18           O
ATOM   4375  CB  PRO B 528     -14.445 176.353  29.607  1.00 37.03           C
ATOM   4376 1HB  PRO B 528     -15.178 175.961  28.902  1.00 37.03           H
ATOM   4377 2HB  PRO B 528     -13.627 176.849  29.085  1.00 37.03           H
ATOM   4378  CG  PRO B 528     -13.904 175.231  30.474  1.00 40.64           C
ATOM   4379 1HG  PRO B 528     -13.850 174.283  29.939  1.00 40.64           H
ATOM   4380 2HG  PRO B 528     -12.926 175.495  30.875  1.00 40.64           H
ATOM   4381  CD  PRO B 528     -14.920 175.137  31.598  1.00 39.98           C
ATOM   4382 1HD  PRO B 528     -15.632 174.340  31.384  1.00 39.98           H
ATOM   4383 2HD  PRO B 528     -14.413 174.953  32.545  1.00 39.98           H
ATOM   4384  N   ALA B 529     -17.369 177.693  29.613  1.00 42.02           N
ATOM   4385  H   ALA B 529     -17.613 176.759  29.909  1.00 42.02           H
ATOM   4386  CA  ALA B 529     -18.429 178.470  28.960  1.00 41.60           C
ATOM   4387  HA  ALA B 529     -18.019 178.907  28.049  1.00 41.60           H
ATOM   4388  C   ALA B 529     -18.966 179.633  29.834  1.00 36.96           C
ATOM   4389  O   ALA B 529     -19.569 180.574  29.317  1.00 43.40           O
ATOM   4390  CB  ALA B 529     -19.558 177.517  28.557  1.00 47.34           C
ATOM   4391 1HB  ALA B 529     -19.170 176.769  27.865  1.00 47.34           H
ATOM   4392 2HB  ALA B 529     -20.352 178.084  28.071  1.00 47.34           H
ATOM   4393 3HB  ALA B 529     -19.955 177.022  29.443  1.00 47.34           H
ATOM   4394  N   GLU B 530     -18.710 179.601  31.143  1.00 38.84           N
ATOM   4395  H   GLU B 530     -18.206 178.805  31.505  1.00 38.84           H
ATOM   4396  CA  GLU B 530     -19.070 180.640  32.121  1.00 38.47           C
ATOM   4397  HA  GLU B 530     -19.922 181.203  31.739  1.00 38.47           H
ATOM   4398  C   GLU B 530     -17.917 181.650  32.364  1.00 43.79           C
ATOM   4399  O   GLU B 530     -18.052 182.545  33.202  1.00 45.60           O
ATOM   4400  CB  GLU B 530     -19.510 179.972  33.438  1.00 38.90           C
ATOM   4401 1HB  GLU B 530     -18.657 179.458  33.882  1.00 38.90           H
ATOM   4402 2HB  GLU B 530     -19.850 180.741  34.131  1.00 38.90           H
ATOM   4403  CG  GLU B 530     -20.648 178.950  33.247  1.00 51.99           C
ATOM   4404 1HG  GLU B 530     -21.532 179.473  32.881  1.00 51.99           H
ATOM   4405 2HG  GLU B 530     -20.357 178.214  32.497  1.00 51.99           H
ATOM   4406  CD  GLU B 530     -21.029 178.201  34.537  1.00 68.17           C
ATOM   4407  OE1 GLU B 530     -20.830 178.728  35.658  1.00 67.67           O
ATOM   4408  OE2 GLU B 530     -21.570 177.072  34.433  1.00 76.01           O
ATOM   4409  N   VAL B 531     -16.782 181.509  31.658  1.00 39.60           N
ATOM   4410  H   VAL B 531     -16.720 180.736  31.011  1.00 39.60           H
ATOM   4411  CA  VAL B 531     -15.538 182.268  31.877  1.00 39.58           C
ATOM   4412  HA  VAL B 531     -15.773 183.129  32.503  1.00 39.58           H
ATOM   4413  C   VAL B 531     -14.914 182.799  30.562  1.00 40.57           C
ATOM   4414  O   VAL B 531     -14.426 183.930  30.523  1.00 44.90           O
ATOM   4415  CB  VAL B 531     -14.516 181.413  32.665  1.00 39.61           C
ATOM   4416  HB  VAL B 531     -14.229 180.568  32.038  1.00 39.61           H
ATOM   4417  CG1 VAL B 531     -13.253 182.211  33.017  1.00 43.35           C
ATOM   4418 1HG1 VAL B 531     -12.603 181.604  33.648  1.00 43.35           H
ATOM   4419 2HG1 VAL B 531     -13.540 183.115  33.554  1.00 43.35           H
ATOM   4420 3HG1 VAL B 531     -12.723 182.483  32.104  1.00 43.35           H
ATOM   4421  CG2 VAL B 531     -15.103 180.868  33.976  1.00 40.15           C
ATOM   4422 1HG2 VAL B 531     -14.321 180.401  34.573  1.00 40.15           H
ATOM   4423 2HG2 VAL B 531     -15.874 180.133  33.745  1.00 40.15           H
ATOM   4424 3HG2 VAL B 531     -15.544 181.694  34.534  1.00 40.15           H
ATOM   4425  N   LEU B 532     -14.940 182.031  29.472  1.00 39.56           N
ATOM   4426  H   LEU B 532     -15.357 181.113  29.527  1.00 39.56           H
ATOM   4427  CA  LEU B 532     -14.465 182.459  28.154  1.00 37.67           C
ATOM   4428  HA  LEU B 532     -13.545 183.031  28.282  1.00 37.67           H
ATOM   4429  C   LEU B 532     -15.501 183.371  27.462  1.00 46.65           C
ATOM   4430  O   LEU B 532     -16.684 183.036  27.384  1.00 46.26           O
ATOM   4431  CB  LEU B 532     -14.150 181.221  27.283  1.00 43.16           C
ATOM   4432 1HB  LEU B 532     -15.068 180.644  27.170  1.00 43.16           H
ATOM   4433 2HB  LEU B 532     -13.851 181.569  26.294  1.00 43.16           H
ATOM   4434  CG  LEU B 532     -13.052 180.290  27.827  1.00 41.50           C
ATOM   4435  HG  LEU B 532     -13.369 179.908  28.798  1.00 41.50           H
ATOM   4436  CD1 LEU B 532     -12.870 179.107  26.878  1.00 40.97           C
ATOM   4437 1HD1 LEU B 532     -12.165 178.399  27.313  1.00 40.97           H
ATOM   4438 2HD1 LEU B 532     -12.492 179.453  25.915  1.00 40.97           H
ATOM   4439 3HD1 LEU B 532     -13.834 178.619  26.735  1.00 40.97           H
ATOM   4440  CD2 LEU B 532     -11.701 180.992  27.986  1.00 38.40           C
ATOM   4441 1HD2 LEU B 532     -10.947 180.258  28.269  1.00 38.40           H
ATOM   4442 2HD2 LEU B 532     -11.776 181.754  28.761  1.00 38.40           H
ATOM   4443 3HD2 LEU B 532     -11.417 181.459  27.043  1.00 38.40           H
ATOM   4444  N   GLY B 533     -15.058 184.510  26.927  1.00 49.99           N
ATOM   4445  H   GLY B 533     -14.082 184.752  27.027  1.00 49.99           H
ATOM   4446  CA  GLY B 533     -15.899 185.482  26.215  1.00 52.74           C
ATOM   4447 1HA  GLY B 533     -15.279 186.043  25.516  1.00 52.74           H
ATOM   4448 2HA  GLY B 533     -16.649 184.948  25.631  1.00 52.74           H
ATOM   4449  C   GLY B 533     -16.639 186.503  27.113  1.00 60.41           C
ATOM   4450  O   GLY B 533     -17.258 187.424  26.594  1.00 60.36           O
ATOM   4451  N   THR B 534     -16.536 186.403  28.443  1.00 56.31           N
ATOM   4452  H   THR B 534     -16.002 185.646  28.846  1.00 56.31           H
ATOM   4453  CA  THR B 534     -17.227 187.282  29.412  1.00 61.61           C
ATOM   4454  HA  THR B 534     -18.300 187.175  29.252  1.00 61.61           H
ATOM   4455  C   THR B 534     -16.874 188.781  29.283  1.00 69.09           C
ATOM   4456  O   THR B 534     -17.595 189.630  29.807  1.00 68.84           O
ATOM   4457  CB  THR B 534     -16.925 186.840  30.852  1.00 52.33           C
ATOM   4458  HB  THR B 534     -17.388 187.548  31.540  1.00 52.33           H
ATOM   4459  OG1 THR B 534     -15.526 186.818  31.081  1.00 53.18           O
ATOM   4460  HG1 THR B 534     -15.305 187.577  31.626  1.00 53.18           H
ATOM   4461  CG2 THR B 534     -17.477 185.449  31.151  1.00 47.42           C
ATOM   4462 1HG2 THR B 534     -17.249 185.185  32.183  1.00 47.42           H
ATOM   4463 2HG2 THR B 534     -17.040 184.710  30.480  1.00 47.42           H
ATOM   4464 3HG2 THR B 534     -18.558 185.473  31.012  1.00 47.42           H
ATOM   4465  N   GLY B 535     -15.775 189.120  28.606  1.00 66.09           N
ATOM   4466  H   GLY B 535     -15.195 188.374  28.249  1.00 66.09           H
ATOM   4467  CA  GLY B 535     -15.347 190.488  28.311  1.00 69.79           C
ATOM   4468 1HA  GLY B 535     -15.749 191.168  29.062  1.00 69.79           H
ATOM   4469 2HA  GLY B 535     -14.259 190.527  28.374  1.00 69.79           H
ATOM   4470  C   GLY B 535     -15.761 191.019  26.919  1.00 74.62           C
ATOM   4471  O   GLY B 535     -15.366 192.135  26.592  1.00 74.76           O
ATOM   4472  N   ALA B 536     -16.481 190.247  26.096  1.00 74.51           N
ATOM   4473  H   ALA B 536     -16.808 189.349  26.424  1.00 74.51           H
ATOM   4474  CA  ALA B 536     -16.856 190.606  24.716  1.00 71.57           C
ATOM   4475  HA  ALA B 536     -16.157 191.357  24.350  1.00 71.57           H
ATOM   4476  C   ALA B 536     -18.281 191.206  24.623  1.00 77.12           C
ATOM   4477  O   ALA B 536     -18.416 192.315  24.061  1.00 76.44           O
ATOM   4478  OXT ALA B 536     -19.264 190.547  25.027  1.00 76.44           O
ATOM   4479  CB  ALA B 536     -16.670 189.363  23.831  1.00 67.27           C
ATOM   4480 1HB  ALA B 536     -15.633 189.031  23.885  1.00 67.27           H
ATOM   4481 2HB  ALA B 536     -16.918 189.615  22.800  1.00 67.27           H
ATOM   4482 3HB  ALA B 536     -17.326 188.564  24.178  1.00 67.27           H
TER    4483      ALA B 536 
CONECT    1    2    3    4    5                              
CONECT    2    1                                             
CONECT    3    1                                             
CONECT    4    1                                             
CONECT    5    1    6    7                                   
CONECT    6    5                                             
CONECT    7    5    8    9                                   
CONECT 2574 2572 2575 2587                                   
CONECT 2587 2574 2588 2589                                   
CONECT 2588 2587                                             
CONECT 2589 2587 2590 2591 2592                              
CONECT 2590 2589                                             
CONECT 2591 2589                                             
CONECT 2592 2589                                             
CONECT 2593 2594 2595 2596 2597                              
CONECT 2594 2593                                             
CONECT 2595 2593                                             
CONECT 2596 2593                                             
CONECT 2597 2593 2598 2599                                   
CONECT 2598 2597                                             
CONECT 2599 2597 2600 2601                                   
CONECT 4267 4268 4269 4270 4271                              
CONECT 4268 4267                                             
CONECT 4269 4267                                             
CONECT 4270 4267                                             
CONECT 4271 4267 4272 4273                                   
CONECT 4272 4271                                             
CONECT 4273 4271 4274 4275                                   
END
