# Supplementary material for: Constrained TACC3 peptidomimetics for a non-canonical protein–protein interface elucidate allosteric communication in Aurora-A kinase
Source: Chem Sci. 2024 Nov 28;16(1):354–63. doi: 10.1039/d4sc06100d (PMC11604048; doi:10.1039/d4sc06100d)
Supplement: SC-016-D4SC06100D-s001 [file SC-016-D4SC06100D-s001.zip › aura_tacc3 522_536_run2_average.pdb]

REMARK YASARA *************************************************************
REMARK YASARA *                                                           *
REMARK YASARA *                     Y  A  S  A  R  A                      *
REMARK YASARA *                                                           *
REMARK YASARA *   Yet Another Scientific Artificial Reality Application   *
REMARK YASARA *                                                           *
REMARK YASARA *            MOLECULE STRUCTURE FILE, PDB FORMAT            *
REMARK YASARA *                                                           *
REMARK YASARA * Just use YASARA every day to make your questions go away! *
REMARK YASARA *                                                           *
REMARK YASARA *                      www.YASARA.org                       *
REMARK YASARA *                                                           *
REMARK YASARA *************************************************************
REMARK YASARA
REMARK YASARA Written on:        Wed Oct 23 07:49:51 2024
REMARK YASARA Number of models: 1
REMARK YASARA Number of atoms:   4481
REMARK YASARA Please address questions or suggestions to: Eliza@yasara.org
REMARK YASARA
REMARK   2 RESOLUTION. 2.02 ANGSTROMS.
REMARK 350 COORDINATES FOR A COMPLETE MULTIMER REPRESENTING THE KNOWN
REMARK 350 BIOLOGICALLY SIGNIFICANT OLIGOMERIZATION STATE OF THE
REMARK 350 MOLECULE CAN BE GENERATED BY APPLYING BIOMT TRANSFORMATIONS
REMARK 350 GIVEN BELOW. BOTH NON-CRYSTALLOGRAPHIC AND
REMARK 350 CRYSTALLOGRAPHIC OPERATIONS ARE GIVEN.
REMARK 350
REMARK 350 BIOMOLECULE: 1
REMARK 350 APPLY THE FOLLOWING TO CHAINS: A
REMARK 350   BIOMT1   1  1.000000  0.000000  0.000000        0.00000
REMARK 350   BIOMT2   1  0.000000  1.000000  0.000000        0.00000
REMARK 350   BIOMT3   1  0.000000  0.000000  1.000000        0.00000
COMPND    MOL_ID: 1;
COMPND   2 MOLECULE: AURORA KINASE A;
COMPND   3 CHAIN: A;
SEQRES   1 A  258  ARG GLN TRP ALA LEU GLU ASP PHE GLU ILE GLY ARG PRO 
SEQRES   2 A  258  LEU GLY LYS GLY LYS PHE GLY ASN VAL TYR LEU ALA ARG 
SEQRES   3 A  258  GLU LYS GLN SER LYS PHE ILE LEU ALA LEU LYS VAL LEU 
SEQRES   4 A  258  PHE LYS ALA GLN LEU GLU LYS ALA GLY VAL GLU HIS GLN 
SEQRES   5 A  258  LEU ARG ARG GLU VAL GLU ILE GLN SER HIS LEU ARG HIS 
SEQRES   6 A  258  PRO ASN ILE LEU ARG LEU TYR GLY TYR PHE HIS ASP ALA 
SEQRES   7 A  258  THR ARG VAL TYR LEU ILE LEU GLU TYR ALA PRO LEU GLY 
SEQRES   8 A  258  THR VAL TYR ARG GLU LEU GLN LYS LEU SER LYS PHE ASP 
SEQRES   9 A  258  GLU GLN ARG THR ALA THR TYR ILE THR GLU LEU ALA ASN 
SEQRES  10 A  258  ALA LEU SER TYR CYS HIS SER LYS ARG VAL ILE HIS ARG 
SEQRES  11 A  258  ASP ILE LYS PRO GLU ASN LEU LEU LEU GLY SER ALA GLY 
SEQRES  12 A  258  GLU LEU LYS ILE ALA ASN PHE GLY TRP SER VAL HIS ALA 
SEQRES  13 A  258  GLY THR LEU ASP TYR LEU PRO PRO GLU MET ILE GLU GLY 
SEQRES  14 A  258  ARG MET HIS ASP GLU LYS VAL ASP LEU TRP SER LEU GLY 
SEQRES  15 A  258  VAL LEU CYS TYR GLU PHE LEU VAL GLY LYS PRO PRO PHE 
SEQRES  16 A  258  GLU ALA ASN THR TYR GLN GLU THR TYR LYS ARG ILE SER 
SEQRES  17 A  258  ARG VAL GLU PHE THR PHE PRO ASP PHE VAL THR GLU GLY 
SEQRES  18 A  258  ALA ARG ASP LEU ILE SER ARG LEU LEU LYS HIS ASN PRO 
SEQRES  19 A  258  SER GLN ARG PRO MET LEU ARG GLU VAL LEU GLU HIS PRO 
SEQRES  20 A  258  TRP ILE THR ALA ASN SER SER LYS PRO SER ASN 
SEQRES   1 B   15  GLU GLU SER PHE ARG ASP PRO ALA GLU VAL LEU GLY THR 
SEQRES   2 B   15  GLY ALA 
LINK         C   ACE A 125                 N   ARG A 126                  1.33
LINK         C   HIS A 280                 N   NME A 281                  1.33
LINK         C   ACE A 289                 N   ALA A 290                  1.33
LINK         C   ACE B 521                 N   GLU B 522                  1.33
CRYST1  137.040  137.040  137.040  90.00  90.00  90.00 I 2 3        24
ORIGX1      1.000000  0.000000  0.000000        0.00000
ORIGX2      0.000000  1.000000  0.000000        0.00000
ORIGX3      0.000000  0.000000  1.000000        0.00000
SCALE1      0.007297  0.000000  0.000000        0.00000
SCALE2      0.000000  0.007297  0.000000        0.00000
SCALE3      0.000000  0.000000  0.007297        0.00000
HETATM    1  CH3 ACE A 125       2.953 195.762  58.313  1.00806.38           C
HETATM    2 1HH3 ACE A 125       2.874 196.752  57.864  1.00889.37           H
HETATM    3 2HH3 ACE A 125       2.336 195.717  59.210  1.00879.24           H
HETATM    4 3HH3 ACE A 125       2.626 195.011  57.596  1.00892.84           H
HETATM    5  C   ACE A 125       4.404 195.507  58.680  1.00622.77           C
HETATM    6  O   ACE A 125       5.256 196.363  58.451  1.00658.03           O
ATOM      7  N   ARG A 126       4.669 194.336  59.248  1.00509.84           N
ATOM      8  H   ARG A 126       3.913 193.685  59.404  1.00557.40           H
ATOM      9  CA  ARG A 126       6.023 193.937  59.629  1.00402.98           C
ATOM     10  HA  ARG A 126       6.567 194.829  59.939  1.00448.65           H
ATOM     11  C   ARG A 126       6.764 193.324  58.445  1.00274.25           C
ATOM     12  O   ARG A 126       6.150 192.778  57.531  1.00300.16           O
ATOM     13  CB  ARG A 126       5.991 192.946  60.798  1.00488.96           C
ATOM     14 1HB  ARG A 126       7.011 192.810  61.156  1.00522.69           H
ATOM     15 2HB  ARG A 126       5.402 193.377  61.608  1.00624.32           H
ATOM     16  CG  ARG A 126       5.419 191.575  60.452  1.00505.27           C
ATOM     17 1HG  ARG A 126       4.393 191.695  60.105  1.00568.32           H
ATOM     18 2HG  ARG A 126       6.010 191.128  59.653  1.00462.54           H
ATOM     19  CD  ARG A 126       5.426 190.633  61.650  1.00659.41           C
ATOM     20 1HD  ARG A 126       4.948 191.130  62.495  1.00717.32           H
ATOM     21 2HD  ARG A 126       4.842 189.745  61.403  1.00809.93           H
ATOM     22  NE  ARG A 126       6.778 190.223  62.032  1.00700.58           N
ATOM     23  HE  ARG A 126       7.209 190.719  62.798  1.00754.95           H
ATOM     24  CZ  ARG A 126       7.477 189.247  61.465  1.00751.17           C
ATOM     25  NH1 ARG A 126       8.668 188.957  61.943  1.00878.88           N
ATOM     26 1HH1 ARG A 126       9.030 189.485  62.723  1.00943.35           H
ATOM     27 2HH1 ARG A 126       9.204 188.217  61.518  1.00965.68           H
ATOM     28  NH2 ARG A 126       7.014 188.528  60.461  1.00760.54           N
ATOM     29 1HH2 ARG A 126       6.120 188.754  60.055  1.00733.71           H
ATOM     30 2HH2 ARG A 126       7.571 187.764  60.108  1.00845.42           H
ATOM     31  N   GLN A 127       8.090 193.393  58.478  1.00216.32           N
ATOM     32  H   GLN A 127       8.554 193.862  59.242  1.00255.93           H
ATOM     33  CA  GLN A 127       8.906 192.726  57.468  1.00171.78           C
ATOM     34  HA  GLN A 127       8.453 192.864  56.486  1.00199.24           H
ATOM     35  C   GLN A 127       8.937 191.236  57.789  1.00138.64           C
ATOM     36  O   GLN A 127       8.845 190.845  58.953  1.00140.88           O
ATOM     37  CB  GLN A 127      10.333 193.281  57.452  1.00211.30           C
ATOM     38 1HB  GLN A 127      10.772 193.149  58.441  1.00246.86           H
ATOM     39 2HB  GLN A 127      10.919 192.697  56.741  1.00258.65           H
ATOM     40  CG  GLN A 127      10.435 194.750  57.063  1.00304.60           C
ATOM     41 1HG  GLN A 127       9.919 195.354  57.809  1.00379.91           H
ATOM     42 2HG  GLN A 127      11.486 195.038  57.048  1.00357.93           H
ATOM     43  CD  GLN A 127       9.835 195.030  55.699  1.00418.34           C
ATOM     44  OE1 GLN A 127      10.153 194.364  54.717  1.00471.23           O
ATOM     45  NE2 GLN A 127       8.949 196.012  55.630  1.00591.65           N
ATOM     46 1HE2 GLN A 127       8.526 196.231  54.740  1.00749.20           H
ATOM     47 2HE2 GLN A 127       8.694 196.529  56.459  1.00646.38           H
ATOM     48  N   TRP A 128       9.075 190.405  56.761  1.00131.44           N
ATOM     49  H   TRP A 128       9.107 190.765  55.818  1.00158.99           H
ATOM     50  CA  TRP A 128       9.226 188.967  56.961  1.00108.88           C
ATOM     51  HA  TRP A 128       8.407 188.601  57.580  1.00103.09           H
ATOM     52  C   TRP A 128      10.544 188.670  57.671  1.00108.08           C
ATOM     53  O   TRP A 128      11.473 189.476  57.647  1.00123.71           O
ATOM     54  CB  TRP A 128       9.211 188.235  55.616  1.00106.78           C
ATOM     55 1HB  TRP A 128       9.981 188.661  54.974  1.00122.38           H
ATOM     56 2HB  TRP A 128       9.457 187.188  55.794  1.00 97.39           H
ATOM     57  CG  TRP A 128       7.895 188.284  54.898  1.00111.63           C
ATOM     58  CD1 TRP A 128       7.578 189.034  53.805  1.00145.10           C
ATOM     59  HD1 TRP A 128       8.250 189.731  53.325  1.00179.49           H
ATOM     60  CD2 TRP A 128       6.723 187.504  55.179  1.00101.40           C
ATOM     61  NE1 TRP A 128       6.300 188.778  53.382  1.00149.68           N
ATOM     62  HE1 TRP A 128       5.866 189.222  52.585  1.00183.14           H
ATOM     63  CE2 TRP A 128       5.750 187.831  54.205  1.00121.70           C
ATOM     64  CE3 TRP A 128       6.405 186.539  56.145  1.00 96.80           C
ATOM     65  HE3 TRP A 128       7.128 186.262  56.898  1.00 96.89           H
ATOM     66  CZ2 TRP A 128       4.494 187.218  54.171  1.00127.63           C
ATOM     67  HZ2 TRP A 128       3.770 187.476  53.412  1.00150.93           H
ATOM     68  CZ3 TRP A 128       5.152 185.930  56.113  1.00111.46           C
ATOM     69  HZ3 TRP A 128       4.903 185.181  56.851  1.00128.03           H
ATOM     70  CH2 TRP A 128       4.209 186.272  55.124  1.00121.51           C
ATOM     71  HH2 TRP A 128       3.249 185.777  55.111  1.00139.45           H
ATOM     72  N   ALA A 129      10.636 187.490  58.273  1.00 97.91           N
ATOM     73  H   ALA A 129       9.836 186.874  58.309  1.00 91.59           H
ATOM     74  CA  ALA A 129      11.886 186.999  58.843  1.00101.86           C
ATOM     75  HA  ALA A 129      12.719 187.594  58.469  1.00112.71           H
ATOM     76  C   ALA A 129      12.055 185.554  58.385  1.00 89.36           C
ATOM     77  O   ALA A 129      11.066 184.872  58.123  1.00 78.40           O
ATOM     78  CB  ALA A 129      11.845 187.078  60.364  1.00115.83           C
ATOM     79 1HB  ALA A 129      11.081 186.401  60.746  1.00144.91           H
ATOM     80 2HB  ALA A 129      11.614 188.098  60.671  1.00151.70           H
ATOM     81 3HB  ALA A 129      12.816 186.791  60.769  1.00147.45           H
ATOM     82  N   LEU A 130      13.293 185.078  58.299  1.00 98.42           N
ATOM     83  H   LEU A 130      14.081 185.673  58.511  1.00112.59           H
ATOM     84  CA  LEU A 130      13.550 183.691  57.921  1.00 95.63           C
ATOM     85  HA  LEU A 130      13.094 183.502  56.949  1.00 90.16           H
ATOM     86  C   LEU A 130      12.924 182.723  58.925  1.00 89.61           C
ATOM     87  O   LEU A 130      12.629 181.576  58.596  1.00 85.96           O
ATOM     88  CB  LEU A 130      15.059 183.447  57.819  1.00117.05           C
ATOM     89 1HB  LEU A 130      15.484 184.220  57.178  1.00153.23           H
ATOM     90 2HB  LEU A 130      15.485 183.567  58.815  1.00134.72           H
ATOM     91  CG  LEU A 130      15.506 182.084  57.279  1.00113.45           C
ATOM     92  HG  LEU A 130      15.100 181.304  57.922  1.00131.80           H
ATOM     93  CD1 LEU A 130      15.025 181.836  55.853  1.00142.21           C
ATOM     94 1HD1 LEU A 130      13.937 181.791  55.833  1.00184.68           H
ATOM     95 2HD1 LEU A 130      15.370 182.638  55.201  1.00184.90           H
ATOM     96 3HD1 LEU A 130      15.422 180.885  55.494  1.00185.24           H
ATOM     97  CD2 LEU A 130      17.026 181.989  57.320  1.00144.18           C
ATOM     98 1HD2 LEU A 130      17.462 182.757  56.681  1.00184.55           H
ATOM     99 2HD2 LEU A 130      17.339 181.007  56.966  1.00187.01           H
ATOM    100 3HD2 LEU A 130      17.374 182.127  58.343  1.00185.10           H
ATOM    101  N   GLU A 131      12.707 183.205  60.144  1.00 95.03           N
ATOM    102  H   GLU A 131      12.936 184.169  60.337  1.00103.85           H
ATOM    103  CA  GLU A 131      12.111 182.416  61.219  1.00 96.18           C
ATOM    104  HA  GLU A 131      12.551 181.418  61.207  1.00104.21           H
ATOM    105  C   GLU A 131      10.598 182.250  61.082  1.00 81.62           C
ATOM    106  O   GLU A 131       9.958 181.644  61.941  1.00 84.72           O
ATOM    107  CB  GLU A 131      12.412 183.075  62.570  1.00114.65           C
ATOM    108 1HB  GLU A 131      12.024 184.093  62.549  1.00136.86           H
ATOM    109 2HB  GLU A 131      11.884 182.529  63.351  1.00149.22           H
ATOM    110  CG  GLU A 131      13.887 183.135  62.944  1.00167.17           C
ATOM    111 1HG  GLU A 131      14.477 183.399  62.066  1.00219.80           H
ATOM    112 2HG  GLU A 131      14.024 183.916  63.693  1.00223.21           H
ATOM    113  CD  GLU A 131      14.394 181.821  63.508  1.00228.95           C
ATOM    114  OE1 GLU A 131      14.410 180.814  62.768  1.00315.85           O
ATOM    115  OE2 GLU A 131      14.790 181.790  64.693  1.00300.87           O
ATOM    116  N   ASP A 132      10.021 182.770  60.003  1.00 72.21           N
ATOM    117  H   ASP A 132      10.583 183.295  59.346  1.00 74.32           H
ATOM    118  CA  ASP A 132       8.604 182.579  59.703  1.00 64.79           C
ATOM    119  HA  ASP A 132       8.073 182.339  60.624  1.00 70.75           H
ATOM    120  C   ASP A 132       8.391 181.438  58.709  1.00 54.07           C
ATOM    121  O   ASP A 132       7.263 181.154  58.304  1.00 53.41           O
ATOM    122  CB  ASP A 132       8.012 183.859  59.107  1.00 67.27           C
ATOM    123 1HB  ASP A 132       8.591 184.145  58.230  1.00 65.47           H
ATOM    124 2HB  ASP A 132       6.987 183.661  58.794  1.00 66.86           H
ATOM    125  CG  ASP A 132       8.004 185.013  60.089  1.00 81.64           C
ATOM    126  OD1 ASP A 132       7.552 184.836  61.241  1.00122.03           O
ATOM    127  OD2 ASP A 132       8.429 186.122  59.702  1.00114.91           O
ATOM    128  N   PHE A 133       9.481 180.795  58.303  1.00 51.59           N
ATOM    129  H   PHE A 133      10.376 181.041  58.704  1.00 58.78           H
ATOM    130  CA  PHE A 133       9.447 179.778  57.257  1.00 43.34           C
ATOM    131  HA  PHE A 133       8.409 179.537  57.033  1.00 38.85           H
ATOM    132  C   PHE A 133      10.151 178.495  57.685  1.00 46.57           C
ATOM    133  O   PHE A 133      11.111 178.517  58.455  1.00 60.85           O
ATOM    134  CB  PHE A 133      10.109 180.321  55.987  1.00 44.15           C
ATOM    135 1HB  PHE A 133      11.167 180.485  56.191  1.00 50.48           H
ATOM    136 2HB  PHE A 133      10.024 179.570  55.201  1.00 44.82           H
ATOM    137  CG  PHE A 133       9.509 181.609  55.494  1.00 43.91           C
ATOM    138  CD1 PHE A 133       8.402 181.604  54.652  1.00 46.09           C
ATOM    139  HD1 PHE A 133       7.974 180.665  54.333  1.00 50.10           H
ATOM    140  CD2 PHE A 133      10.050 182.831  55.882  1.00 49.67           C
ATOM    141  HD2 PHE A 133      10.907 182.851  56.538  1.00 57.50           H
ATOM    142  CE1 PHE A 133       7.833 182.799  54.217  1.00 50.91           C
ATOM    143  HE1 PHE A 133       6.958 182.786  53.585  1.00 59.70           H
ATOM    144  CE2 PHE A 133       9.494 184.031  55.444  1.00 52.92           C
ATOM    145  HE2 PHE A 133       9.922 184.970  55.759  1.00 62.21           H
ATOM    146  CZ  PHE A 133       8.386 184.015  54.605  1.00 52.13           C
ATOM    147  HZ  PHE A 133       7.955 184.941  54.256  1.00 58.85           H
ATOM    148  N   GLU A 134       9.671 177.369  57.169  1.00 39.35           N
ATOM    149  H   GLU A 134       8.874 177.404  56.547  1.00 34.26           H
ATOM    150  CA  GLU A 134      10.248 176.057  57.445  1.00 42.07           C
ATOM    151  HA  GLU A 134      11.232 176.184  57.896  1.00 51.81           H
ATOM    152  C   GLU A 134      10.437 175.307  56.128  1.00 32.33           C
ATOM    153  O   GLU A 134       9.740 175.566  55.148  1.00 26.12           O
ATOM    154  CB  GLU A 134       9.366 175.287  58.433  1.00 50.29           C
ATOM    155 1HB  GLU A 134       9.809 174.308  58.612  1.00 63.82           H
ATOM    156 2HB  GLU A 134       9.368 175.835  59.375  1.00 80.79           H
ATOM    157  CG  GLU A 134       7.916 175.103  58.005  1.00 57.17           C
ATOM    158 1HG  GLU A 134       7.469 176.079  57.814  1.00 87.61           H
ATOM    159 2HG  GLU A 134       7.885 174.522  57.083  1.00 71.26           H
ATOM    160  CD  GLU A 134       7.090 174.402  59.067  1.00 63.57           C
ATOM    161  OE1 GLU A 134       6.201 173.604  58.704  1.00109.85           O
ATOM    162  OE2 GLU A 134       7.302 174.651  60.272  1.00 88.89           O
ATOM    163  N   ILE A 135      11.432 174.427  56.085  1.00 36.56           N
ATOM    164  H   ILE A 135      11.791 174.033  56.946  1.00 46.27           H
ATOM    165  CA  ILE A 135      12.100 174.060  54.838  1.00 33.51           C
ATOM    166  HA  ILE A 135      11.538 174.471  54.001  1.00 27.70           H
ATOM    167  C   ILE A 135      12.144 172.540  54.684  1.00 38.13           C
ATOM    168  O   ILE A 135      12.466 171.821  55.629  1.00 49.03           O
ATOM    169  CB  ILE A 135      13.536 174.637  54.803  1.00 39.43           C
ATOM    170  HB  ILE A 135      14.110 174.158  55.596  1.00 51.98           H
ATOM    171  CG1 ILE A 135      13.553 176.148  55.074  1.00 44.98           C
ATOM    172 1HG1 ILE A 135      13.186 176.324  56.085  1.00 63.23           H
ATOM    173 2HG1 ILE A 135      14.590 176.483  55.044  1.00 63.30           H
ATOM    174  CG2 ILE A 135      14.219 174.335  53.472  1.00 42.84           C
ATOM    175 1HG2 ILE A 135      13.608 174.702  52.648  1.00 71.86           H
ATOM    176 2HG2 ILE A 135      14.353 173.258  53.365  1.00 72.47           H
ATOM    177 3HG2 ILE A 135      15.197 174.816  53.442  1.00 73.75           H
ATOM    178  CD1 ILE A 135      12.750 177.025  54.124  1.00 69.20           C
ATOM    179 1HD1 ILE A 135      13.079 176.865  53.098  1.00107.83           H
ATOM    180 2HD1 ILE A 135      12.904 178.072  54.387  1.00112.29           H
ATOM    181 3HD1 ILE A 135      11.689 176.793  54.203  1.00109.12           H
ATOM    182  N   GLY A 136      11.800 172.059  53.493  1.00 35.17           N
ATOM    183  H   GLY A 136      11.569 172.699  52.745  1.00 31.29           H
ATOM    184  CA  GLY A 136      11.752 170.634  53.210  1.00 41.25           C
ATOM    185 1HA  GLY A 136      11.884 170.074  54.135  1.00 50.06           H
ATOM    186 2HA  GLY A 136      10.767 170.397  52.809  1.00 40.19           H
ATOM    187  C   GLY A 136      12.803 170.176  52.216  1.00 45.34           C
ATOM    188  O   GLY A 136      13.956 170.605  52.266  1.00 50.43           O
ATOM    189  N   ARG A 137      12.415 169.285  51.309  1.00 49.51           N
ATOM    190  H   ARG A 137      11.449 168.988  51.287  1.00 50.98           H
ATOM    191  CA  ARG A 137      13.346 168.695  50.348  1.00 58.43           C
ATOM    192  HA  ARG A 137      14.138 168.208  50.917  1.00 67.13           H
ATOM    193  C   ARG A 137      14.003 169.718  49.424  1.00 53.21           C
ATOM    194  O   ARG A 137      13.412 170.753  49.116  1.00 45.18           O
ATOM    195  CB  ARG A 137      12.631 167.642  49.495  1.00 70.52           C
ATOM    196 1HB  ARG A 137      13.378 167.107  48.908  1.00 86.61           H
ATOM    197 2HB  ARG A 137      12.146 166.926  50.158  1.00 89.44           H
ATOM    198  CG  ARG A 137      11.586 168.205  48.538  1.00 72.45           C
ATOM    199 1HG  ARG A 137      10.821 168.728  49.112  1.00 82.22           H
ATOM    200 2HG  ARG A 137      12.060 168.911  47.856  1.00 80.95           H
ATOM    201  CD  ARG A 137      10.926 167.103  47.723  1.00 90.65           C
ATOM    202 1HD  ARG A 137      11.628 166.740  46.972  1.00121.09           H
ATOM    203 2HD  ARG A 137      10.678 166.275  48.387  1.00128.56           H
ATOM    204  NE  ARG A 137       9.700 167.579  47.083  1.00110.69           N
ATOM    205  HE  ARG A 137       8.863 167.580  47.648  1.00149.11           H
ATOM    206  CZ  ARG A 137       9.587 168.004  45.831  1.00167.84           C
ATOM    207  NH1 ARG A 137      10.599 168.024  44.986  1.00233.85           N
ATOM    208 1HH1 ARG A 137      11.513 167.735  45.296  1.00236.95           H
ATOM    209 2HH1 ARG A 137      10.447 168.335  44.039  1.00343.18           H
ATOM    210  NH2 ARG A 137       8.410 168.412  45.407  1.00256.82           N
ATOM    211 1HH2 ARG A 137       7.624 168.383  46.038  1.00290.88           H
ATOM    212 2HH2 ARG A 137       8.309 168.738  44.458  1.00350.25           H
ATOM    213  N   PRO A 138      15.221 169.426  48.939  1.00 62.36           N
ATOM    214  CA  PRO A 138      15.736 170.304  47.883  1.00 62.27           C
ATOM    215  HA  PRO A 138      15.721 171.343  48.209  1.00 54.10           H
ATOM    216  C   PRO A 138      14.962 170.163  46.575  1.00 66.67           C
ATOM    217  O   PRO A 138      14.387 169.113  46.284  1.00 79.91           O
ATOM    218  CB  PRO A 138      17.183 169.834  47.717  1.00 76.51           C
ATOM    219 1HB  PRO A 138      17.515 169.965  46.687  1.00 88.85           H
ATOM    220 2HB  PRO A 138      17.835 170.375  48.403  1.00 80.77           H
ATOM    221  CG  PRO A 138      17.134 168.393  48.080  1.00 92.53           C
ATOM    222 1HG  PRO A 138      16.759 167.808  47.240  1.00118.23           H
ATOM    223 2HG  PRO A 138      18.118 168.038  48.387  1.00114.11           H
ATOM    224  CD  PRO A 138      16.164 168.330  49.228  1.00 78.05           C
ATOM    225 1HD  PRO A 138      15.654 167.367  49.241  1.00 89.27           H
ATOM    226 2HD  PRO A 138      16.677 168.512  50.173  1.00 80.16           H
ATOM    227  N   LEU A 139      14.966 171.233  45.788  1.00 62.09           N
ATOM    228  H   LEU A 139      15.420 172.079  46.108  1.00 56.82           H
ATOM    229  CA  LEU A 139      14.366 171.248  44.457  1.00 69.06           C
ATOM    230  HA  LEU A 139      13.782 170.338  44.315  1.00 77.12           H
ATOM    231  C   LEU A 139      15.449 171.289  43.381  1.00 81.92           C
ATOM    232  O   LEU A 139      15.237 170.830  42.259  1.00103.47           O
ATOM    233  CB  LEU A 139      13.442 172.462  44.313  1.00 59.91           C
ATOM    234 1HB  LEU A 139      14.051 173.357  44.431  1.00 59.86           H
ATOM    235 2HB  LEU A 139      13.046 172.465  43.298  1.00 72.30           H
ATOM    236  CG  LEU A 139      12.257 172.572  45.279  1.00 52.50           C
ATOM    237  HG  LEU A 139      12.629 172.498  46.301  1.00 58.25           H
ATOM    238  CD1 LEU A 139      11.567 173.921  45.118  1.00 52.84           C
ATOM    239 1HD1 LEU A 139      12.253 174.719  45.400  1.00 82.38           H
ATOM    240 2HD1 LEU A 139      10.692 173.964  45.767  1.00 81.40           H
ATOM    241 3HD1 LEU A 139      11.255 174.057  44.082  1.00 85.12           H
ATOM    242  CD2 LEU A 139      11.243 171.458  45.054  1.00 66.98           C
ATOM    243 1HD2 LEU A 139      11.712 170.495  45.257  1.00103.05           H
ATOM    244 2HD2 LEU A 139      10.888 171.482  44.024  1.00 99.03           H
ATOM    245 3HD2 LEU A 139      10.399 171.590  45.731  1.00100.20           H
ATOM    246  N   GLY A 140      16.612 171.832  43.724  1.00 78.62           N
ATOM    247  H   GLY A 140      16.736 172.216  44.650  1.00 72.26           H
ATOM    248  CA  GLY A 140      17.732 171.882  42.800  1.00 92.55           C
ATOM    249 1HA  GLY A 140      18.012 170.864  42.529  1.00113.64           H
ATOM    250 2HA  GLY A 140      17.427 172.411  41.897  1.00100.24           H
ATOM    251  C   GLY A 140      18.937 172.589  43.391  1.00 82.17           C
ATOM    252  O   GLY A 140      18.845 173.163  44.476  1.00 71.56           O
ATOM    253  N   LYS A 141      20.071 172.546  42.699  1.00 90.45           N
ATOM    254  H   LYS A 141      20.110 172.025  41.834  1.00104.80           H
ATOM    255  CA  LYS A 141      21.280 173.242  43.135  1.00 86.12           C
ATOM    256  HA  LYS A 141      20.997 174.236  43.480  1.00 76.55           H
ATOM    257  C   LYS A 141      22.277 173.420  41.994  1.00 94.95           C
ATOM    258  O   LYS A 141      22.163 172.779  40.950  1.00108.12           O
ATOM    259  CB  LYS A 141      21.939 172.503  44.306  1.00 95.99           C
ATOM    260 1HB  LYS A 141      22.724 173.139  44.717  1.00121.12           H
ATOM    261 2HB  LYS A 141      21.190 172.351  45.083  1.00136.86           H
ATOM    262  CG  LYS A 141      22.553 171.153  43.965  1.00129.51           C
ATOM    263 1HG  LYS A 141      21.796 170.512  43.512  1.00185.23           H
ATOM    264 2HG  LYS A 141      23.370 171.296  43.258  1.00176.27           H
ATOM    265  CD  LYS A 141      23.083 170.481  45.223  1.00140.35           C
ATOM    266 1HD  LYS A 141      23.777 171.155  45.727  1.00160.94           H
ATOM    267 2HD  LYS A 141      22.247 170.270  45.889  1.00160.28           H
ATOM    268  CE  LYS A 141      23.801 169.182  44.897  1.00222.81           C
ATOM    269 1HE  LYS A 141      23.134 168.542  44.316  1.00283.28           H
ATOM    270 2HE  LYS A 141      24.684 169.402  44.292  1.00293.47           H
ATOM    271  NZ  LYS A 141      24.193 168.506  46.177  1.00278.09           N
ATOM    272 1HZ  LYS A 141      23.379 168.288  46.735  1.00324.54           H
ATOM    273 2HZ  LYS A 141      24.803 169.097  46.728  1.00318.45           H
ATOM    274 3HZ  LYS A 141      24.691 167.647  45.986  1.00324.91           H
ATOM    275  N   GLY A 142      23.258 174.289  42.210  1.00 92.17           N
ATOM    276  H   GLY A 142      23.308 174.783  43.091  1.00 85.93           H
ATOM    277  CA  GLY A 142      24.294 174.541  41.224  1.00100.87           C
ATOM    278 1HA  GLY A 142      24.639 173.592  40.814  1.00115.96           H
ATOM    279 2HA  GLY A 142      23.877 175.145  40.419  1.00101.93           H
ATOM    280  C   GLY A 142      25.476 175.270  41.832  1.00 95.67           C
ATOM    281  O   GLY A 142      25.604 175.328  43.055  1.00 89.66           O
ATOM    282  N   LYS A 143      26.346 175.819  40.990  1.00101.44           N
ATOM    283  H   LYS A 143      26.173 175.775  39.997  1.00109.56           H
ATOM    284  CA  LYS A 143      27.549 176.505  41.458  1.00102.02           C
ATOM    285  HA  LYS A 143      28.185 175.789  41.979  1.00110.19           H
ATOM    286  C   LYS A 143      27.255 177.624  42.452  1.00 88.74           C
ATOM    287  O   LYS A 143      27.979 177.787  43.432  1.00 93.05           O
ATOM    288  CB  LYS A 143      28.318 177.096  40.272  1.00114.36           C
ATOM    289 1HB  LYS A 143      28.540 176.305  39.556  1.00131.32           H
ATOM    290 2HB  LYS A 143      27.677 177.832  39.787  1.00131.70           H
ATOM    291  CG  LYS A 143      29.615 177.791  40.670  1.00142.48           C
ATOM    292 1HG  LYS A 143      29.401 178.509  41.462  1.00180.80           H
ATOM    293 2HG  LYS A 143      30.322 177.051  41.048  1.00173.08           H
ATOM    294  CD  LYS A 143      30.237 178.548  39.508  1.00179.26           C
ATOM    295 1HD  LYS A 143      30.461 177.854  38.698  1.00217.40           H
ATOM    296 2HD  LYS A 143      29.531 179.298  39.153  1.00215.58           H
ATOM    297  CE  LYS A 143      31.515 179.244  39.949  1.00230.03           C
ATOM    298 1HE  LYS A 143      31.290 179.902  40.793  1.00273.37           H
ATOM    299 2HE  LYS A 143      32.231 178.493  40.290  1.00267.76           H
ATOM    300  NZ  LYS A 143      32.077 180.030  38.802  1.00301.20           N
ATOM    301 1HZ  LYS A 143      32.930 180.496  39.083  1.00349.72           H
ATOM    302 2HZ  LYS A 143      31.417 180.734  38.500  1.00347.10           H
ATOM    303 3HZ  LYS A 143      32.287 179.421  38.023  1.00351.95           H
ATOM    304  N   PHE A 144      26.226 178.417  42.177  1.00 79.40           N
ATOM    305  H   PHE A 144      25.617 178.196  41.401  1.00 82.66           H
ATOM    306  CA  PHE A 144      25.959 179.622  42.956  1.00 68.97           C
ATOM    307  HA  PHE A 144      26.904 179.985  43.360  1.00 70.61           H
ATOM    308  C   PHE A 144      25.020 179.404  44.138  1.00 62.14           C
ATOM    309  O   PHE A 144      24.895 180.289  44.985  1.00 58.22           O
ATOM    310  CB  PHE A 144      25.380 180.718  42.058  1.00 67.96           C
ATOM    311 1HB  PHE A 144      24.476 180.345  41.578  1.00 69.33           H
ATOM    312 2HB  PHE A 144      25.107 181.568  42.684  1.00 64.50           H
ATOM    313  CG  PHE A 144      26.330 181.200  40.997  1.00 77.21           C
ATOM    314  CD1 PHE A 144      27.260 182.193  41.287  1.00 83.69           C
ATOM    315  HD1 PHE A 144      27.285 182.633  42.273  1.00 85.29           H
ATOM    316  CD2 PHE A 144      26.281 180.679  39.708  1.00 89.24           C
ATOM    317  HD2 PHE A 144      25.548 179.924  39.461  1.00 95.16           H
ATOM    318  CE1 PHE A 144      28.156 182.634  40.319  1.00 98.08           C
ATOM    319  HE1 PHE A 144      28.882 183.396  40.561  1.00111.50           H
ATOM    320  CE2 PHE A 144      27.161 181.128  38.726  1.00102.57           C
ATOM    321  HE2 PHE A 144      27.103 180.729  37.724  1.00118.88           H
ATOM    322  CZ  PHE A 144      28.108 182.100  39.035  1.00104.79           C
ATOM    323  HZ  PHE A 144      28.797 182.445  38.279  1.00119.67           H
ATOM    324  N   GLY A 145      24.349 178.259  44.208  1.00 64.63           N
ATOM    325  H   GLY A 145      24.501 177.524  43.531  1.00 71.80           H
ATOM    326  CA  GLY A 145      23.373 178.063  45.265  1.00 62.25           C
ATOM    327 1HA  GLY A 145      23.887 178.118  46.224  1.00 67.11           H
ATOM    328 2HA  GLY A 145      22.683 178.905  45.221  1.00 64.72           H
ATOM    329  C   GLY A 145      22.532 176.801  45.262  1.00 61.02           C
ATOM    330  O   GLY A 145      22.740 175.879  44.474  1.00 70.52           O
ATOM    331  N   ASN A 146      21.553 176.790  46.160  1.00 53.98           N
ATOM    332  H   ASN A 146      21.420 177.602  46.747  1.00 50.28           H
ATOM    333  CA  ASN A 146      20.633 175.671  46.337  1.00 53.94           C
ATOM    334  HA  ASN A 146      20.736 174.972  45.507  1.00 60.81           H
ATOM    335  C   ASN A 146      19.201 176.198  46.367  1.00 47.64           C
ATOM    336  O   ASN A 146      18.961 177.344  46.742  1.00 44.19           O
ATOM    337  CB  ASN A 146      20.933 174.945  47.651  1.00 55.66           C
ATOM    338 1HB  ASN A 146      20.989 175.675  48.458  1.00 53.81           H
ATOM    339 2HB  ASN A 146      20.116 174.255  47.861  1.00 58.15           H
ATOM    340  CG  ASN A 146      22.228 174.160  47.614  1.00 67.38           C
ATOM    341  OD1 ASN A 146      23.289 174.679  47.278  1.00 91.16           O
ATOM    342  ND2 ASN A 146      22.146 172.890  47.978  1.00 95.19           N
ATOM    343 1HD2 ASN A 146      22.988 172.335  48.010  1.00107.02           H
ATOM    344 2HD2 ASN A 146      21.256 172.491  48.234  1.00130.78           H
ATOM    345  N   VAL A 147      18.246 175.357  45.983  1.00 48.74           N
ATOM    346  H   VAL A 147      18.491 174.430  45.661  1.00 55.02           H
ATOM    347  CA  VAL A 147      16.831 175.719  45.992  1.00 43.11           C
ATOM    348  HA  VAL A 147      16.708 176.680  46.488  1.00 41.30           H
ATOM    349  C   VAL A 147      16.083 174.649  46.780  1.00 39.83           C
ATOM    350  O   VAL A 147      16.290 173.458  46.553  1.00 45.43           O
ATOM    351  CB  VAL A 147      16.242 175.818  44.567  1.00 46.49           C
ATOM    352  HB  VAL A 147      16.314 174.842  44.087  1.00 62.31           H
ATOM    353  CG1 VAL A 147      14.776 176.239  44.612  1.00 88.49           C
ATOM    354 1HG1 VAL A 147      14.689 177.234  45.049  1.00137.15           H
ATOM    355 2HG1 VAL A 147      14.210 175.531  45.216  1.00133.66           H
ATOM    356 3HG1 VAL A 147      14.367 176.251  43.602  1.00134.95           H
ATOM    357  CG2 VAL A 147      17.021 176.828  43.728  1.00 70.75           C
ATOM    358 1HG2 VAL A 147      18.048 176.486  43.605  1.00116.02           H
ATOM    359 2HG2 VAL A 147      17.017 177.800  44.222  1.00113.45           H
ATOM    360 3HG2 VAL A 147      16.560 176.920  42.745  1.00107.92           H
ATOM    361  N   TYR A 148      15.236 175.067  47.715  1.00 34.04           N
ATOM    362  H   TYR A 148      15.082 176.059  47.842  1.00 32.77           H
ATOM    363  CA  TYR A 148      14.516 174.146  48.589  1.00 32.17           C
ATOM    364  HA  TYR A 148      14.687 173.124  48.256  1.00 37.40           H
ATOM    365  C   TYR A 148      13.011 174.397  48.588  1.00 27.67           C
ATOM    366  O   TYR A 148      12.552 175.523  48.392  1.00 26.31           O
ATOM    367  CB  TYR A 148      15.014 174.281  50.030  1.00 31.10           C
ATOM    368 1HB  TYR A 148      14.792 175.288  50.383  1.00 28.91           H
ATOM    369 2HB  TYR A 148      14.459 173.577  50.649  1.00 32.90           H
ATOM    370  CG  TYR A 148      16.492 174.016  50.221  1.00 36.55           C
ATOM    371  CD1 TYR A 148      16.958 172.726  50.475  1.00 46.03           C
ATOM    372  HD1 TYR A 148      16.259 171.902  50.511  1.00 51.23           H
ATOM    373  CD2 TYR A 148      17.416 175.062  50.192  1.00 37.72           C
ATOM    374  HD2 TYR A 148      17.080 176.066  49.978  1.00 37.27           H
ATOM    375  CE1 TYR A 148      18.311 172.486  50.707  1.00 54.98           C
ATOM    376  HE1 TYR A 148      18.659 171.483  50.903  1.00 68.07           H
ATOM    377  CE2 TYR A 148      18.766 174.830  50.445  1.00 45.24           C
ATOM    378  HE2 TYR A 148      19.468 175.650  50.445  1.00 49.83           H
ATOM    379  CZ  TYR A 148      19.205 173.543  50.709  1.00 53.13           C
ATOM    380  OH  TYR A 148      20.534 173.317  50.982  1.00 65.23           O
ATOM    381  HH  TYR A 148      20.718 172.403  51.216  1.00 83.21           H
ATOM    382  N   LEU A 149      12.251 173.337  48.841  1.00 28.03           N
ATOM    383  H   LEU A 149      12.676 172.423  48.928  1.00 32.75           H
ATOM    384  CA  LEU A 149      10.819 173.451  49.088  1.00 23.68           C
ATOM    385  HA  LEU A 149      10.359 174.051  48.303  1.00 23.40           H
ATOM    386  C   LEU A 149      10.645 174.146  50.435  1.00 19.63           C
ATOM    387  O   LEU A 149      11.288 173.773  51.415  1.00 24.01           O
ATOM    388  CB  LEU A 149      10.193 172.054  49.125  1.00 28.84           C
ATOM    389 1HB  LEU A 149      10.495 171.522  48.223  1.00 38.24           H
ATOM    390 2HB  LEU A 149      10.621 171.525  49.977  1.00 34.32           H
ATOM    391  CG  LEU A 149       8.668 171.964  49.236  1.00 30.12           C
ATOM    392  HG  LEU A 149       8.335 172.576  50.074  1.00 40.17           H
ATOM    393  CD1 LEU A 149       7.989 172.459  47.966  1.00 39.60           C
ATOM    394 1HD1 LEU A 149       8.364 171.905  47.105  1.00 72.78           H
ATOM    395 2HD1 LEU A 149       8.188 173.522  47.831  1.00 73.51           H
ATOM    396 3HD1 LEU A 149       6.912 172.309  48.047  1.00 73.15           H
ATOM    397  CD2 LEU A 149       8.270 170.518  49.500  1.00 47.39           C
ATOM    398 1HD2 LEU A 149       8.601 169.885  48.677  1.00 80.87           H
ATOM    399 2HD2 LEU A 149       7.187 170.450  49.596  1.00 84.39           H
ATOM    400 3HD2 LEU A 149       8.729 170.176  50.428  1.00 82.51           H
ATOM    401  N   ALA A 150       9.793 175.163  50.489  1.00 16.80           N
ATOM    402  H   ALA A 150       9.260 175.429  49.671  1.00 18.18           H
ATOM    403  CA  ALA A 150       9.602 175.950  51.701  1.00 15.85           C
ATOM    404  HA  ALA A 150      10.110 175.466  52.535  1.00 18.91           H
ATOM    405  C   ALA A 150       8.120 176.055  52.045  1.00 14.90           C
ATOM    406  O   ALA A 150       7.255 175.907  51.183  1.00 16.47           O
ATOM    407  CB  ALA A 150      10.197 177.339  51.508  1.00 18.00           C
ATOM    408 1HB  ALA A 150      10.005 177.946  52.392  1.00 49.29           H
ATOM    409 2HB  ALA A 150       9.746 177.815  50.637  1.00 46.49           H
ATOM    410 3HB  ALA A 150      11.273 177.253  51.355  1.00 44.74           H
ATOM    411  N   ARG A 151       7.828 176.321  53.313  1.00 17.14           N
ATOM    412  H   ARG A 151       8.568 176.352  54.004  1.00 20.30           H
ATOM    413  CA  ARG A 151       6.461 176.559  53.762  1.00 19.79           C
ATOM    414  HA  ARG A 151       5.860 176.876  52.909  1.00 21.84           H
ATOM    415  C   ARG A 151       6.442 177.671  54.802  1.00 23.57           C
ATOM    416  O   ARG A 151       7.268 177.697  55.712  1.00 27.98           O
ATOM    417  CB  ARG A 151       5.883 175.259  54.328  1.00 24.52           C
ATOM    418 1HB  ARG A 151       6.074 174.464  53.608  1.00 56.71           H
ATOM    419 2HB  ARG A 151       6.397 175.012  55.257  1.00 55.95           H
ATOM    420  CG  ARG A 151       4.387 175.316  54.586  1.00 44.04           C
ATOM    421 1HG  ARG A 151       4.200 175.954  55.449  1.00 89.17           H
ATOM    422 2HG  ARG A 151       3.900 175.751  53.713  1.00 87.80           H
ATOM    423  CD  ARG A 151       3.791 173.937  54.831  1.00 40.93           C
ATOM    424 1HD  ARG A 151       2.704 174.019  54.803  1.00 46.16           H
ATOM    425 2HD  ARG A 151       4.104 173.271  54.026  1.00 40.54           H
ATOM    426  NE  ARG A 151       4.193 173.361  56.114  1.00 44.32           N
ATOM    427  HE  ARG A 151       4.805 173.911  56.698  1.00 48.22           H
ATOM    428  CZ  ARG A 151       3.833 172.163  56.558  1.00 51.21           C
ATOM    429  NH1 ARG A 151       3.030 171.366  55.881  1.00 56.62           N
ATOM    430 1HH1 ARG A 151       2.672 171.665  54.988  1.00 54.20           H
ATOM    431 2HH1 ARG A 151       2.798 170.461  56.259  1.00 69.12           H
ATOM    432  NH2 ARG A 151       4.272 171.756  57.730  1.00 61.91           N
ATOM    433 1HH2 ARG A 151       4.912 172.345  58.242  1.00 64.61           H
ATOM    434 2HH2 ARG A 151       3.983 170.859  58.088  1.00 74.90           H
ATOM    435  N   GLU A 152       5.511 178.605  54.657  1.00 27.13           N
ATOM    436  H   GLU A 152       4.883 178.578  53.865  1.00 27.94           H
ATOM    437  CA  GLU A 152       5.342 179.653  55.659  1.00 34.47           C
ATOM    438  HA  GLU A 152       6.321 180.038  55.946  1.00 36.29           H
ATOM    439  C   GLU A 152       4.687 178.997  56.872  1.00 37.86           C
ATOM    440  O   GLU A 152       3.713 178.259  56.734  1.00 39.71           O
ATOM    441  CB  GLU A 152       4.496 180.799  55.098  1.00 43.54           C
ATOM    442 1HB  GLU A 152       4.840 181.009  54.085  1.00 48.12           H
ATOM    443 2HB  GLU A 152       3.454 180.482  55.042  1.00 44.40           H
ATOM    444  CG  GLU A 152       4.585 182.092  55.896  1.00 55.82           C
ATOM    445 1HG  GLU A 152       5.623 182.263  56.181  1.00 58.42           H
ATOM    446 2HG  GLU A 152       4.260 182.916  55.261  1.00 67.35           H
ATOM    447  CD  GLU A 152       3.720 182.067  57.140  1.00 62.64           C
ATOM    448  OE1 GLU A 152       4.244 182.214  58.264  1.00 91.33           O
ATOM    449  OE2 GLU A 152       2.490 181.902  57.003  1.00102.49           O
ATOM    450  N   LYS A 153       5.244 179.215  58.059  1.00 42.70           N
ATOM    451  H   LYS A 153       5.999 179.885  58.148  1.00 45.24           H
ATOM    452  CA  LYS A 153       4.847 178.455  59.242  1.00 49.07           C
ATOM    453  HA  LYS A 153       4.973 177.396  59.017  1.00 47.70           H
ATOM    454  C   LYS A 153       3.394 178.633  59.666  1.00 56.61           C
ATOM    455  O   LYS A 153       2.744 177.665  60.055  1.00 63.44           O
ATOM    456  CB  LYS A 153       5.767 178.808  60.415  1.00 57.65           C
ATOM    457 1HB  LYS A 153       5.784 179.892  60.531  1.00 74.01           H
ATOM    458 2HB  LYS A 153       5.352 178.374  61.325  1.00 82.52           H
ATOM    459  CG  LYS A 153       7.196 178.305  60.255  1.00 68.36           C
ATOM    460 1HG  LYS A 153       7.188 177.216  60.223  1.00 94.09           H
ATOM    461 2HG  LYS A 153       7.615 178.685  59.324  1.00 87.96           H
ATOM    462  CD  LYS A 153       8.066 178.760  61.417  1.00 80.59           C
ATOM    463 1HD  LYS A 153       8.069 179.849  61.454  1.00119.30           H
ATOM    464 2HD  LYS A 153       7.648 178.376  62.347  1.00102.63           H
ATOM    465  CE  LYS A 153       9.497 178.268  61.279  1.00111.06           C
ATOM    466 1HE  LYS A 153       9.505 177.176  61.250  1.00143.55           H
ATOM    467 2HE  LYS A 153       9.919 178.647  60.345  1.00166.90           H
ATOM    468  NZ  LYS A 153      10.267 178.784  62.457  1.00135.30           N
ATOM    469 1HZ  LYS A 153      10.225 179.797  62.467  1.00171.59           H
ATOM    470 2HZ  LYS A 153      11.235 178.501  62.396  1.00166.19           H
ATOM    471 3HZ  LYS A 153       9.876 178.432  63.321  1.00168.20           H
ATOM    472  N   GLN A 154       2.891 179.862  59.620  1.00 62.59           N
ATOM    473  H   GLN A 154       3.456 180.617  59.259  1.00 63.65           H
ATOM    474  CA  GLN A 154       1.552 180.156  60.127  1.00 75.70           C
ATOM    475  HA  GLN A 154       1.419 179.613  61.063  1.00 85.58           H
ATOM    476  C   GLN A 154       0.431 179.715  59.188  1.00 75.40           C
ATOM    477  O   GLN A 154      -0.530 179.077  59.616  1.00 90.84           O
ATOM    478  CB  GLN A 154       1.406 181.654  60.410  1.00 85.74           C
ATOM    479 1HB  GLN A 154       1.500 182.199  59.471  1.00104.19           H
ATOM    480 2HB  GLN A 154       0.405 181.830  60.804  1.00113.47           H
ATOM    481  CG  GLN A 154       2.418 182.226  61.397  1.00134.07           C
ATOM    482 1HG  GLN A 154       3.422 182.114  60.990  1.00186.86           H
ATOM    483 2HG  GLN A 154       2.214 183.289  61.526  1.00191.30           H
ATOM    484  CD  GLN A 154       2.360 181.557  62.756  1.00200.17           C
ATOM    485  OE1 GLN A 154       1.307 181.105  63.198  1.00253.37           O
ATOM    486  NE2 GLN A 154       3.495 181.499  63.436  1.00316.56           N
ATOM    487 1HE2 GLN A 154       3.498 181.066  64.348  1.00426.20           H
ATOM    488 2HE2 GLN A 154       4.340 181.890  63.048  1.00367.67           H
ATOM    489  N   SER A 155       0.533 180.083  57.915  1.00 66.27           N
ATOM    490  H   SER A 155       1.345 180.604  57.614  1.00 62.81           H
ATOM    491  CA  SER A 155      -0.513 179.805  56.933  1.00 68.05           C
ATOM    492  HA  SER A 155      -1.475 179.770  57.444  1.00 80.00           H
ATOM    493  C   SER A 155      -0.327 178.483  56.195  1.00 61.49           C
ATOM    494  O   SER A 155      -1.213 178.049  55.460  1.00 68.74           O
ATOM    495  CB  SER A 155      -0.555 180.933  55.900  1.00 68.07           C
ATOM    496 1HB  SER A 155      -1.389 180.762  55.219  1.00 76.82           H
ATOM    497 2HB  SER A 155      -0.701 181.885  56.412  1.00103.88           H
ATOM    498  OG  SER A 155       0.652 180.982  55.159  1.00 76.88           O
ATOM    499  HG  SER A 155       1.340 181.344  55.723  1.00 74.98           H
ATOM    500  N   LYS A 156       0.838 177.869  56.382  1.00 52.78           N
ATOM    501  H   LYS A 156       1.511 178.299  57.001  1.00 52.39           H
ATOM    502  CA  LYS A 156       1.218 176.614  55.735  1.00 46.98           C
ATOM    503  HA  LYS A 156       2.233 176.381  56.053  1.00 44.68           H
ATOM    504  C   LYS A 156       1.242 176.717  54.212  1.00 40.90           C
ATOM    505  O   LYS A 156       1.076 175.723  53.507  1.00 40.15           O
ATOM    506  CB  LYS A 156       0.304 175.464  56.177  1.00 58.81           C
ATOM    507 1HB  LYS A 156      -0.698 175.652  55.792  1.00 66.56           H
ATOM    508 2HB  LYS A 156       0.666 174.541  55.725  1.00 62.96           H
ATOM    509  CG  LYS A 156       0.201 175.249  57.685  1.00 77.01           C
ATOM    510 1HG  LYS A 156      -0.178 176.158  58.154  1.00124.41           H
ATOM    511 2HG  LYS A 156      -0.509 174.443  57.870  1.00105.31           H
ATOM    512  CD  LYS A 156       1.533 174.880  58.323  1.00107.82           C
ATOM    513 1HD  LYS A 156       1.947 174.009  57.815  1.00141.82           H
ATOM    514 2HD  LYS A 156       2.225 175.716  58.223  1.00165.65           H
ATOM    515  CE  LYS A 156       1.359 174.560  59.799  1.00139.19           C
ATOM    516 1HE  LYS A 156       0.901 175.420  60.294  1.00182.32           H
ATOM    517 2HE  LYS A 156       0.692 173.702  59.904  1.00159.89           H
ATOM    518  NZ  LYS A 156       2.704 174.266  60.394  1.00216.18           N
ATOM    519 1HZ  LYS A 156       3.272 175.103  60.380  1.00262.29           H
ATOM    520 2HZ  LYS A 156       3.178 173.544  59.868  1.00272.79           H
ATOM    521 3HZ  LYS A 156       2.607 173.965  61.354  1.00271.63           H
ATOM    522  N   PHE A 157       1.473 177.924  53.708  1.00 42.64           N
ATOM    523  H   PHE A 157       1.609 178.699  54.341  1.00 49.48           H
ATOM    524  CA  PHE A 157       1.524 178.179  52.272  1.00 41.46           C
ATOM    525  HA  PHE A 157       0.708 177.637  51.792  1.00 46.62           H
ATOM    526  C   PHE A 157       2.851 177.700  51.687  1.00 29.74           C
ATOM    527  O   PHE A 157       3.913 177.989  52.237  1.00 26.34           O
ATOM    528  CB  PHE A 157       1.340 179.677  52.016  1.00 56.59           C
ATOM    529 1HB  PHE A 157       0.534 180.041  52.652  1.00 95.37           H
ATOM    530 2HB  PHE A 157       2.256 180.197  52.297  1.00 90.94           H
ATOM    531  CG  PHE A 157       1.002 180.009  50.589  1.00 40.39           C
ATOM    532  CD1 PHE A 157      -0.324 180.111  50.184  1.00 80.56           C
ATOM    533  HD1 PHE A 157      -1.119 179.955  50.899  1.00153.94           H
ATOM    534  CD2 PHE A 157       2.009 180.211  49.651  1.00 82.90           C
ATOM    535  HD2 PHE A 157       3.042 180.119  49.949  1.00156.97           H
ATOM    536  CE1 PHE A 157      -0.643 180.422  48.864  1.00112.38           C
ATOM    537  HE1 PHE A 157      -1.677 180.499  48.562  1.00209.26           H
ATOM    538  CE2 PHE A 157       1.701 180.516  48.328  1.00114.61           C
ATOM    539  HE2 PHE A 157       2.493 180.660  47.608  1.00213.28           H
ATOM    540  CZ  PHE A 157       0.372 180.626  47.934  1.00104.03           C
ATOM    541  HZ  PHE A 157       0.128 180.862  46.909  1.00159.92           H
ATOM    542  N   ILE A 158       2.792 176.961  50.584  1.00 28.89           N
ATOM    543  H   ILE A 158       1.900 176.792  50.142  1.00 36.06           H
ATOM    544  CA  ILE A 158       3.980 176.361  49.979  1.00 23.32           C
ATOM    545  HA  ILE A 158       4.657 176.051  50.775  1.00 21.01           H
ATOM    546  C   ILE A 158       4.714 177.376  49.106  1.00 20.47           C
ATOM    547  O   ILE A 158       4.117 178.038  48.257  1.00 24.21           O
ATOM    548  CB  ILE A 158       3.622 175.121  49.126  1.00 29.26           C
ATOM    549  HB  ILE A 158       3.012 175.456  48.287  1.00 37.71           H
ATOM    550  CG1 ILE A 158       2.801 174.097  49.922  1.00 38.25           C
ATOM    551 1HG1 ILE A 158       1.881 174.573  50.260  1.00 73.07           H
ATOM    552 2HG1 ILE A 158       2.519 173.292  49.243  1.00 80.59           H
ATOM    553  CG2 ILE A 158       4.881 174.463  48.562  1.00 32.62           C
ATOM    554 1HG2 ILE A 158       4.610 173.565  48.007  1.00 60.17           H
ATOM    555 2HG2 ILE A 158       5.561 174.199  49.372  1.00 64.10           H
ATOM    556 3HG2 ILE A 158       5.386 175.154  47.888  1.00 63.16           H
ATOM    557  CD1 ILE A 158       3.482 173.470  51.128  1.00 55.79           C
ATOM    558 1HD1 ILE A 158       4.317 172.849  50.804  1.00 97.70           H
ATOM    559 2HD1 ILE A 158       2.764 172.848  51.663  1.00 98.88           H
ATOM    560 3HD1 ILE A 158       3.845 174.248  51.799  1.00 99.10           H
ATOM    561  N   LEU A 159       6.017 177.499  49.340  1.00 16.97           N
ATOM    562  H   LEU A 159       6.454 176.883  50.013  1.00 17.50           H
ATOM    563  CA  LEU A 159       6.875 178.488  48.694  1.00 15.22           C
ATOM    564  HA  LEU A 159       6.376 178.912  47.823  1.00 17.40           H
ATOM    565  C   LEU A 159       8.173 177.823  48.242  1.00 15.44           C
ATOM    566  O   LEU A 159       8.444 176.675  48.591  1.00 19.25           O
ATOM    567  CB  LEU A 159       7.175 179.605  49.698  1.00 14.47           C
ATOM    568 1HB  LEU A 159       7.638 179.154  50.576  1.00 19.60           H
ATOM    569 2HB  LEU A 159       7.895 180.292  49.253  1.00 17.83           H
ATOM    570  CG  LEU A 159       5.961 180.418  50.157  1.00 18.65           C
ATOM    571  HG  LEU A 159       5.166 179.733  50.450  1.00 27.09           H
ATOM    572  CD1 LEU A 159       6.299 181.274  51.366  1.00 25.92           C
ATOM    573 1HD1 LEU A 159       7.010 182.050  51.084  1.00 57.70           H
ATOM    574 2HD1 LEU A 159       6.729 180.648  52.148  1.00 55.76           H
ATOM    575 3HD1 LEU A 159       5.390 181.740  51.744  1.00 58.91           H
ATOM    576  CD2 LEU A 159       5.450 181.304  49.028  1.00 31.24           C
ATOM    577 1HD2 LEU A 159       6.272 181.893  48.621  1.00 65.61           H
ATOM    578 2HD2 LEU A 159       4.680 181.974  49.409  1.00 62.47           H
ATOM    579 3HD2 LEU A 159       5.024 180.683  48.240  1.00 65.89           H
ATOM    580  N   ALA A 160       8.987 178.544  47.478  1.00 15.94           N
ATOM    581  H   ALA A 160       8.709 179.471  47.181  1.00 17.14           H
ATOM    582  CA  ALA A 160      10.303 178.057  47.076  1.00 18.31           C
ATOM    583  HA  ALA A 160      10.449 177.051  47.471  1.00 20.05           H
ATOM    584  C   ALA A 160      11.405 178.953  47.638  1.00 17.08           C
ATOM    585  O   ALA A 160      11.395 180.167  47.432  1.00 19.71           O
ATOM    586  CB  ALA A 160      10.398 177.997  45.557  1.00 25.57           C
ATOM    587 1HB  ALA A 160       9.632 177.326  45.168  1.00 55.81           H
ATOM    588 2HB  ALA A 160      11.382 177.629  45.267  1.00 56.69           H
ATOM    589 3HB  ALA A 160      10.249 178.994  45.141  1.00 54.85           H
ATOM    590  N   LEU A 161      12.361 178.359  48.345  1.00 19.57           N
ATOM    591  H   LEU A 161      12.321 177.359  48.498  1.00 24.83           H
ATOM    592  CA  LEU A 161      13.500 179.092  48.890  1.00 19.88           C
ATOM    593  HA  LEU A 161      13.241 180.148  48.984  1.00 18.64           H
ATOM    594  C   LEU A 161      14.711 178.961  47.972  1.00 24.66           C
ATOM    595  O   LEU A 161      15.209 177.857  47.759  1.00 31.79           O
ATOM    596  CB  LEU A 161      13.879 178.540  50.268  1.00 21.72           C
ATOM    597 1HB  LEU A 161      13.025 178.646  50.937  1.00 21.65           H
ATOM    598 2HB  LEU A 161      14.085 177.476  50.151  1.00 26.41           H
ATOM    599  CG  LEU A 161      15.104 179.180  50.929  1.00 32.54           C
ATOM    600  HG  LEU A 161      15.920 179.197  50.207  1.00 48.41           H
ATOM    601  CD1 LEU A 161      14.826 180.611  51.371  1.00 41.68           C
ATOM    602 1HD1 LEU A 161      14.000 180.623  52.083  1.00 76.17           H
ATOM    603 2HD1 LEU A 161      14.571 181.221  50.505  1.00 75.14           H
ATOM    604 3HD1 LEU A 161      15.715 181.024  51.845  1.00 72.30           H
ATOM    605  CD2 LEU A 161      15.562 178.364  52.130  1.00 45.24           C
ATOM    606 1HD2 LEU A 161      14.814 178.420  52.920  1.00 79.25           H
ATOM    607 2HD2 LEU A 161      16.505 178.763  52.503  1.00 80.39           H
ATOM    608 3HD2 LEU A 161      15.706 177.324  51.836  1.00 75.98           H
ATOM    609  N   LYS A 162      15.215 180.081  47.466  1.00 24.63           N
ATOM    610  H   LYS A 162      14.745 180.962  47.636  1.00 23.53           H
ATOM    611  CA  LYS A 162      16.484 180.100  46.743  1.00 28.34           C
ATOM    612  HA  LYS A 162      16.732 179.091  46.413  1.00 31.76           H
ATOM    613  C   LYS A 162      17.563 180.584  47.705  1.00 27.97           C
ATOM    614  O   LYS A 162      17.387 181.589  48.391  1.00 27.50           O
ATOM    615  CB  LYS A 162      16.401 181.029  45.529  1.00 31.53           C
ATOM    616 1HB  LYS A 162      15.519 180.765  44.944  1.00 37.54           H
ATOM    617 2HB  LYS A 162      16.281 182.048  45.891  1.00 39.67           H
ATOM    618  CG  LYS A 162      17.624 180.980  44.620  1.00 43.79           C
ATOM    619 1HG  LYS A 162      18.522 180.990  45.238  1.00 60.35           H
ATOM    620 2HG  LYS A 162      17.607 180.054  44.046  1.00 57.09           H
ATOM    621  CD  LYS A 162      17.696 182.164  43.665  1.00 49.83           C
ATOM    622 1HD  LYS A 162      17.665 183.087  44.244  1.00 85.34           H
ATOM    623 2HD  LYS A 162      18.648 182.124  43.135  1.00 98.57           H
ATOM    624  CE  LYS A 162      16.572 182.182  42.639  1.00 65.78           C
ATOM    625 1HE  LYS A 162      16.587 181.248  42.072  1.00125.82           H
ATOM    626 2HE  LYS A 162      15.610 182.267  43.149  1.00110.54           H
ATOM    627  NZ  LYS A 162      16.802 183.356  41.735  1.00 65.02           N
ATOM    628 1HZ  LYS A 162      16.175 183.329  40.942  1.00 92.56           H
ATOM    629 2HZ  LYS A 162      17.754 183.350  41.389  1.00 88.79           H
ATOM    630 3HZ  LYS A 162      16.644 184.225  42.228  1.00 89.42           H
ATOM    631  N   VAL A 163      18.674 179.859  47.757  1.00 31.59           N
ATOM    632  H   VAL A 163      18.757 179.029  47.184  1.00 36.03           H
ATOM    633  CA  VAL A 163      19.798 180.199  48.625  1.00 33.20           C
ATOM    634  HA  VAL A 163      19.578 181.117  49.170  1.00 31.81           H
ATOM    635  C   VAL A 163      21.022 180.410  47.743  1.00 38.40           C
ATOM    636  O   VAL A 163      21.443 179.486  47.051  1.00 47.79           O
ATOM    637  CB  VAL A 163      20.113 179.068  49.628  1.00 37.05           C
ATOM    638  HB  VAL A 163      20.404 178.178  49.071  1.00 55.72           H
ATOM    639  CG1 VAL A 163      21.266 179.466  50.544  1.00 63.16           C
ATOM    640 1HG1 VAL A 163      21.432 178.680  51.281  1.00106.62           H
ATOM    641 2HG1 VAL A 163      21.026 180.398  51.057  1.00101.82           H
ATOM    642 3HG1 VAL A 163      22.174 179.599  49.956  1.00100.91           H
ATOM    643  CG2 VAL A 163      18.879 178.725  50.455  1.00 52.74           C
ATOM    644 1HG2 VAL A 163      19.147 178.017  51.240  1.00 87.31           H
ATOM    645 2HG2 VAL A 163      18.124 178.270  49.814  1.00 94.99           H
ATOM    646 3HG2 VAL A 163      18.473 179.630  50.905  1.00 89.48           H
ATOM    647  N   LEU A 164      21.583 181.614  47.751  1.00 37.13           N
ATOM    648  H   LEU A 164      21.195 182.345  48.334  1.00 35.32           H
ATOM    649  CA  LEU A 164      22.759 181.929  46.946  1.00 40.32           C
ATOM    650  HA  LEU A 164      23.010 181.076  46.316  1.00 44.31           H
ATOM    651  C   LEU A 164      23.953 182.226  47.848  1.00 41.07           C
ATOM    652  O   LEU A 164      23.824 182.929  48.848  1.00 40.06           O
ATOM    653  CB  LEU A 164      22.472 183.142  46.056  1.00 40.58           C
ATOM    654 1HB  LEU A 164      22.115 183.946  46.699  1.00 39.55           H
ATOM    655 2HB  LEU A 164      23.415 183.465  45.615  1.00 44.99           H
ATOM    656  CG  LEU A 164      21.465 182.955  44.917  1.00 42.72           C
ATOM    657  HG  LEU A 164      20.594 182.421  45.295  1.00 47.83           H
ATOM    658  CD1 LEU A 164      21.009 184.315  44.409  1.00 47.62           C
ATOM    659 1HD1 LEU A 164      20.300 184.179  43.592  1.00 78.23           H
ATOM    660 2HD1 LEU A 164      20.521 184.861  45.216  1.00 78.31           H
ATOM    661 3HD1 LEU A 164      21.866 184.884  44.051  1.00 79.16           H
ATOM    662  CD2 LEU A 164      22.074 182.157  43.770  1.00 54.67           C
ATOM    663 1HD2 LEU A 164      21.332 182.029  42.981  1.00 86.90           H
ATOM    664 2HD2 LEU A 164      22.385 181.176  44.128  1.00 88.34           H
ATOM    665 3HD2 LEU A 164      22.938 182.686  43.369  1.00 86.99           H
ATOM    666  N   PHE A 165      25.118 181.694  47.497  1.00 46.26           N
ATOM    667  H   PHE A 165      25.185 181.142  46.652  1.00 50.59           H
ATOM    668  CA  PHE A 165      26.324 181.893  48.296  1.00 49.02           C
ATOM    669  HA  PHE A 165      26.037 181.991  49.343  1.00 48.21           H
ATOM    670  C   PHE A 165      27.059 183.162  47.877  1.00 51.60           C
ATOM    671  O   PHE A 165      27.352 183.363  46.698  1.00 56.14           O
ATOM    672  CB  PHE A 165      27.272 180.700  48.154  1.00 56.58           C
ATOM    673 1HB  PHE A 165      27.530 180.580  47.102  1.00 62.45           H
ATOM    674 2HB  PHE A 165      28.186 180.915  48.708  1.00 61.80           H
ATOM    675  CG  PHE A 165      26.700 179.407  48.664  1.00 63.26           C
ATOM    676  CD1 PHE A 165      26.705 179.122  50.026  1.00112.85           C
ATOM    677  HD1 PHE A 165      27.127 179.831  50.722  1.00190.13           H
ATOM    678  CD2 PHE A 165      26.173 178.470  47.782  1.00 99.22           C
ATOM    679  HD2 PHE A 165      26.183 178.666  46.720  1.00166.65           H
ATOM    680  CE1 PHE A 165      26.177 177.924  50.504  1.00133.27           C
ATOM    681  HE1 PHE A 165      26.197 177.708  51.562  1.00226.76           H
ATOM    682  CE2 PHE A 165      25.639 177.272  48.251  1.00117.77           C
ATOM    683  HE2 PHE A 165      25.235 176.550  47.555  1.00198.13           H
ATOM    684  CZ  PHE A 165      25.635 177.001  49.615  1.00102.82           C
ATOM    685  HZ  PHE A 165      25.219 176.074  49.982  1.00128.09           H
ATOM    686  N   LYS A 166      27.382 184.012  48.846  1.00 52.92           N
ATOM    687  H   LYS A 166      27.153 183.788  49.806  1.00 52.70           H
ATOM    688  CA  LYS A 166      28.076 185.267  48.568  1.00 58.38           C
ATOM    689  HA  LYS A 166      27.538 185.799  47.783  1.00 58.13           H
ATOM    690  C   LYS A 166      29.489 185.041  48.046  1.00 66.61           C
ATOM    691  O   LYS A 166      29.989 185.838  47.258  1.00 72.30           O
ATOM    692  CB  LYS A 166      28.118 186.163  49.809  1.00 62.35           C
ATOM    693 1HB  LYS A 166      28.486 185.589  50.659  1.00 82.93           H
ATOM    694 2HB  LYS A 166      28.818 186.977  49.616  1.00 88.06           H
ATOM    695  CG  LYS A 166      26.768 186.774  50.152  1.00 70.91           C
ATOM    696 1HG  LYS A 166      26.391 187.302  49.276  1.00100.62           H
ATOM    697 2HG  LYS A 166      26.065 185.984  50.417  1.00 95.07           H
ATOM    698  CD  LYS A 166      26.878 187.759  51.304  1.00 77.12           C
ATOM    699 1HD  LYS A 166      27.191 187.229  52.204  1.00 97.59           H
ATOM    700 2HD  LYS A 166      27.622 188.517  51.059  1.00111.22           H
ATOM    701  CE  LYS A 166      25.546 188.443  51.557  1.00105.37           C
ATOM    702 1HE  LYS A 166      25.248 188.995  50.662  1.00158.71           H
ATOM    703 2HE  LYS A 166      24.789 187.682  51.765  1.00168.89           H
ATOM    704  NZ  LYS A 166      25.693 189.365  52.728  1.00112.55           N
ATOM    705 1HZ  LYS A 166      25.779 188.810  53.571  1.00149.03           H
ATOM    706 2HZ  LYS A 166      24.882 189.964  52.806  1.00143.03           H
ATOM    707 3HZ  LYS A 166      26.518 189.940  52.625  1.00143.21           H
ATOM    708  N   ALA A 167      30.118 183.946  48.459  1.00 70.98           N
ATOM    709  H   ALA A 167      29.664 183.328  49.114  1.00 69.88           H
ATOM    710  CA  ALA A 167      31.450 183.603  47.971  1.00 81.79           C
ATOM    711  HA  ALA A 167      32.131 184.426  48.191  1.00 88.99           H
ATOM    712  C   ALA A 167      31.449 183.392  46.458  1.00 83.33           C
ATOM    713  O   ALA A 167      32.434 183.686  45.782  1.00 95.71           O
ATOM    714  CB  ALA A 167      31.954 182.350  48.675  1.00 90.44           C
ATOM    715 1HB  ALA A 167      32.968 182.130  48.342  1.00121.07           H
ATOM    716 2HB  ALA A 167      31.305 181.507  48.436  1.00123.82           H
ATOM    717 3HB  ALA A 167      31.956 182.512  49.753  1.00118.55           H
ATOM    718  N   GLN A 168      30.339 182.892  45.924  1.00 76.28           N
ATOM    719  H   GLN A 168      29.547 182.692  46.518  1.00 71.42           H
ATOM    720  CA  GLN A 168      30.208 182.646  44.492  1.00 79.92           C
ATOM    721  HA  GLN A 168      31.183 182.379  44.082  1.00 89.69           H
ATOM    722  C   GLN A 168      29.715 183.895  43.764  1.00 77.95           C
ATOM    723  O   GLN A 168      30.191 184.215  42.676  1.00 87.09           O
ATOM    724  CB  GLN A 168      29.236 181.487  44.252  1.00 78.47           C
ATOM    725 1HB  GLN A 168      28.262 181.766  44.655  1.00 80.10           H
ATOM    726 2HB  GLN A 168      29.128 181.341  43.177  1.00 89.68           H
ATOM    727  CG  GLN A 168      29.652 180.160  44.878  1.00 86.30           C
ATOM    728 1HG  GLN A 168      29.920 180.318  45.922  1.00 99.23           H
ATOM    729 2HG  GLN A 168      28.800 179.482  44.849  1.00104.68           H
ATOM    730  CD  GLN A 168      30.817 179.499  44.167  1.00102.62           C
ATOM    731  OE1 GLN A 168      31.218 179.901  43.077  1.00130.61           O
ATOM    732  NE2 GLN A 168      31.371 178.466  44.784  1.00142.36           N
ATOM    733 1HE2 GLN A 168      32.160 178.002  44.360  1.00170.21           H
ATOM    734 2HE2 GLN A 168      30.994 178.139  45.661  1.00180.89           H
ATOM    735  N   LEU A 169      28.770 184.606  44.371  1.00 69.99           N
ATOM    736  H   LEU A 169      28.411 184.294  45.263  1.00 66.48           H
ATOM    737  CA  LEU A 169      28.236 185.838  43.795  1.00 70.33           C
ATOM    738  HA  LEU A 169      27.891 185.638  42.780  1.00 73.79           H
ATOM    739  C   LEU A 169      29.293 186.937  43.720  1.00 78.89           C
ATOM    740  O   LEU A 169      29.303 187.732  42.782  1.00 87.15           O
ATOM    741  CB  LEU A 169      27.064 186.353  44.635  1.00 62.01           C
ATOM    742 1HB  LEU A 169      27.438 186.513  45.646  1.00 62.39           H
ATOM    743 2HB  LEU A 169      26.787 187.329  44.237  1.00 65.72           H
ATOM    744  CG  LEU A 169      25.778 185.528  44.739  1.00 56.08           C
ATOM    745  HG  LEU A 169      26.029 184.504  45.015  1.00 62.46           H
ATOM    746  CD1 LEU A 169      24.910 186.130  45.837  1.00 56.81           C
ATOM    747 1HD1 LEU A 169      23.946 185.624  45.865  1.00 87.65           H
ATOM    748 2HD1 LEU A 169      24.750 187.191  45.642  1.00 85.42           H
ATOM    749 3HD1 LEU A 169      25.403 186.009  46.802  1.00 86.79           H
ATOM    750  CD2 LEU A 169      25.014 185.501  43.423  1.00 62.15           C
ATOM    751 1HD2 LEU A 169      24.712 186.511  43.148  1.00 95.78           H
ATOM    752 2HD2 LEU A 169      24.127 184.877  43.530  1.00 88.74           H
ATOM    753 3HD2 LEU A 169      25.646 185.085  42.638  1.00 95.91           H
ATOM    754  N   GLU A 170      30.167 187.005  44.718  1.00 81.72           N
ATOM    755  H   GLU A 170      30.102 186.354  45.490  1.00 77.53           H
ATOM    756  CA  GLU A 170      31.221 188.016  44.755  1.00 93.24           C
ATOM    757  HA  GLU A 170      30.772 188.990  44.563  1.00 95.75           H
ATOM    758  C   GLU A 170      32.274 187.776  43.676  1.00103.61           C
ATOM    759  O   GLU A 170      32.798 188.731  43.105  1.00114.55           O
ATOM    760  CB  GLU A 170      31.867 188.062  46.142  1.00 97.10           C
ATOM    761 1HB  GLU A 170      31.072 188.119  46.885  1.00105.72           H
ATOM    762 2HB  GLU A 170      32.428 187.141  46.306  1.00122.07           H
ATOM    763  CG  GLU A 170      32.790 189.252  46.352  1.00144.91           C
ATOM    764 1HG  GLU A 170      33.664 189.146  45.708  1.00223.09           H
ATOM    765 2HG  GLU A 170      32.258 190.161  46.068  1.00184.64           H
ATOM    766  CD  GLU A 170      33.247 189.384  47.793  1.00165.95           C
ATOM    767  OE1 GLU A 170      33.523 188.352  48.441  1.00214.37           O
ATOM    768  OE2 GLU A 170      33.323 190.528  48.290  1.00222.46           O
ATOM    769  N   LYS A 171      32.561 186.516  43.362  1.00104.12           N
ATOM    770  H   LYS A 171      32.121 185.762  43.872  1.00 98.53           H
ATOM    771  CA  LYS A 171      33.464 186.199  42.257  1.00116.28           C
ATOM    772  HA  LYS A 171      34.392 186.755  42.391  1.00127.23           H
ATOM    773  C   LYS A 171      32.875 186.644  40.923  1.00118.55           C
ATOM    774  O   LYS A 171      33.607 187.060  40.027  1.00136.78           O
ATOM    775  CB  LYS A 171      33.782 184.703  42.187  1.00119.39           C
ATOM    776 1HB  LYS A 171      32.860 184.133  42.307  1.00133.01           H
ATOM    777 2HB  LYS A 171      34.183 184.495  41.195  1.00140.61           H
ATOM    778  CG  LYS A 171      34.806 184.233  43.210  1.00153.44           C
ATOM    779 1HG  LYS A 171      35.689 184.868  43.139  1.00198.39           H
ATOM    780 2HG  LYS A 171      34.388 184.317  44.213  1.00205.99           H
ATOM    781  CD  LYS A 171      35.218 182.792  42.944  1.00173.96           C
ATOM    782 1HD  LYS A 171      34.346 182.145  43.034  1.00219.25           H
ATOM    783 2HD  LYS A 171      35.612 182.719  41.930  1.00194.13           H
ATOM    784  CE  LYS A 171      36.290 182.337  43.922  1.00253.61           C
ATOM    785 1HE  LYS A 171      37.130 183.034  43.877  1.00305.85           H
ATOM    786 2HE  LYS A 171      35.878 182.361  44.934  1.00320.14           H
ATOM    787  NZ  LYS A 171      36.736 180.951  43.561  1.00336.15           N
ATOM    788 1HZ  LYS A 171      35.952 180.313  43.588  1.00390.74           H
ATOM    789 2HZ  LYS A 171      37.437 180.626  44.213  1.00387.94           H
ATOM    790 3HZ  LYS A 171      37.132 180.939  42.631  1.00390.24           H
ATOM    791  N   ALA A 172      31.557 186.544  40.795  1.00106.41           N
ATOM    792  H   ALA A 172      31.014 186.155  41.552  1.00 98.44           H
ATOM    793  CA  ALA A 172      30.860 187.023  39.605  1.00109.26           C
ATOM    794  HA  ALA A 172      31.400 186.691  38.718  1.00120.59           H
ATOM    795  C   ALA A 172      30.806 188.549  39.578  1.00110.66           C
ATOM    796  O   ALA A 172      30.572 189.150  38.530  1.00119.84           O
ATOM    797  CB  ALA A 172      29.450 186.448  39.557  1.00103.38           C
ATOM    798 1HB  ALA A 172      28.910 186.878  38.713  1.00131.43           H
ATOM    799 2HB  ALA A 172      28.923 186.687  40.481  1.00127.16           H
ATOM    800 3HB  ALA A 172      29.501 185.366  39.438  1.00132.59           H
ATOM    801  N   GLY A 173      31.011 189.173  40.735  1.00107.91           N
ATOM    802  H   GLY A 173      31.231 188.633  41.561  1.00106.75           H
ATOM    803  CA  GLY A 173      30.919 190.617  40.855  1.00112.91           C
ATOM    804 1HA  GLY A 173      31.441 190.934  41.758  1.00116.72           H
ATOM    805 2HA  GLY A 173      31.402 191.079  39.994  1.00124.63           H
ATOM    806  C   GLY A 173      29.484 191.103  40.919  1.00104.99           C
ATOM    807  O   GLY A 173      29.201 192.271  40.655  1.00115.68           O
ATOM    808  N   VAL A 174      28.570 190.200  41.256  1.00 94.11           N
ATOM    809  H   VAL A 174      28.869 189.270  41.518  1.00 94.11           H
ATOM    810  CA  VAL A 174      27.136 190.477  41.197  1.00 88.47           C
ATOM    811  HA  VAL A 174      27.003 191.469  40.768  1.00 94.93           H
ATOM    812  C   VAL A 174      26.466 190.483  42.568  1.00 80.33           C
ATOM    813  O   VAL A 174      25.271 190.746  42.684  1.00 81.92           O
ATOM    814  CB  VAL A 174      26.435 189.472  40.252  1.00 88.90           C
ATOM    815  HB  VAL A 174      27.118 189.263  39.428  1.00115.15           H
ATOM    816  CG1 VAL A 174      26.139 188.149  40.955  1.00128.52           C
ATOM    817 1HG1 VAL A 174      25.339 188.284  41.683  1.00176.51           H
ATOM    818 2HG1 VAL A 174      25.832 187.409  40.217  1.00179.54           H
ATOM    819 3HG1 VAL A 174      27.035 187.792  41.462  1.00179.44           H
ATOM    820  CG2 VAL A 174      25.168 190.077  39.655  1.00141.97           C
ATOM    821 1HG2 VAL A 174      24.437 190.270  40.440  1.00193.29           H
ATOM    822 2HG2 VAL A 174      25.412 191.011  39.147  1.00196.18           H
ATOM    823 3HG2 VAL A 174      24.740 189.384  38.931  1.00197.76           H
ATOM    824  N   GLU A 175      27.229 190.214  43.622  1.00 76.68           N
ATOM    825  H   GLU A 175      28.213 190.031  43.488  1.00 80.19           H
ATOM    826  CA  GLU A 175      26.674 190.156  44.972  1.00 71.17           C
ATOM    827  HA  GLU A 175      25.910 189.379  44.996  1.00 66.75           H
ATOM    828  C   GLU A 175      26.007 191.468  45.376  1.00 73.73           C
ATOM    829  O   GLU A 175      24.928 191.466  45.968  1.00 72.77           O
ATOM    830  CB  GLU A 175      27.777 189.796  45.972  1.00 74.43           C
ATOM    831 1HB  GLU A 175      28.372 188.992  45.539  1.00 76.89           H
ATOM    832 2HB  GLU A 175      28.430 190.658  46.110  1.00 82.05           H
ATOM    833  CG  GLU A 175      27.281 189.323  47.331  1.00 74.32           C
ATOM    834 1HG  GLU A 175      26.568 188.511  47.180  1.00 73.10           H
ATOM    835 2HG  GLU A 175      28.128 188.932  47.893  1.00 80.04           H
ATOM    836  CD  GLU A 175      26.621 190.420  48.148  1.00 80.72           C
ATOM    837  OE1 GLU A 175      25.515 190.178  48.674  1.00100.94           O
ATOM    838  OE2 GLU A 175      27.210 191.513  48.289  1.00121.75           O
ATOM    839  N   HIS A 176      26.645 192.589  45.055  1.00 81.44           N
ATOM    840  H   HIS A 176      27.532 192.536  44.576  1.00 86.70           H
ATOM    841  CA  HIS A 176      26.093 193.900  45.381  1.00 87.14           C
ATOM    842  HA  HIS A 176      25.678 193.863  46.388  1.00 86.09           H
ATOM    843  C   HIS A 176      24.974 194.284  44.417  1.00 88.37           C
ATOM    844  O   HIS A 176      23.972 194.879  44.812  1.00 91.96           O
ATOM    845  CB  HIS A 176      27.200 194.957  45.349  1.00101.12           C
ATOM    846 1HB  HIS A 176      28.033 194.605  45.958  1.00136.25           H
ATOM    847 2HB  HIS A 176      27.549 195.076  44.323  1.00120.68           H
ATOM    848  CG  HIS A 176      26.763 196.291  45.869  1.00125.22           C
ATOM    849  ND1 HIS A 176      26.017 197.199  45.152  1.00196.54           N
ATOM    850  HD1 HIS A 176      25.702 197.095  44.199  1.00259.99           H
ATOM    851  CD2 HIS A 176      26.943 196.866  47.086  1.00194.29           C
ATOM    852  HD2 HIS A 176      27.499 196.424  47.900  1.00267.51           H
ATOM    853  CE1 HIS A 176      25.767 198.246  45.950  1.00276.85           C
ATOM    854  HE1 HIS A 176      25.195 199.114  45.656  1.00410.89           H
ATOM    855  NE2 HIS A 176      26.301 198.079  47.144  1.00272.34           N
ATOM    856  N   GLN A 177      25.148 193.951  43.142  1.00 91.06           N
ATOM    857  H   GLN A 177      25.982 193.451  42.869  1.00 93.18           H
ATOM    858  CA  GLN A 177      24.154 194.254  42.118  1.00 97.07           C
ATOM    859  HA  GLN A 177      23.933 195.321  42.151  1.00106.59           H
ATOM    860  C   GLN A 177      22.851 193.498  42.367  1.00 85.95           C
ATOM    861  O   GLN A 177      21.768 194.047  42.168  1.00 89.87           O
ATOM    862  CB  GLN A 177      24.712 193.920  40.732  1.00109.69           C
ATOM    863 1HB  GLN A 177      25.686 194.400  40.631  1.00127.15           H
ATOM    864 2HB  GLN A 177      24.853 192.842  40.657  1.00124.13           H
ATOM    865  CG  GLN A 177      23.828 194.380  39.580  1.00167.22           C
ATOM    866 1HG  GLN A 177      24.295 194.085  38.640  1.00209.10           H
ATOM    867 2HG  GLN A 177      22.860 193.886  39.657  1.00221.73           H
ATOM    868  CD  GLN A 177      23.611 195.880  39.568  1.00247.17           C
ATOM    869  OE1 GLN A 177      24.491 196.656  39.936  1.00293.62           O
ATOM    870  NE2 GLN A 177      22.426 196.303  39.154  1.00370.55           N
ATOM    871 1HE2 GLN A 177      22.245 197.295  39.109  1.00488.27           H
ATOM    872 2HE2 GLN A 177      21.716 195.638  38.882  1.00407.66           H
ATOM    873  N   LEU A 178      22.956 192.252  42.815  1.00 75.57           N
ATOM    874  H   LEU A 178      23.875 191.845  42.936  1.00 76.69           H
ATOM    875  CA  LEU A 178      21.793 191.441  43.163  1.00 66.68           C
ATOM    876  HA  LEU A 178      21.227 191.234  42.255  1.00 73.10           H
ATOM    877  C   LEU A 178      20.862 192.149  44.143  1.00 59.44           C
ATOM    878  O   LEU A 178      19.653 191.928  44.109  1.00 57.61           O
ATOM    879  CB  LEU A 178      22.252 190.116  43.781  1.00 63.16           C
ATOM    880 1HB  LEU A 178      22.906 189.615  43.067  1.00 71.14           H
ATOM    881 2HB  LEU A 178      22.846 190.350  44.664  1.00 73.55           H
ATOM    882  CG  LEU A 178      21.159 189.132  44.211  1.00 69.12           C
ATOM    883  HG  LEU A 178      20.488 189.632  44.908  1.00 90.68           H
ATOM    884  CD1 LEU A 178      20.345 188.629  43.025  1.00 86.53           C
ATOM    885 1HD1 LEU A 178      19.651 187.858  43.360  1.00125.00           H
ATOM    886 2HD1 LEU A 178      21.012 188.215  42.269  1.00121.95           H
ATOM    887 3HD1 LEU A 178      19.778 189.454  42.596  1.00129.06           H
ATOM    888  CD2 LEU A 178      21.797 187.954  44.936  1.00107.30           C
ATOM    889 1HD2 LEU A 178      22.450 187.410  44.254  1.00153.65           H
ATOM    890 2HD2 LEU A 178      21.015 187.287  45.300  1.00148.51           H
ATOM    891 3HD2 LEU A 178      22.377 188.318  45.784  1.00151.00           H
ATOM    892  N   ARG A 179      21.412 192.999  45.004  1.00 60.17           N
ATOM    893  H   ARG A 179      22.410 193.157  44.968  1.00 64.92           H
ATOM    894  CA  ARG A 179      20.617 193.740  45.984  1.00 57.90           C
ATOM    895  HA  ARG A 179      20.066 193.030  46.602  1.00 53.46           H
ATOM    896  C   ARG A 179      19.594 194.635  45.292  1.00 61.33           C
ATOM    897  O   ARG A 179      18.503 194.860  45.811  1.00 63.39           O
ATOM    898  CB  ARG A 179      21.516 194.599  46.879  1.00 65.00           C
ATOM    899 1HB  ARG A 179      21.998 195.352  46.255  1.00 79.50           H
ATOM    900 2HB  ARG A 179      20.890 195.115  47.608  1.00 67.51           H
ATOM    901  CG  ARG A 179      22.603 193.833  47.623  1.00 77.31           C
ATOM    902 1HG  ARG A 179      22.145 193.114  48.303  1.00 85.07           H
ATOM    903 2HG  ARG A 179      23.219 193.295  46.903  1.00 95.77           H
ATOM    904  CD  ARG A 179      23.500 194.779  48.409  1.00 90.61           C
ATOM    905 1HD  ARG A 179      23.823 195.588  47.752  1.00111.64           H
ATOM    906 2HD  ARG A 179      22.934 195.203  49.239  1.00 96.28           H
ATOM    907  NE  ARG A 179      24.680 194.084  48.922  1.00111.72           N
ATOM    908  HE  ARG A 179      24.786 193.111  48.674  1.00125.96           H
ATOM    909  CZ  ARG A 179      25.624 194.630  49.679  1.00137.75           C
ATOM    910  NH1 ARG A 179      25.588 195.888  50.068  1.00144.03           N
ATOM    911 1HH1 ARG A 179      24.828 196.480  49.770  1.00128.04           H
ATOM    912 2HH1 ARG A 179      26.329 196.251  50.647  1.00180.51           H
ATOM    913  NH2 ARG A 179      26.657 193.898  50.040  1.00184.38           N
ATOM    914 1HH2 ARG A 179      26.730 192.950  49.701  1.00198.90           H
ATOM    915 2HH2 ARG A 179      27.364 194.296  50.638  1.00220.63           H
ATOM    916  N   ARG A 180      19.956 195.141  44.117  1.00 68.04           N
ATOM    917  H   ARG A 180      20.877 194.928  43.759  1.00 73.02           H
ATOM    918  CA  ARG A 180      19.050 195.937  43.293  1.00 73.47           C
ATOM    919  HA  ARG A 180      18.452 196.586  43.934  1.00 76.08           H
ATOM    920  C   ARG A 180      18.082 195.051  42.521  1.00 68.07           C
ATOM    921  O   ARG A 180      16.923 195.414  42.336  1.00 69.36           O
ATOM    922  CB  ARG A 180      19.828 196.781  42.280  1.00 87.78           C
ATOM    923 1HB  ARG A 180      20.793 196.310  42.089  1.00110.94           H
ATOM    924 2HB  ARG A 180      19.267 196.784  41.346  1.00102.91           H
ATOM    925  CG  ARG A 180      20.056 198.225  42.701  1.00115.25           C
ATOM    926 1HG  ARG A 180      19.089 198.719  42.807  1.00148.34           H
ATOM    927 2HG  ARG A 180      20.571 198.245  43.661  1.00176.88           H
ATOM    928  CD  ARG A 180      20.889 198.975  41.668  1.00161.71           C
ATOM    929 1HD  ARG A 180      21.051 199.998  42.013  1.00217.10           H
ATOM    930 2HD  ARG A 180      21.861 198.487  41.584  1.00198.06           H
ATOM    931  NE  ARG A 180      20.257 198.991  40.348  1.00243.92           N
ATOM    932  HE  ARG A 180      20.548 198.281  39.693  1.00266.18           H
ATOM    933  CZ  ARG A 180      19.329 199.848  39.941  1.00395.93           C
ATOM    934  NH1 ARG A 180      18.842 199.726  38.724  1.00562.97           N
ATOM    935 1HH1 ARG A 180      19.167 198.974  38.136  1.00576.37           H
ATOM    936 2HH1 ARG A 180      18.145 200.377  38.399  1.00749.13           H
ATOM    937  NH2 ARG A 180      18.874 200.824  40.702  1.00502.96           N
ATOM    938 1HH2 ARG A 180      19.240 200.939  41.635  1.00462.76           H
ATOM    939 2HH2 ARG A 180      18.171 201.447  40.338  1.00700.44           H
ATOM    940  N   GLU A 181      18.561 193.908  42.046  1.00 66.12           N
ATOM    941  H   GLU A 181      19.512 193.639  42.255  1.00 69.14           H
ATOM    942  CA  GLU A 181      17.742 193.033  41.211  1.00 64.96           C
ATOM    943  HA  GLU A 181      17.320 193.626  40.399  1.00 73.20           H
ATOM    944  C   GLU A 181      16.572 192.439  41.989  1.00 53.46           C
ATOM    945  O   GLU A 181      15.478 192.294  41.445  1.00 53.05           O
ATOM    946  CB  GLU A 181      18.578 191.904  40.602  1.00 72.60           C
ATOM    947 1HB  GLU A 181      18.953 191.270  41.405  1.00 78.14           H
ATOM    948 2HB  GLU A 181      17.925 191.301  39.971  1.00 84.54           H
ATOM    949  CG  GLU A 181      19.761 192.370  39.765  1.00 99.34           C
ATOM    950 1HG  GLU A 181      20.496 192.840  40.419  1.00121.12           H
ATOM    951 2HG  GLU A 181      20.226 191.501  39.299  1.00118.22           H
ATOM    952  CD  GLU A 181      19.365 193.363  38.688  1.00139.34           C
ATOM    953  OE1 GLU A 181      18.367 193.121  37.977  1.00195.38           O
ATOM    954  OE2 GLU A 181      20.050 194.400  38.558  1.00194.65           O
ATOM    955  N   VAL A 182      16.791 192.106  43.257  1.00 47.96           N
ATOM    956  H   VAL A 182      17.715 192.219  43.653  1.00 51.10           H
ATOM    957  CA  VAL A 182      15.719 191.588  44.105  1.00 40.83           C
ATOM    958  HA  VAL A 182      15.132 190.888  43.512  1.00 40.25           H
ATOM    959  C   VAL A 182      14.771 192.693  44.559  1.00 39.39           C
ATOM    960  O   VAL A 182      13.597 192.438  44.819  1.00 36.87           O
ATOM    961  CB  VAL A 182      16.238 190.824  45.346  1.00 43.80           C
ATOM    962  HB  VAL A 182      15.378 190.480  45.920  1.00 69.08           H
ATOM    963  CG1 VAL A 182      17.033 189.596  44.913  1.00 57.90           C
ATOM    964 1HG1 VAL A 182      17.304 189.010  45.791  1.00 97.71           H
ATOM    965 2HG1 VAL A 182      16.425 188.986  44.246  1.00 92.55           H
ATOM    966 3HG1 VAL A 182      17.940 189.905  44.393  1.00 95.82           H
ATOM    967  CG2 VAL A 182      17.090 191.709  46.251  1.00 63.34           C
ATOM    968 1HG2 VAL A 182      17.926 192.128  45.691  1.00102.72           H
ATOM    969 2HG2 VAL A 182      17.475 191.119  47.082  1.00100.21           H
ATOM    970 3HG2 VAL A 182      16.482 192.522  46.646  1.00104.61           H
ATOM    971  N   GLU A 183      15.264 193.924  44.639  1.00 45.43           N
ATOM    972  H   GLU A 183      16.241 194.086  44.441  1.00 50.88           H
ATOM    973  CA  GLU A 183      14.421 195.067  44.981  1.00 49.58           C
ATOM    974  HA  GLU A 183      13.818 194.816  45.855  1.00 48.20           H
ATOM    975  C   GLU A 183      13.484 195.368  43.814  1.00 49.96           C
ATOM    976  O   GLU A 183      12.315 195.701  44.004  1.00 52.21           O
ATOM    977  CB  GLU A 183      15.290 196.287  45.301  1.00 62.77           C
ATOM    978 1HB  GLU A 183      16.063 195.983  46.006  1.00 76.07           H
ATOM    979 2HB  GLU A 183      15.780 196.617  44.385  1.00 80.93           H
ATOM    980  CG  GLU A 183      14.535 197.466  45.897  1.00 80.99           C
ATOM    981 1HG  GLU A 183      15.176 198.348  45.858  1.00119.82           H
ATOM    982 2HG  GLU A 183      13.645 197.662  45.299  1.00108.41           H
ATOM    983  CD  GLU A 183      14.125 197.220  47.338  1.00121.51           C
ATOM    984  OE1 GLU A 183      15.001 196.903  48.170  1.00186.91           O
ATOM    985  OE2 GLU A 183      12.921 197.347  47.647  1.00188.23           O
ATOM    986  N   ILE A 184      14.006 195.225  42.601  1.00 52.08           N
ATOM    987  H   ILE A 184      14.983 194.979  42.512  1.00 54.57           H
ATOM    988  CA  ILE A 184      13.213 195.385  41.386  1.00 54.36           C
ATOM    989  HA  ILE A 184      12.652 196.318  41.447  1.00 58.98           H
ATOM    990  C   ILE A 184      12.209 194.239  41.286  1.00 46.65           C
ATOM    991  O   ILE A 184      11.045 194.466  40.960  1.00 48.50           O
ATOM    992  CB  ILE A 184      14.102 195.422  40.120  1.00 64.60           C
ATOM    993  HB  ILE A 184      14.726 194.528  40.109  1.00 63.51           H
ATOM    994  CG1 ILE A 184      15.005 196.661  40.133  1.00 79.95           C
ATOM    995 1HG1 ILE A 184      14.410 197.532  39.856  1.00103.62           H
ATOM    996 2HG1 ILE A 184      15.376 196.823  41.144  1.00115.06           H
ATOM    997  CG2 ILE A 184      13.241 195.436  38.859  1.00 75.48           C
ATOM    998 1HG2 ILE A 184      12.640 194.528  38.811  1.00108.16           H
ATOM    999 2HG2 ILE A 184      13.879 195.477  37.977  1.00106.18           H
ATOM   1000 3HG2 ILE A 184      12.581 196.303  38.868  1.00107.34           H
ATOM   1001  CD1 ILE A 184      16.204 196.578  39.205  1.00124.19           C
ATOM   1002 1HD1 ILE A 184      15.870 196.511  38.170  1.00172.56           H
ATOM   1003 2HD1 ILE A 184      16.799 195.699  39.453  1.00173.45           H
ATOM   1004 3HD1 ILE A 184      16.817 197.471  39.327  1.00175.18           H
ATOM   1005  N   GLN A 185      12.640 193.015  41.573  1.00 41.05           N
ATOM   1006  H   GLN A 185      13.603 192.875  41.850  1.00 43.38           H
ATOM   1007  CA  GLN A 185      11.752 191.857  41.512  1.00 35.14           C
ATOM   1008  HA  GLN A 185      11.311 191.822  40.517  1.00 38.55           H
ATOM   1009  C   GLN A 185      10.609 191.950  42.520  1.00 30.20           C
ATOM   1010  O   GLN A 185       9.499 191.497  42.242  1.00 30.25           O
ATOM   1011  CB  GLN A 185      12.535 190.561  41.739  1.00 35.40           C
ATOM   1012 1HB  GLN A 185      13.432 190.578  41.120  1.00 42.38           H
ATOM   1013 2HB  GLN A 185      12.835 190.509  42.785  1.00 35.95           H
ATOM   1014  CG  GLN A 185      11.729 189.315  41.393  1.00 33.68           C
ATOM   1015 1HG  GLN A 185      10.824 189.296  42.000  1.00 33.10           H
ATOM   1016 2HG  GLN A 185      11.440 189.364  40.343  1.00 37.55           H
ATOM   1017  CD  GLN A 185      12.489 188.025  41.624  1.00 36.75           C
ATOM   1018  OE1 GLN A 185      13.616 188.019  42.114  1.00 42.15           O
ATOM   1019  NE2 GLN A 185      11.862 186.911  41.279  1.00 38.25           N
ATOM   1020 1HE2 GLN A 185      12.334 186.025  41.392  1.00 42.93           H
ATOM   1021 2HE2 GLN A 185      10.920 186.950  40.918  1.00 38.13           H
ATOM   1022  N   SER A 186      10.870 192.549  43.676  1.00 30.87           N
ATOM   1023  H   SER A 186      11.804 192.894  43.854  1.00 34.83           H
ATOM   1024  CA  SER A 186       9.846 192.760  44.697  1.00 32.37           C
ATOM   1025  HA  SER A 186       9.391 191.803  44.955  1.00 33.64           H
ATOM   1026  C   SER A 186       8.746 193.690  44.191  1.00 35.29           C
ATOM   1027  O   SER A 186       7.597 193.604  44.622  1.00 44.27           O
ATOM   1028  CB  SER A 186      10.480 193.360  45.954  1.00 38.22           C
ATOM   1029 1HB  SER A 186      10.915 194.329  45.710  1.00 78.86           H
ATOM   1030 2HB  SER A 186       9.708 193.499  46.712  1.00 66.87           H
ATOM   1031  OG  SER A 186      11.492 192.512  46.471  1.00 66.33           O
ATOM   1032  HG  SER A 186      12.204 192.459  45.828  1.00105.65           H
ATOM   1033  N   HIS A 187       9.102 194.575  43.267  1.00 35.97           N
ATOM   1034  H   HIS A 187      10.061 194.593  42.945  1.00 36.74           H
ATOM   1035  CA  HIS A 187       8.161 195.519  42.673  1.00 43.82           C
ATOM   1036  HA  HIS A 187       7.477 195.861  43.450  1.00 52.66           H
ATOM   1037  C   HIS A 187       7.329 194.910  41.544  1.00 38.33           C
ATOM   1038  O   HIS A 187       6.338 195.497  41.108  1.00 42.98           O
ATOM   1039  CB  HIS A 187       8.951 196.720  42.145  1.00 60.99           C
ATOM   1040 1HB  HIS A 187       9.725 196.971  42.870  1.00 63.25           H
ATOM   1041 2HB  HIS A 187       9.438 196.438  41.211  1.00119.79           H
ATOM   1042  CG  HIS A 187       8.116 197.940  41.905  1.00120.38           C
ATOM   1043  ND1 HIS A 187       7.790 198.860  42.876  1.00199.98           N
ATOM   1044  HD1 HIS A 187       8.059 198.824  43.848  1.00218.93           H
ATOM   1045  CD2 HIS A 187       7.549 198.414  40.767  1.00230.18           C
ATOM   1046  HD2 HIS A 187       7.610 197.932  39.802  1.00287.58           H
ATOM   1047  CE1 HIS A 187       7.059 199.825  42.298  1.00356.83           C
ATOM   1048  HE1 HIS A 187       6.664 200.685  42.819  1.00536.09           H
ATOM   1049  NE2 HIS A 187       6.891 199.595  41.010  1.00373.23           N
ATOM   1050  N   LEU A 188       7.729 193.742  41.052  1.00 34.71           N
ATOM   1051  H   LEU A 188       8.517 193.269  41.474  1.00 36.69           H
ATOM   1052  CA  LEU A 188       7.050 193.106  39.927  1.00 34.04           C
ATOM   1053  HA  LEU A 188       6.650 193.887  39.281  1.00 37.14           H
ATOM   1054  C   LEU A 188       5.883 192.255  40.418  1.00 35.89           C
ATOM   1055  O   LEU A 188       6.065 191.187  41.003  1.00 62.32           O
ATOM   1056  CB  LEU A 188       8.019 192.238  39.118  1.00 36.01           C
ATOM   1057 1HB  LEU A 188       8.401 191.463  39.782  1.00 37.48           H
ATOM   1058 2HB  LEU A 188       7.446 191.746  38.333  1.00 37.49           H
ATOM   1059  CG  LEU A 188       9.219 192.925  38.459  1.00 46.40           C
ATOM   1060  HG  LEU A 188       9.788 193.449  39.225  1.00 54.09           H
ATOM   1061  CD1 LEU A 188      10.123 191.876  37.825  1.00 53.99           C
ATOM   1062 1HD1 LEU A 188      10.390 191.122  38.565  1.00 87.64           H
ATOM   1063 2HD1 LEU A 188      11.032 192.354  37.460  1.00 80.90           H
ATOM   1064 3HD1 LEU A 188       9.609 191.396  36.992  1.00 86.43           H
ATOM   1065  CD2 LEU A 188       8.790 193.932  37.398  1.00 59.88           C
ATOM   1066 1HD2 LEU A 188       8.214 194.731  37.863  1.00 92.69           H
ATOM   1067 2HD2 LEU A 188       8.186 193.437  36.638  1.00 91.06           H
ATOM   1068 3HD2 LEU A 188       9.675 194.365  36.931  1.00 94.40           H
ATOM   1069  N   ARG A 189       4.675 192.754  40.182  1.00 30.41           N
ATOM   1070  H   ARG A 189       4.596 193.633  39.691  1.00 37.59           H
ATOM   1071  CA  ARG A 189       3.450 192.112  40.656  1.00 35.79           C
ATOM   1072  HA  ARG A 189       3.710 191.194  41.185  1.00 40.48           H
ATOM   1073  C   ARG A 189       2.520 191.724  39.511  1.00 35.09           C
ATOM   1074  O   ARG A 189       1.300 191.692  39.657  1.00 77.58           O
ATOM   1075  CB  ARG A 189       2.750 193.055  41.640  1.00 50.67           C
ATOM   1076 1HB  ARG A 189       2.554 194.001  41.134  1.00 72.28           H
ATOM   1077 2HB  ARG A 189       1.794 192.618  41.928  1.00 84.68           H
ATOM   1078  CG  ARG A 189       3.554 193.330  42.907  1.00 85.03           C
ATOM   1079 1HG  ARG A 189       3.611 192.413  43.494  1.00140.20           H
ATOM   1080 2HG  ARG A 189       4.564 193.644  42.646  1.00137.16           H
ATOM   1081  CD  ARG A 189       2.907 194.424  43.742  1.00121.95           C
ATOM   1082 1HD  ARG A 189       2.954 195.362  43.188  1.00165.76           H
ATOM   1083 2HD  ARG A 189       1.860 194.166  43.909  1.00162.29           H
ATOM   1084  NE  ARG A 189       3.569 194.588  45.036  1.00198.73           N
ATOM   1085  HE  ARG A 189       4.379 194.014  45.215  1.00256.73           H
ATOM   1086  CZ  ARG A 189       3.175 195.417  45.994  1.00292.66           C
ATOM   1087  NH1 ARG A 189       2.136 196.216  45.852  1.00349.36           N
ATOM   1088 1HH1 ARG A 189       1.624 196.212  44.984  1.00319.05           H
ATOM   1089 2HH1 ARG A 189       1.874 196.826  46.610  1.00494.96           H
ATOM   1090  NH2 ARG A 189       3.830 195.442  47.136  1.00441.53           N
ATOM   1091 1HH2 ARG A 189       4.636 194.847  47.252  1.00497.37           H
ATOM   1092 2HH2 ARG A 189       3.519 196.052  47.875  1.00567.22           H
ATOM   1093  N   HIS A 190       3.115 191.436  38.359  1.00 25.79           N
ATOM   1094  H   HIS A 190       4.121 191.496  38.299  1.00 46.09           H
ATOM   1095  CA  HIS A 190       2.372 190.977  37.189  1.00 22.49           C
ATOM   1096  HA  HIS A 190       1.474 191.585  37.079  1.00 26.01           H
ATOM   1097  C   HIS A 190       1.990 189.509  37.382  1.00 21.85           C
ATOM   1098  O   HIS A 190       2.802 188.738  37.894  1.00 23.99           O
ATOM   1099  CB  HIS A 190       3.253 191.136  35.947  1.00 22.70           C
ATOM   1100 1HB  HIS A 190       3.727 192.116  35.975  1.00 28.30           H
ATOM   1101 2HB  HIS A 190       4.029 190.373  35.979  1.00 25.66           H
ATOM   1102  CG  HIS A 190       2.509 191.006  34.654  1.00 22.75           C
ATOM   1103  ND1 HIS A 190       1.923 192.057  33.985  1.00 30.78           N
ATOM   1104  HD1 HIS A 190       1.924 193.025  34.274  1.00 40.45           H
ATOM   1105  CD2 HIS A 190       2.272 189.920  33.876  1.00 26.64           C
ATOM   1106  HD2 HIS A 190       2.609 188.918  34.099  1.00 34.44           H
ATOM   1107  CE1 HIS A 190       1.364 191.574  32.866  1.00 35.35           C
ATOM   1108  HE1 HIS A 190       0.850 192.177  32.132  1.00 49.15           H
ATOM   1109  NE2 HIS A 190       1.535 190.271  32.773  1.00 32.77           N
ATOM   1110  N   PRO A 191       0.772 189.093  36.993  1.00 24.02           N
ATOM   1111  CA  PRO A 191       0.432 187.692  37.273  1.00 28.88           C
ATOM   1112  HA  PRO A 191       0.464 187.516  38.348  1.00 35.76           H
ATOM   1113  C   PRO A 191       1.296 186.641  36.579  1.00 26.47           C
ATOM   1114  O   PRO A 191       1.382 185.504  37.037  1.00 34.76           O
ATOM   1115  CB  PRO A 191      -1.010 187.568  36.771  1.00 37.96           C
ATOM   1116 1HB  PRO A 191      -1.021 187.139  35.769  1.00 45.20           H
ATOM   1117 2HB  PRO A 191      -1.599 186.955  37.453  1.00 55.42           H
ATOM   1118  CG  PRO A 191      -1.532 188.960  36.740  1.00 42.96           C
ATOM   1119 1HG  PRO A 191      -2.337 189.053  36.011  1.00 61.46           H
ATOM   1120 2HG  PRO A 191      -1.875 189.252  37.733  1.00 66.72           H
ATOM   1121  CD  PRO A 191      -0.350 189.790  36.338  1.00 29.95           C
ATOM   1122 1HD  PRO A 191      -0.229 189.779  35.254  1.00 31.17           H
ATOM   1123 2HD  PRO A 191      -0.459 190.808  36.712  1.00 37.39           H
ATOM   1124  N   ASN A 192       1.922 187.013  35.467  1.00 21.45           N
ATOM   1125  H   ASN A 192       1.790 187.949  35.113  1.00 20.90           H
ATOM   1126  CA  ASN A 192       2.788 186.102  34.726  1.00 22.83           C
ATOM   1127  HA  ASN A 192       2.505 185.079  34.976  1.00 27.32           H
ATOM   1128  C   ASN A 192       4.263 186.269  35.093  1.00 25.58           C
ATOM   1129  O   ASN A 192       5.148 185.816  34.367  1.00 37.55           O
ATOM   1130  CB  ASN A 192       2.573 186.305  33.223  1.00 22.17           C
ATOM   1131 1HB  ASN A 192       2.762 187.349  32.976  1.00 24.17           H
ATOM   1132 2HB  ASN A 192       3.273 185.680  32.669  1.00 30.18           H
ATOM   1133  CG  ASN A 192       1.166 185.961  32.781  1.00 27.64           C
ATOM   1134  OD1 ASN A 192       0.409 186.829  32.357  1.00 56.00           O
ATOM   1135  ND2 ASN A 192       0.803 184.692  32.883  1.00 60.08           N
ATOM   1136 1HD2 ASN A 192      -0.131 184.425  32.609  1.00 75.13           H
ATOM   1137 2HD2 ASN A 192       1.456 184.007  33.238  1.00108.49           H
ATOM   1138  N   ILE A 193       4.531 186.892  36.236  1.00 22.52           N
ATOM   1139  H   ILE A 193       3.769 187.278  36.777  1.00 23.40           H
ATOM   1140  CA  ILE A 193       5.876 186.990  36.799  1.00 23.96           C
ATOM   1141  HA  ILE A 193       6.582 186.439  36.177  1.00 26.71           H
ATOM   1142  C   ILE A 193       5.846 186.341  38.179  1.00 26.67           C
ATOM   1143  O   ILE A 193       4.983 186.647  39.000  1.00 28.97           O
ATOM   1144  CB  ILE A 193       6.355 188.456  36.921  1.00 23.91           C
ATOM   1145  HB  ILE A 193       5.584 189.028  37.438  1.00 25.71           H
ATOM   1146  CG1 ILE A 193       6.561 189.051  35.522  1.00 29.14           C
ATOM   1147 1HG1 ILE A 193       7.400 188.543  35.046  1.00 63.38           H
ATOM   1148 2HG1 ILE A 193       5.670 188.858  34.926  1.00 71.38           H
ATOM   1149  CG2 ILE A 193       7.636 188.530  37.751  1.00 27.59           C
ATOM   1150 1HG2 ILE A 193       7.398 188.356  38.801  1.00 57.40           H
ATOM   1151 2HG2 ILE A 193       8.097 189.513  37.657  1.00 57.66           H
ATOM   1152 3HG2 ILE A 193       8.339 187.767  37.418  1.00 55.28           H
ATOM   1153  CD1 ILE A 193       6.827 190.546  35.492  1.00 32.78           C
ATOM   1154 1HD1 ILE A 193       6.189 191.052  36.216  1.00 67.75           H
ATOM   1155 2HD1 ILE A 193       6.613 190.931  34.495  1.00 72.52           H
ATOM   1156 3HD1 ILE A 193       7.872 190.738  35.735  1.00 70.92           H
ATOM   1157  N   LEU A 194       6.779 185.430  38.436  1.00 30.32           N
ATOM   1158  H   LEU A 194       7.486 185.217  37.744  1.00 31.90           H
ATOM   1159  CA  LEU A 194       6.825 184.737  39.719  1.00 33.51           C
ATOM   1160  HA  LEU A 194       5.842 184.304  39.905  1.00 39.55           H
ATOM   1161  C   LEU A 194       7.144 185.723  40.841  1.00 24.62           C
ATOM   1162  O   LEU A 194       8.161 186.418  40.804  1.00 23.58           O
ATOM   1163  CB  LEU A 194       7.875 183.623  39.672  1.00 45.69           C
ATOM   1164 1HB  LEU A 194       7.871 183.185  38.674  1.00 40.62           H
ATOM   1165 2HB  LEU A 194       8.852 184.081  39.826  1.00 99.38           H
ATOM   1166  CG  LEU A 194       7.710 182.489  40.688  1.00 63.11           C
ATOM   1167  HG  LEU A 194       7.487 182.916  41.665  1.00103.07           H
ATOM   1168  CD1 LEU A 194       6.572 181.566  40.267  1.00 31.09           C
ATOM   1169 1HD1 LEU A 194       6.761 181.176  39.268  1.00 57.61           H
ATOM   1170 2HD1 LEU A 194       5.629 182.113  40.274  1.00 58.54           H
ATOM   1171 3HD1 LEU A 194       6.502 180.734  40.968  1.00 59.25           H
ATOM   1172  CD2 LEU A 194       9.005 181.696  40.786  1.00193.53           C
ATOM   1173 1HD2 LEU A 194       9.200 181.186  39.843  1.00260.77           H
ATOM   1174 2HD2 LEU A 194       8.917 180.956  41.581  1.00266.97           H
ATOM   1175 3HD2 LEU A 194       9.831 182.369  41.015  1.00271.38           H
ATOM   1176  N   ARG A 195       6.259 185.791  41.830  1.00 24.90           N
ATOM   1177  H   ARG A 195       5.447 185.190  41.805  1.00 31.92           H
ATOM   1178  CA  ARG A 195       6.385 186.731  42.942  1.00 21.93           C
ATOM   1179  HA  ARG A 195       6.508 187.735  42.534  1.00 21.13           H
ATOM   1180  C   ARG A 195       7.589 186.433  43.830  1.00 18.78           C
ATOM   1181  O   ARG A 195       7.830 185.285  44.200  1.00 21.82           O
ATOM   1182  CB  ARG A 195       5.109 186.685  43.789  1.00 30.29           C
ATOM   1183 1HB  ARG A 195       4.253 186.844  43.133  1.00 41.70           H
ATOM   1184 2HB  ARG A 195       5.022 185.689  44.225  1.00 43.35           H
ATOM   1185  CG  ARG A 195       5.053 187.705  44.920  1.00 39.87           C
ATOM   1186 1HG  ARG A 195       5.871 187.507  45.613  1.00 62.85           H
ATOM   1187 2HG  ARG A 195       5.170 188.709  44.513  1.00 57.48           H
ATOM   1188  CD  ARG A 195       3.737 187.627  45.683  1.00 58.66           C
ATOM   1189 1HD  ARG A 195       2.920 187.880  45.007  1.00 76.12           H
ATOM   1190 2HD  ARG A 195       3.596 186.606  46.040  1.00 86.80           H
ATOM   1191  NE  ARG A 195       3.733 188.539  46.827  1.00 87.98           N
ATOM   1192  HE  ARG A 195       4.545 189.126  46.947  1.00108.75           H
ATOM   1193  CZ  ARG A 195       2.760 188.649  47.722  1.00122.86           C
ATOM   1194  NH1 ARG A 195       1.654 187.933  47.660  1.00135.45           N
ATOM   1195 1HH1 ARG A 195       1.528 187.284  46.900  1.00123.34           H
ATOM   1196 2HH1 ARG A 195       0.947 188.053  48.368  1.00181.99           H
ATOM   1197  NH2 ARG A 195       2.894 189.508  48.711  1.00185.64           N
ATOM   1198 1HH2 ARG A 195       3.728 190.074  48.759  1.00214.84           H
ATOM   1199 2HH2 ARG A 195       2.168 189.587  49.405  1.00229.80           H
ATOM   1200  N   LEU A 196       8.315 187.487  44.190  1.00 17.21           N
ATOM   1201  H   LEU A 196       8.171 188.369  43.722  1.00 20.05           H
ATOM   1202  CA  LEU A 196       9.266 187.454  45.299  1.00 15.77           C
ATOM   1203  HA  LEU A 196       9.580 186.427  45.482  1.00 14.73           H
ATOM   1204  C   LEU A 196       8.590 188.000  46.554  1.00 18.46           C
ATOM   1205  O   LEU A 196       8.151 189.149  46.579  1.00 26.08           O
ATOM   1206  CB  LEU A 196      10.493 188.307  44.964  1.00 17.60           C
ATOM   1207 1HB  LEU A 196      10.940 187.914  44.051  1.00 20.77           H
ATOM   1208 2HB  LEU A 196      10.146 189.319  44.760  1.00 22.63           H
ATOM   1209  CG  LEU A 196      11.589 188.403  46.031  1.00 17.88           C
ATOM   1210  HG  LEU A 196      11.141 188.740  46.966  1.00 31.31           H
ATOM   1211  CD1 LEU A 196      12.270 187.063  46.269  1.00 25.79           C
ATOM   1212 1HD1 LEU A 196      12.694 186.693  45.335  1.00 60.48           H
ATOM   1213 2HD1 LEU A 196      11.546 186.344  46.650  1.00 57.72           H
ATOM   1214 3HD1 LEU A 196      13.065 187.186  47.004  1.00 59.58           H
ATOM   1215  CD2 LEU A 196      12.639 189.417  45.606  1.00 33.43           C
ATOM   1216 1HD2 LEU A 196      13.354 189.558  46.416  1.00 67.26           H
ATOM   1217 2HD2 LEU A 196      12.158 190.370  45.387  1.00 68.19           H
ATOM   1218 3HD2 LEU A 196      13.160 189.063  44.716  1.00 71.15           H
ATOM   1219  N   TYR A 197       8.500 187.173  47.591  1.00 18.56           N
ATOM   1220  H   TYR A 197       8.880 186.239  47.526  1.00 19.28           H
ATOM   1221  CA  TYR A 197       7.850 187.567  48.839  1.00 23.21           C
ATOM   1222  HA  TYR A 197       6.980 188.183  48.610  1.00 26.68           H
ATOM   1223  C   TYR A 197       8.778 188.384  49.733  1.00 26.89           C
ATOM   1224  O   TYR A 197       8.324 189.207  50.528  1.00 37.14           O
ATOM   1225  CB  TYR A 197       7.384 186.322  49.599  1.00 25.47           C
ATOM   1226 1HB  TYR A 197       8.188 185.586  49.601  1.00 28.80           H
ATOM   1227 2HB  TYR A 197       7.178 186.605  50.631  1.00 36.33           H
ATOM   1228  CG  TYR A 197       6.135 185.695  49.020  1.00 26.35           C
ATOM   1229  CD1 TYR A 197       6.197 184.852  47.910  1.00 46.15           C
ATOM   1230  HD1 TYR A 197       7.153 184.630  47.456  1.00 90.45           H
ATOM   1231  CD2 TYR A 197       4.885 185.956  49.585  1.00 61.63           C
ATOM   1232  HD2 TYR A 197       4.811 186.614  50.438  1.00113.47           H
ATOM   1233  CE1 TYR A 197       5.041 184.290  47.375  1.00 56.68           C
ATOM   1234  HE1 TYR A 197       5.100 183.655  46.504  1.00104.52           H
ATOM   1235  CE2 TYR A 197       3.731 185.371  49.071  1.00 78.77           C
ATOM   1236  HE2 TYR A 197       2.773 185.567  49.530  1.00147.46           H
ATOM   1237  CZ  TYR A 197       3.816 184.530  47.974  1.00 53.93           C
ATOM   1238  OH  TYR A 197       2.678 183.943  47.474  1.00 80.09           O
ATOM   1239  HH  TYR A 197       1.894 184.153  47.987  1.00 99.00           H
ATOM   1240  N   GLY A 198      10.079 188.143  49.610  1.00 24.63           N
ATOM   1241  H   GLY A 198      10.400 187.443  48.957  1.00 23.36           H
ATOM   1242  CA  GLY A 198      11.068 188.853  50.401  1.00 29.64           C
ATOM   1243 1HA  GLY A 198      11.099 189.897  50.089  1.00 37.05           H
ATOM   1244 2HA  GLY A 198      10.787 188.806  51.454  1.00 41.72           H
ATOM   1245  C   GLY A 198      12.443 188.239  50.232  1.00 22.15           C
ATOM   1246  O   GLY A 198      12.585 187.186  49.609  1.00 23.07           O
ATOM   1247  N   TYR A 199      13.459 188.884  50.797  1.00 23.31           N
ATOM   1248  H   TYR A 199      13.305 189.745  51.302  1.00 30.11           H
ATOM   1249  CA  TYR A 199      14.820 188.361  50.746  1.00 21.73           C
ATOM   1250  HA  TYR A 199      14.756 187.278  50.648  1.00 23.15           H
ATOM   1251  C   TYR A 199      15.565 188.667  52.041  1.00 23.63           C
ATOM   1252  O   TYR A 199      15.251 189.632  52.738  1.00 28.73           O
ATOM   1253  CB  TYR A 199      15.581 188.913  49.535  1.00 24.32           C
ATOM   1254 1HB  TYR A 199      16.508 188.351  49.425  1.00 40.05           H
ATOM   1255 2HB  TYR A 199      14.981 188.748  48.641  1.00 45.07           H
ATOM   1256  CG  TYR A 199      15.937 190.382  49.622  1.00 47.28           C
ATOM   1257  CD1 TYR A 199      17.187 190.784  50.097  1.00 87.62           C
ATOM   1258  HD1 TYR A 199      17.897 190.042  50.431  1.00104.28           H
ATOM   1259  CD2 TYR A 199      15.036 191.364  49.208  1.00 94.70           C
ATOM   1260  HD2 TYR A 199      14.063 191.078  48.837  1.00116.98           H
ATOM   1261  CE1 TYR A 199      17.537 192.133  50.135  1.00165.75           C
ATOM   1262  HE1 TYR A 199      18.510 192.431  50.497  1.00241.46           H
ATOM   1263  CE2 TYR A 199      15.379 192.714  49.256  1.00172.63           C
ATOM   1264  HE2 TYR A 199      14.672 193.464  48.934  1.00253.50           H
ATOM   1265  CZ  TYR A 199      16.632 193.091  49.709  1.00203.47           C
ATOM   1266  OH  TYR A 199      16.982 194.421  49.728  1.00331.41           O
ATOM   1267  HH  TYR A 199      16.287 194.995  49.399  1.00428.87           H
ATOM   1268  N   PHE A 200      16.536 187.821  52.368  1.00 23.45           N
ATOM   1269  H   PHE A 200      16.749 187.049  51.751  1.00 22.94           H
ATOM   1270  CA  PHE A 200      17.326 187.961  53.588  1.00 26.08           C
ATOM   1271  HA  PHE A 200      17.188 188.961  54.001  1.00 26.76           H
ATOM   1272  C   PHE A 200      18.793 187.742  53.236  1.00 26.76           C
ATOM   1273  O   PHE A 200      19.097 187.226  52.161  1.00 26.72           O
ATOM   1274  CB  PHE A 200      16.908 186.918  54.629  1.00 33.92           C
ATOM   1275 1HB  PHE A 200      17.258 185.939  54.301  1.00 78.32           H
ATOM   1276 2HB  PHE A 200      17.396 187.151  55.575  1.00 62.31           H
ATOM   1277  CG  PHE A 200      15.423 186.837  54.851  1.00 24.93           C
ATOM   1278  CD1 PHE A 200      14.712 187.934  55.325  1.00 50.36           C
ATOM   1279  HD1 PHE A 200      15.232 188.846  55.579  1.00 80.18           H
ATOM   1280  CD2 PHE A 200      14.736 185.662  54.562  1.00 74.06           C
ATOM   1281  HD2 PHE A 200      15.275 184.797  54.205  1.00121.27           H
ATOM   1282  CE1 PHE A 200      13.327 187.880  55.452  1.00111.05           C
ATOM   1283  HE1 PHE A 200      12.781 188.756  55.769  1.00186.63           H
ATOM   1284  CE2 PHE A 200      13.357 185.586  54.729  1.00135.57           C
ATOM   1285  HE2 PHE A 200      12.838 184.660  54.535  1.00230.51           H
ATOM   1286  CZ  PHE A 200      12.649 186.703  55.157  1.00147.68           C
ATOM   1287  HZ  PHE A 200      11.576 186.651  55.268  1.00243.01           H
ATOM   1288  N   HIS A 201      19.708 188.080  54.137  1.00 30.46           N
ATOM   1289  H   HIS A 201      19.450 188.560  54.988  1.00 33.98           H
ATOM   1290  CA  HIS A 201      21.106 187.712  53.948  1.00 33.15           C
ATOM   1291  HA  HIS A 201      21.136 186.750  53.436  1.00 33.28           H
ATOM   1292  C   HIS A 201      21.845 187.546  55.272  1.00 38.90           C
ATOM   1293  O   HIS A 201      21.421 188.047  56.314  1.00 44.57           O
ATOM   1294  CB  HIS A 201      21.817 188.744  53.068  1.00 37.42           C
ATOM   1295 1HB  HIS A 201      22.791 188.346  52.786  1.00 50.90           H
ATOM   1296 2HB  HIS A 201      21.233 188.894  52.160  1.00 43.00           H
ATOM   1297  CG  HIS A 201      22.021 190.071  53.731  1.00 44.42           C
ATOM   1298  ND1 HIS A 201      23.052 190.353  54.599  1.00 77.30           N
ATOM   1299  HD1 HIS A 201      23.770 189.710  54.899  1.00139.00           H
ATOM   1300  CD2 HIS A 201      21.313 191.226  53.639  1.00 87.79           C
ATOM   1301  HD2 HIS A 201      20.427 191.358  53.035  1.00162.20           H
ATOM   1302  CE1 HIS A 201      22.925 191.629  54.988  1.00 87.91           C
ATOM   1303  HE1 HIS A 201      23.592 192.126  55.677  1.00132.73           H
ATOM   1304  NE2 HIS A 201      21.887 192.205  54.412  1.00101.50           N
ATOM   1305  N   ASP A 202      22.970 186.844  55.205  1.00 42.10           N
ATOM   1306  H   ASP A 202      23.235 186.421  54.325  1.00 40.77           H
ATOM   1307  CA  ASP A 202      23.907 186.722  56.317  1.00 49.97           C
ATOM   1308  HA  ASP A 202      23.763 187.559  57.000  1.00 54.91           H
ATOM   1309  C   ASP A 202      25.307 186.820  55.716  1.00 53.79           C
ATOM   1310  O   ASP A 202      25.445 187.067  54.519  1.00 52.60           O
ATOM   1311  CB  ASP A 202      23.680 185.421  57.096  1.00 53.17           C
ATOM   1312 1HB  ASP A 202      24.321 185.419  57.978  1.00 63.80           H
ATOM   1313 2HB  ASP A 202      22.642 185.392  57.427  1.00 55.22           H
ATOM   1314  CG  ASP A 202      23.967 184.173  56.281  1.00 50.98           C
ATOM   1315  OD1 ASP A 202      23.124 183.251  56.287  1.00 66.95           O
ATOM   1316  OD2 ASP A 202      25.043 184.071  55.655  1.00 76.55           O
ATOM   1317  N   ALA A 203      26.350 186.644  56.520  1.00 63.51           N
ATOM   1318  H   ALA A 203      26.205 186.369  57.481  1.00 69.84           H
ATOM   1319  CA  ALA A 203      27.721 186.852  56.061  1.00 70.40           C
ATOM   1320  HA  ALA A 203      27.841 187.911  55.836  1.00 73.75           H
ATOM   1321  C   ALA A 203      28.107 186.088  54.794  1.00 65.19           C
ATOM   1322  O   ALA A 203      28.942 186.560  54.023  1.00 72.49           O
ATOM   1323  CB  ALA A 203      28.688 186.499  57.184  1.00 89.77           C
ATOM   1324 1HB  ALA A 203      28.454 187.091  58.069  1.00121.92           H
ATOM   1325 2HB  ALA A 203      29.708 186.716  56.865  1.00123.09           H
ATOM   1326 3HB  ALA A 203      28.603 185.439  57.423  1.00124.27           H
ATOM   1327  N   THR A 204      27.525 184.914  54.571  1.00 59.10           N
ATOM   1328  H   THR A 204      26.793 184.597  55.192  1.00 58.26           H
ATOM   1329  CA  THR A 204      27.927 184.045  53.466  1.00 59.95           C
ATOM   1330  HA  THR A 204      28.733 184.530  52.916  1.00 65.90           H
ATOM   1331  C   THR A 204      26.824 183.705  52.466  1.00 51.36           C
ATOM   1332  O   THR A 204      27.108 183.095  51.434  1.00 54.82           O
ATOM   1333  CB  THR A 204      28.459 182.694  53.989  1.00 75.07           C
ATOM   1334  HB  THR A 204      28.748 182.074  53.141  1.00 99.52           H
ATOM   1335  OG1 THR A 204      27.426 182.030  54.727  1.00 97.94           O
ATOM   1336  HG1 THR A 204      27.230 182.550  55.510  1.00133.53           H
ATOM   1337  CG2 THR A 204      29.671 182.882  54.894  1.00100.81           C
ATOM   1338 1HG2 THR A 204      29.382 183.421  55.797  1.00135.97           H
ATOM   1339 2HG2 THR A 204      30.068 181.906  55.173  1.00144.27           H
ATOM   1340 3HG2 THR A 204      30.441 183.444  54.365  1.00142.84           H
ATOM   1341  N   ARG A 205      25.577 184.064  52.758  1.00 45.26           N
ATOM   1342  H   ARG A 205      25.403 184.621  53.584  1.00 47.09           H
ATOM   1343  CA  ARG A 205      24.432 183.636  51.954  1.00 39.28           C
ATOM   1344  HA  ARG A 205      24.782 183.380  50.954  1.00 41.31           H
ATOM   1345  C   ARG A 205      23.355 184.702  51.786  1.00 35.61           C
ATOM   1346  O   ARG A 205      23.146 185.538  52.663  1.00 39.04           O
ATOM   1347  CB  ARG A 205      23.798 182.387  52.575  1.00 39.73           C
ATOM   1348 1HB  ARG A 205      23.605 182.576  53.631  1.00 40.84           H
ATOM   1349 2HB  ARG A 205      22.843 182.201  52.081  1.00 38.06           H
ATOM   1350  CG  ARG A 205      24.655 181.135  52.439  1.00 49.24           C
ATOM   1351 1HG  ARG A 205      24.824 180.952  51.378  1.00 68.08           H
ATOM   1352 2HG  ARG A 205      25.620 181.307  52.917  1.00 92.17           H
ATOM   1353  CD  ARG A 205      24.031 179.884  53.045  1.00 57.82           C
ATOM   1354 1HD  ARG A 205      22.997 179.805  52.708  1.00 88.83           H
ATOM   1355 2HD  ARG A 205      24.581 179.020  52.671  1.00114.89           H
ATOM   1356  NE  ARG A 205      24.065 179.866  54.507  1.00 65.12           N
ATOM   1357  HE  ARG A 205      24.189 180.750  54.979  1.00108.65           H
ATOM   1358  CZ  ARG A 205      23.952 178.777  55.258  1.00 69.93           C
ATOM   1359  NH1 ARG A 205      23.799 177.574  54.742  1.00 75.82           N
ATOM   1360 1HH1 ARG A 205      23.732 177.464  53.742  1.00 96.79           H
ATOM   1361 2HH1 ARG A 205      23.761 176.773  55.355  1.00 98.53           H
ATOM   1362  NH2 ARG A 205      24.010 178.890  56.569  1.00127.93           N
ATOM   1363 1HH2 ARG A 205      24.128 179.801  56.983  1.00190.38           H
ATOM   1364 2HH2 ARG A 205      23.944 178.060  57.138  1.00148.23           H
ATOM   1365  N   VAL A 206      22.671 184.641  50.648  1.00 33.32           N
ATOM   1366  H   VAL A 206      22.923 183.938  49.966  1.00 35.71           H
ATOM   1367  CA  VAL A 206      21.548 185.520  50.325  1.00 29.76           C
ATOM   1368  HA  VAL A 206      21.322 186.158  51.179  1.00 29.80           H
ATOM   1369  C   VAL A 206      20.340 184.638  50.029  1.00 26.76           C
ATOM   1370  O   VAL A 206      20.431 183.693  49.245  1.00 30.89           O
ATOM   1371  CB  VAL A 206      21.831 186.414  49.095  1.00 34.28           C
ATOM   1372  HB  VAL A 206      22.003 185.775  48.229  1.00 51.04           H
ATOM   1373  CG1 VAL A 206      20.645 187.329  48.803  1.00 43.13           C
ATOM   1374 1HG1 VAL A 206      20.426 187.943  49.677  1.00 78.70           H
ATOM   1375 2HG1 VAL A 206      19.769 186.730  48.554  1.00 77.10           H
ATOM   1376 3HG1 VAL A 206      20.882 187.976  47.958  1.00 77.15           H
ATOM   1377  CG2 VAL A 206      23.076 187.265  49.319  1.00 56.10           C
ATOM   1378 1HG2 VAL A 206      23.233 187.918  48.460  1.00 94.18           H
ATOM   1379 2HG2 VAL A 206      23.946 186.618  49.432  1.00 94.75           H
ATOM   1380 3HG2 VAL A 206      22.952 187.873  50.216  1.00 93.22           H
ATOM   1381  N   TYR A 207      19.217 184.935  50.673  1.00 23.76           N
ATOM   1382  H   TYR A 207      19.177 185.765  51.250  1.00 24.85           H
ATOM   1383  CA  TYR A 207      18.023 184.099  50.605  1.00 22.09           C
ATOM   1384  HA  TYR A 207      18.256 183.173  50.080  1.00 23.08           H
ATOM   1385  C   TYR A 207      16.901 184.824  49.870  1.00 20.81           C
ATOM   1386  O   TYR A 207      16.664 186.005  50.117  1.00 23.53           O
ATOM   1387  CB  TYR A 207      17.541 183.775  52.021  1.00 23.24           C
ATOM   1388 1HB  TYR A 207      17.235 184.703  52.501  1.00 24.38           H
ATOM   1389 2HB  TYR A 207      16.668 183.126  51.955  1.00 26.18           H
ATOM   1390  CG  TYR A 207      18.587 183.110  52.889  1.00 25.21           C
ATOM   1391  CD1 TYR A 207      18.699 181.720  52.935  1.00 31.77           C
ATOM   1392  HD1 TYR A 207      18.009 181.111  52.370  1.00 38.25           H
ATOM   1393  CD2 TYR A 207      19.465 183.870  53.664  1.00 27.35           C
ATOM   1394  HD2 TYR A 207      19.398 184.948  53.647  1.00 30.58           H
ATOM   1395  CE1 TYR A 207      19.680 181.107  53.709  1.00 37.62           C
ATOM   1396  HE1 TYR A 207      19.768 180.032  53.720  1.00 48.54           H
ATOM   1397  CE2 TYR A 207      20.438 183.261  54.450  1.00 32.38           C
ATOM   1398  HE2 TYR A 207      21.106 183.865  55.045  1.00 38.77           H
ATOM   1399  CZ  TYR A 207      20.537 181.880  54.474  1.00 35.92           C
ATOM   1400  OH  TYR A 207      21.480 181.269  55.267  1.00 45.10           O
ATOM   1401  HH  TYR A 207      22.026 181.897  55.746  1.00 46.32           H
ATOM   1402  N   LEU A 208      16.203 184.125  48.982  1.00 19.73           N
ATOM   1403  H   LEU A 208      16.464 183.167  48.784  1.00 21.97           H
ATOM   1404  CA  LEU A 208      15.043 184.674  48.286  1.00 18.35           C
ATOM   1405  HA  LEU A 208      14.757 185.632  48.722  1.00 18.40           H
ATOM   1406  C   LEU A 208      13.900 183.679  48.459  1.00 17.16           C
ATOM   1407  O   LEU A 208      14.119 182.472  48.366  1.00 20.40           O
ATOM   1408  CB  LEU A 208      15.310 184.849  46.787  1.00 21.76           C
ATOM   1409 1HB  LEU A 208      15.656 183.891  46.404  1.00 24.83           H
ATOM   1410 2HB  LEU A 208      14.341 185.036  46.325  1.00 24.40           H
ATOM   1411  CG  LEU A 208      16.260 185.927  46.252  1.00 27.61           C
ATOM   1412  HG  LEU A 208      15.981 186.888  46.683  1.00 58.46           H
ATOM   1413  CD1 LEU A 208      17.730 185.657  46.552  1.00 48.89           C
ATOM   1414 1HD1 LEU A 208      18.348 186.397  46.044  1.00 89.06           H
ATOM   1415 2HD1 LEU A 208      18.001 184.659  46.210  1.00 87.90           H
ATOM   1416 3HD1 LEU A 208      17.902 185.732  47.625  1.00 91.69           H
ATOM   1417  CD2 LEU A 208      16.068 185.996  44.741  1.00 54.12           C
ATOM   1418 1HD2 LEU A 208      16.775 186.706  44.314  1.00 94.44           H
ATOM   1419 2HD2 LEU A 208      15.054 186.326  44.515  1.00 98.28           H
ATOM   1420 3HD2 LEU A 208      16.237 185.013  44.300  1.00 97.41           H
ATOM   1421  N   ILE A 209      12.689 184.171  48.698  1.00 16.57           N
ATOM   1422  H   ILE A 209      12.553 185.169  48.784  1.00 18.50           H
ATOM   1423  CA  ILE A 209      11.526 183.296  48.826  1.00 15.67           C
ATOM   1424  HA  ILE A 209      11.845 182.269  48.650  1.00 16.96           H
ATOM   1425  C   ILE A 209      10.506 183.641  47.746  1.00 14.08           C
ATOM   1426  O   ILE A 209      10.032 184.773  47.645  1.00 16.39           O
ATOM   1427  CB  ILE A 209      10.898 183.352  50.235  1.00 20.27           C
ATOM   1428  HB  ILE A 209      10.587 184.376  50.447  1.00 26.58           H
ATOM   1429  CG1 ILE A 209      11.939 182.912  51.271  1.00 32.36           C
ATOM   1430 1HG1 ILE A 209      12.196 181.870  51.078  1.00 62.03           H
ATOM   1431 2HG1 ILE A 209      12.840 183.512  51.145  1.00 67.53           H
ATOM   1432  CG2 ILE A 209       9.675 182.439  50.299  1.00 24.26           C
ATOM   1433 1HG2 ILE A 209       8.945 182.745  49.550  1.00 54.06           H
ATOM   1434 2HG2 ILE A 209       9.211 182.508  51.283  1.00 53.99           H
ATOM   1435 3HG2 ILE A 209       9.972 181.407  50.111  1.00 55.64           H
ATOM   1436  CD1 ILE A 209      11.505 183.030  52.713  1.00 88.88           C
ATOM   1437 1HD1 ILE A 209      11.164 184.046  52.912  1.00146.48           H
ATOM   1438 2HD1 ILE A 209      12.349 182.796  53.362  1.00142.83           H
ATOM   1439 3HD1 ILE A 209      10.699 182.325  52.915  1.00142.50           H
ATOM   1440  N   LEU A 210      10.208 182.643  46.923  1.00 14.36           N
ATOM   1441  H   LEU A 210      10.570 181.718  47.119  1.00 16.30           H
ATOM   1442  CA  LEU A 210       9.400 182.802  45.720  1.00 15.51           C
ATOM   1443  HA  LEU A 210       9.140 183.852  45.587  1.00 17.05           H
ATOM   1444  C   LEU A 210       8.118 181.983  45.816  1.00 15.14           C
ATOM   1445  O   LEU A 210       8.018 181.056  46.620  1.00 15.66           O
ATOM   1446  CB  LEU A 210      10.204 182.311  44.511  1.00 21.63           C
ATOM   1447 1HB  LEU A 210      10.385 181.246  44.657  1.00 34.68           H
ATOM   1448 2HB  LEU A 210       9.579 182.417  43.624  1.00 31.04           H
ATOM   1449  CG  LEU A 210      11.555 182.970  44.217  1.00 27.87           C
ATOM   1450  HG  LEU A 210      12.152 182.980  45.128  1.00 57.95           H
ATOM   1451  CD1 LEU A 210      12.308 182.161  43.168  1.00 50.72           C
ATOM   1452 1HD1 LEU A 210      13.277 182.622  42.979  1.00 88.65           H
ATOM   1453 2HD1 LEU A 210      11.736 182.131  42.241  1.00 88.54           H
ATOM   1454 3HD1 LEU A 210      12.461 181.145  43.532  1.00 93.25           H
ATOM   1455  CD2 LEU A 210      11.381 184.403  43.734  1.00 43.67           C
ATOM   1456 1HD2 LEU A 210      12.358 184.839  43.526  1.00 83.24           H
ATOM   1457 2HD2 LEU A 210      10.888 184.990  44.508  1.00 78.79           H
ATOM   1458 3HD2 LEU A 210      10.775 184.419  42.828  1.00 84.38           H
ATOM   1459  N   GLU A 211       7.146 182.316  44.975  1.00 17.84           N
ATOM   1460  H   GLU A 211       7.239 183.142  44.401  1.00 21.38           H
ATOM   1461  CA  GLU A 211       5.963 181.477  44.814  1.00 19.85           C
ATOM   1462  HA  GLU A 211       5.490 181.332  45.785  1.00 18.64           H
ATOM   1463  C   GLU A 211       6.379 180.115  44.259  1.00 21.66           C
ATOM   1464  O   GLU A 211       7.205 180.034  43.349  1.00 25.88           O
ATOM   1465  CB  GLU A 211       4.976 182.151  43.857  1.00 28.23           C
ATOM   1466 1HB  GLU A 211       4.785 183.165  44.209  1.00 47.69           H
ATOM   1467 2HB  GLU A 211       5.443 182.217  42.875  1.00 57.17           H
ATOM   1468  CG  GLU A 211       3.644 181.434  43.705  1.00 56.73           C
ATOM   1469 1HG  GLU A 211       3.826 180.378  43.506  1.00102.69           H
ATOM   1470 2HG  GLU A 211       3.083 181.523  44.636  1.00 94.58           H
ATOM   1471  CD  GLU A 211       2.825 182.008  42.565  1.00 63.51           C
ATOM   1472  OE1 GLU A 211       2.443 181.241  41.655  1.00105.58           O
ATOM   1473  OE2 GLU A 211       2.570 183.231  42.566  1.00 95.42           O
ATOM   1474  N   TYR A 212       5.816 179.042  44.803  1.00 22.41           N
ATOM   1475  H   TYR A 212       5.150 179.144  45.556  1.00 23.48           H
ATOM   1476  CA  TYR A 212       6.119 177.695  44.330  1.00 24.27           C
ATOM   1477  HA  TYR A 212       7.176 177.647  44.069  1.00 25.65           H
ATOM   1478  C   TYR A 212       5.297 177.350  43.091  1.00 27.29           C
ATOM   1479  O   TYR A 212       4.071 177.472  43.092  1.00 32.71           O
ATOM   1480  CB  TYR A 212       5.845 176.682  45.444  1.00 27.53           C
ATOM   1481 1HB  TYR A 212       6.469 176.935  46.300  1.00 31.03           H
ATOM   1482 2HB  TYR A 212       4.801 176.766  45.746  1.00 31.13           H
ATOM   1483  CG  TYR A 212       6.125 175.246  45.057  1.00 30.76           C
ATOM   1484  CD1 TYR A 212       7.432 174.795  44.871  1.00 34.11           C
ATOM   1485  HD1 TYR A 212       8.259 175.477  45.003  1.00 35.82           H
ATOM   1486  CD2 TYR A 212       5.080 174.335  44.894  1.00 35.89           C
ATOM   1487  HD2 TYR A 212       4.059 174.665  45.027  1.00 38.96           H
ATOM   1488  CE1 TYR A 212       7.688 173.472  44.513  1.00 40.64           C
ATOM   1489  HE1 TYR A 212       8.702 173.140  44.348  1.00 48.01           H
ATOM   1490  CE2 TYR A 212       5.334 173.003  44.575  1.00 41.80           C
ATOM   1491  HE2 TYR A 212       4.518 172.303  44.477  1.00 49.53           H
ATOM   1492  CZ  TYR A 212       6.637 172.582  44.374  1.00 43.49           C
ATOM   1493  OH  TYR A 212       6.887 171.273  44.034  1.00 53.76           O
ATOM   1494  HH  TYR A 212       6.084 170.749  43.953  1.00 76.09           H
ATOM   1495  N   ALA A 213       5.977 176.908  42.039  1.00 30.42           N
ATOM   1496  H   ALA A 213       6.984 176.852  42.086  1.00 32.99           H
ATOM   1497  CA  ALA A 213       5.332 176.468  40.805  1.00 36.34           C
ATOM   1498  HA  ALA A 213       4.323 176.873  40.760  1.00 42.99           H
ATOM   1499  C   ALA A 213       5.277 174.940  40.786  1.00 40.20           C
ATOM   1500  O   ALA A 213       6.295 174.293  40.536  1.00 41.09           O
ATOM   1501  CB  ALA A 213       6.111 176.986  39.603  1.00 41.72           C
ATOM   1502 1HB  ALA A 213       6.112 178.076  39.610  1.00 71.90           H
ATOM   1503 2HB  ALA A 213       5.645 176.631  38.685  1.00 71.12           H
ATOM   1504 3HB  ALA A 213       7.138 176.623  39.648  1.00 73.25           H
ATOM   1505  N   PRO A 214       4.113 174.334  41.079  1.00 49.59           N
ATOM   1506  CA  PRO A 214       4.113 172.870  41.190  1.00 58.81           C
ATOM   1507  HA  PRO A 214       4.825 172.569  41.959  1.00 66.65           H
ATOM   1508  C   PRO A 214       4.412 172.075  39.923  1.00 53.80           C
ATOM   1509  O   PRO A 214       4.868 170.935  40.001  1.00 67.68           O
ATOM   1510  CB  PRO A 214       2.689 172.552  41.656  1.00 76.49           C
ATOM   1511 1HB  PRO A 214       2.073 172.264  40.804  1.00 95.58           H
ATOM   1512 2HB  PRO A 214       2.700 171.758  42.401  1.00 93.65           H
ATOM   1513  CG  PRO A 214       2.183 173.816  42.252  1.00 74.26           C
ATOM   1514 1HG  PRO A 214       1.094 173.852  42.219  1.00 99.03           H
ATOM   1515 2HG  PRO A 214       2.543 173.918  43.276  1.00 87.95           H
ATOM   1516  CD  PRO A 214       2.780 174.883  41.385  1.00 59.62           C
ATOM   1517 1HD  PRO A 214       2.201 175.006  40.469  1.00 60.51           H
ATOM   1518 2HD  PRO A 214       2.849 175.821  41.935  1.00 70.64           H
ATOM   1519  N   LEU A 215       4.123 172.656  38.763  1.00 43.20           N
ATOM   1520  H   LEU A 215       3.776 173.604  38.752  1.00 40.65           H
ATOM   1521  CA  LEU A 215       4.278 171.951  37.493  1.00 42.40           C
ATOM   1522  HA  LEU A 215       4.041 170.898  37.649  1.00 48.93           H
ATOM   1523  C   LEU A 215       5.703 172.017  36.950  1.00 39.82           C
ATOM   1524  O   LEU A 215       6.095 171.200  36.117  1.00 47.03           O
ATOM   1525  CB  LEU A 215       3.306 172.525  36.458  1.00 43.66           C
ATOM   1526 1HB  LEU A 215       3.538 173.583  36.342  1.00 48.97           H
ATOM   1527 2HB  LEU A 215       3.508 172.035  35.505  1.00 50.15           H
ATOM   1528  CG  LEU A 215       1.805 172.398  36.740  1.00 53.58           C
ATOM   1529  HG  LEU A 215       1.586 172.853  37.706  1.00 86.05           H
ATOM   1530  CD1 LEU A 215       1.025 173.144  35.666  1.00 81.90           C
ATOM   1531 1HD1 LEU A 215      -0.044 173.046  35.858  1.00125.15           H
ATOM   1532 2HD1 LEU A 215       1.257 172.733  34.684  1.00128.57           H
ATOM   1533 3HD1 LEU A 215       1.294 174.200  35.694  1.00126.23           H
ATOM   1534  CD2 LEU A 215       1.357 170.942  36.773  1.00100.30           C
ATOM   1535 1HD2 LEU A 215       1.858 170.420  37.588  1.00150.32           H
ATOM   1536 2HD2 LEU A 215       0.280 170.897  36.935  1.00149.58           H
ATOM   1537 3HD2 LEU A 215       1.601 170.458  35.827  1.00149.24           H
ATOM   1538  N   GLY A 216       6.479 172.983  37.428  1.00 34.86           N
ATOM   1539  H   GLY A 216       6.122 173.609  38.137  1.00 34.87           H
ATOM   1540  CA  GLY A 216       7.843 173.150  36.960  1.00 34.31           C
ATOM   1541 1HA  GLY A 216       8.412 173.698  37.711  1.00 36.95           H
ATOM   1542 2HA  GLY A 216       8.292 172.164  36.839  1.00 42.57           H
ATOM   1543  C   GLY A 216       7.941 173.894  35.643  1.00 27.23           C
ATOM   1544  O   GLY A 216       7.110 174.748  35.335  1.00 26.16           O
ATOM   1545  N   THR A 217       8.979 173.591  34.871  1.00 27.20           N
ATOM   1546  H   THR A 217       9.612 172.855  35.146  1.00 32.00           H
ATOM   1547  CA  THR A 217       9.260 174.315  33.632  1.00 23.64           C
ATOM   1548  HA  THR A 217       9.240 175.382  33.849  1.00 23.52           H
ATOM   1549  C   THR A 217       8.245 174.039  32.527  1.00 20.23           C
ATOM   1550  O   THR A 217       7.656 172.960  32.455  1.00 22.35           O
ATOM   1551  CB  THR A 217      10.650 173.967  33.061  1.00 27.68           C
ATOM   1552  HB  THR A 217      10.822 174.556  32.160  1.00 30.46           H
ATOM   1553  OG1 THR A 217      10.690 172.575  32.724  1.00 33.65           O
ATOM   1554  HG1 THR A 217      10.584 172.066  33.530  1.00 46.45           H
ATOM   1555  CG2 THR A 217      11.760 174.259  34.062  1.00 37.27           C
ATOM   1556 1HG2 THR A 217      11.741 175.314  34.335  1.00 69.58           H
ATOM   1557 2HG2 THR A 217      12.724 174.026  33.609  1.00 68.91           H
ATOM   1558 3HG2 THR A 217      11.629 173.649  34.956  1.00 68.21           H
ATOM   1559  N   VAL A 218       8.078 175.007  31.632  1.00 17.82           N
ATOM   1560  H   VAL A 218       8.560 175.889  31.756  1.00 18.92           H
ATOM   1561  CA  VAL A 218       7.251 174.831  30.440  1.00 16.30           C
ATOM   1562  HA  VAL A 218       6.258 174.498  30.741  1.00 17.41           H
ATOM   1563  C   VAL A 218       7.880 173.756  29.558  1.00 17.00           C
ATOM   1564  O   VAL A 218       7.182 173.001  28.885  1.00 18.52           O
ATOM   1565  CB  VAL A 218       7.113 176.133  29.618  1.00 15.73           C
ATOM   1566  HB  VAL A 218       8.101 176.441  29.277  1.00 21.70           H
ATOM   1567  CG1 VAL A 218       6.222 175.913  28.399  1.00 19.42           C
ATOM   1568 1HG1 VAL A 218       5.264 175.495  28.710  1.00 52.04           H
ATOM   1569 2HG1 VAL A 218       6.707 175.227  27.706  1.00 46.57           H
ATOM   1570 3HG1 VAL A 218       6.049 176.864  27.894  1.00 50.77           H
ATOM   1571  CG2 VAL A 218       6.525 177.257  30.462  1.00 22.42           C
ATOM   1572 1HG2 VAL A 218       5.512 176.999  30.769  1.00 53.88           H
ATOM   1573 2HG2 VAL A 218       6.499 178.173  29.873  1.00 54.48           H
ATOM   1574 3HG2 VAL A 218       7.138 177.425  31.347  1.00 52.71           H
ATOM   1575  N   TYR A 219       9.206 173.673  29.589  1.00 18.14           N
ATOM   1576  H   TYR A 219       9.725 174.344  30.139  1.00 19.27           H
ATOM   1577  CA  TYR A 219       9.947 172.628  28.889  1.00 20.14           C
ATOM   1578  HA  TYR A 219       9.806 172.754  27.815  1.00 20.68           H
ATOM   1579  C   TYR A 219       9.475 171.223  29.252  1.00 21.20           C
ATOM   1580  O   TYR A 219       9.417 170.347  28.389  1.00 22.99           O
ATOM   1581  CB  TYR A 219      11.438 172.764  29.211  1.00 24.63           C
ATOM   1582 1HB  TYR A 219      11.774 173.756  28.912  1.00 26.11           H
ATOM   1583 2HB  TYR A 219      11.571 172.671  30.288  1.00 28.29           H
ATOM   1584  CG  TYR A 219      12.311 171.730  28.535  1.00 32.94           C
ATOM   1585  CD1 TYR A 219      12.689 170.570  29.211  1.00 67.34           C
ATOM   1586  HD1 TYR A 219      12.340 170.399  30.219  1.00126.45           H
ATOM   1587  CD2 TYR A 219      12.770 171.918  27.230  1.00 72.84           C
ATOM   1588  HD2 TYR A 219      12.490 172.809  26.686  1.00134.81           H
ATOM   1589  CE1 TYR A 219      13.517 169.627  28.607  1.00 84.56           C
ATOM   1590  HE1 TYR A 219      13.800 168.731  29.139  1.00154.97           H
ATOM   1591  CE2 TYR A 219      13.595 170.975  26.621  1.00 92.11           C
ATOM   1592  HE2 TYR A 219      13.946 171.131  25.611  1.00169.54           H
ATOM   1593  CZ  TYR A 219      13.971 169.838  27.317  1.00 69.30           C
ATOM   1594  OH  TYR A 219      14.798 168.910  26.726  1.00 97.75           O
ATOM   1595  HH  TYR A 219      15.054 169.154  25.834  1.00128.95           H
ATOM   1596  N   ARG A 220       9.141 170.996  30.518  1.00 22.74           N
ATOM   1597  H   ARG A 220       9.180 171.752  31.188  1.00 24.09           H
ATOM   1598  CA  ARG A 220       8.702 169.677  30.969  1.00 25.39           C
ATOM   1599  HA  ARG A 220       9.441 168.939  30.656  1.00 28.56           H
ATOM   1600  C   ARG A 220       7.375 169.293  30.327  1.00 24.68           C
ATOM   1601  O   ARG A 220       7.157 168.133  29.981  1.00 29.82           O
ATOM   1602  CB  ARG A 220       8.574 169.650  32.495  1.00 30.20           C
ATOM   1603 1HB  ARG A 220       9.461 170.113  32.927  1.00 43.65           H
ATOM   1604 2HB  ARG A 220       7.702 170.236  32.788  1.00 50.86           H
ATOM   1605  CG  ARG A 220       8.438 168.244  33.063  1.00 56.64           C
ATOM   1606 1HG  ARG A 220       7.550 167.771  32.644  1.00109.72           H
ATOM   1607 2HG  ARG A 220       9.314 167.663  32.773  1.00 82.36           H
ATOM   1608  CD  ARG A 220       8.327 168.241  34.580  1.00112.66           C
ATOM   1609 1HD  ARG A 220       9.115 168.869  34.999  1.00158.65           H
ATOM   1610 2HD  ARG A 220       7.358 168.650  34.869  1.00175.38           H
ATOM   1611  NE  ARG A 220       8.466 166.881  35.100  1.00182.82           N
ATOM   1612  HE  ARG A 220       8.636 166.148  34.427  1.00206.48           H
ATOM   1613  CZ  ARG A 220       8.396 166.532  36.378  1.00319.52           C
ATOM   1614  NH1 ARG A 220       8.563 165.266  36.699  1.00470.06           N
ATOM   1615 1HH1 ARG A 220       8.747 164.594  35.971  1.00490.95           H
ATOM   1616 2HH1 ARG A 220       8.494 164.985  37.665  1.00636.84           H
ATOM   1617  NH2 ARG A 220       8.166 167.402  37.341  1.00423.61           N
ATOM   1618 2HH2 ARG A 220       8.140 167.087  38.298  1.00397.04           H
ATOM   1619 1HH2 ARG A 220       8.010 168.370  37.110  1.00604.15           H
ATOM   1620  N   GLU A 221       6.494 170.275  30.184  1.00 22.09           N
ATOM   1621  H   GLU A 221       6.734 171.200  30.510  1.00 22.18           H
ATOM   1622  CA  GLU A 221       5.194 170.075  29.551  1.00 22.79           C
ATOM   1623  HA  GLU A 221       4.752 169.156  29.936  1.00 26.05           H
ATOM   1624  C   GLU A 221       5.336 169.938  28.036  1.00 21.87           C
ATOM   1625  O   GLU A 221       4.622 169.162  27.402  1.00 26.20           O
ATOM   1626  CB  GLU A 221       4.273 171.250  29.892  1.00 24.20           C
ATOM   1627 1HB  GLU A 221       4.285 171.395  30.972  1.00 30.25           H
ATOM   1628 2HB  GLU A 221       4.672 172.151  29.428  1.00 27.32           H
ATOM   1629  CG  GLU A 221       2.828 171.078  29.442  1.00 33.63           C
ATOM   1630 1HG  GLU A 221       2.331 172.048  29.488  1.00 45.99           H
ATOM   1631 2HG  GLU A 221       2.817 170.740  28.406  1.00 49.50           H
ATOM   1632  CD  GLU A 221       2.050 170.087  30.289  1.00 34.55           C
ATOM   1633  OE1 GLU A 221       2.542 169.658  31.354  1.00 69.36           O
ATOM   1634  OE2 GLU A 221       0.928 169.718  29.883  1.00 66.39           O
ATOM   1635  N   LEU A 222       6.274 170.688  27.466  1.00 19.53           N
ATOM   1636  H   LEU A 222       6.820 171.309  28.047  1.00 19.39           H
ATOM   1637  CA  LEU A 222       6.561 170.654  26.035  1.00 20.66           C
ATOM   1638  HA  LEU A 222       5.652 170.888  25.480  1.00 22.30           H
ATOM   1639  C   LEU A 222       7.038 169.274  25.594  1.00 24.96           C
ATOM   1640  O   LEU A 222       6.647 168.788  24.534  1.00 30.69           O
ATOM   1641  CB  LEU A 222       7.638 171.695  25.712  1.00 19.44           C
ATOM   1642 1HB  LEU A 222       7.280 172.668  26.048  1.00 24.74           H
ATOM   1643 2HB  LEU A 222       8.516 171.445  26.307  1.00 23.99           H
ATOM   1644  CG  LEU A 222       8.108 171.833  24.260  1.00 20.87           C
ATOM   1645  HG  LEU A 222       8.462 170.863  23.910  1.00 36.06           H
ATOM   1646  CD1 LEU A 222       7.011 172.321  23.325  1.00 31.59           C
ATOM   1647 1HD1 LEU A 222       6.664 173.303  23.646  1.00 67.21           H
ATOM   1648 2HD1 LEU A 222       6.179 171.617  23.333  1.00 62.89           H
ATOM   1649 3HD1 LEU A 222       7.405 172.393  22.311  1.00 65.87           H
ATOM   1650  CD2 LEU A 222       9.274 172.815  24.230  1.00 29.68           C
ATOM   1651 1HD2 LEU A 222       9.641 172.909  23.208  1.00 61.48           H
ATOM   1652 2HD2 LEU A 222      10.079 172.445  24.865  1.00 65.20           H
ATOM   1653 3HD2 LEU A 222       8.944 173.791  24.587  1.00 61.74           H
ATOM   1654  N   GLN A 223       7.873 168.638  26.409  1.00 26.35           N
ATOM   1655  H   GLN A 223       8.132 169.066  27.288  1.00 25.75           H
ATOM   1656  CA  GLN A 223       8.416 167.325  26.077  1.00 32.15           C
ATOM   1657  HA  GLN A 223       8.873 167.379  25.088  1.00 35.04           H
ATOM   1658  C   GLN A 223       7.339 166.245  26.013  1.00 35.30           C
ATOM   1659  O   GLN A 223       7.491 165.266  25.284  1.00 41.08           O
ATOM   1660  CB  GLN A 223       9.491 166.916  27.088  1.00 38.00           C
ATOM   1661 1HB  GLN A 223       9.064 166.947  28.091  1.00 67.38           H
ATOM   1662 2HB  GLN A 223       9.784 165.887  26.876  1.00 71.21           H
ATOM   1663  CG  GLN A 223      10.742 167.783  27.060  1.00 69.08           C
ATOM   1664 1HG  GLN A 223      10.701 168.448  26.198  1.00126.11           H
ATOM   1665 2HG  GLN A 223      10.774 168.388  27.965  1.00117.94           H
ATOM   1666  CD  GLN A 223      12.012 166.961  26.985  1.00124.02           C
ATOM   1667  OE1 GLN A 223      12.439 166.360  27.968  1.00182.68           O
ATOM   1668  NE2 GLN A 223      12.622 166.918  25.809  1.00223.51           N
ATOM   1669 1HE2 GLN A 223      13.470 166.378  25.717  1.00325.94           H
ATOM   1670 2HE2 GLN A 223      12.237 167.415  25.020  1.00268.10           H
ATOM   1671  N   LYS A 224       6.250 166.419  26.755  1.00 37.09           N
ATOM   1672  H   LYS A 224       6.155 167.265  27.300  1.00 38.62           H
ATOM   1673  CA  LYS A 224       5.176 165.428  26.799  1.00 39.97           C
ATOM   1674  HA  LYS A 224       5.605 164.458  27.052  1.00 41.79           H
ATOM   1675  C   LYS A 224       4.468 165.264  25.460  1.00 37.53           C
ATOM   1676  O   LYS A 224       3.969 164.184  25.145  1.00 42.71           O
ATOM   1677  CB  LYS A 224       4.145 165.810  27.865  1.00 53.57           C
ATOM   1678 1HB  LYS A 224       3.746 166.796  27.625  1.00 99.73           H
ATOM   1679 2HB  LYS A 224       3.324 165.094  27.833  1.00 80.37           H
ATOM   1680  CG  LYS A 224       4.715 165.842  29.275  1.00 64.37           C
ATOM   1681 1HG  LYS A 224       5.113 164.861  29.533  1.00 87.86           H
ATOM   1682 2HG  LYS A 224       5.526 166.568  29.301  1.00110.60           H
ATOM   1683  CD  LYS A 224       3.672 166.252  30.302  1.00 89.39           C
ATOM   1684 1HD  LYS A 224       3.212 167.186  29.980  1.00147.14           H
ATOM   1685 2HD  LYS A 224       2.903 165.484  30.379  1.00120.10           H
ATOM   1686  CE  LYS A 224       4.327 166.471  31.657  1.00130.47           C
ATOM   1687 1HE  LYS A 224       4.744 165.524  32.008  1.00166.92           H
ATOM   1688 2HE  LYS A 224       5.148 167.183  31.542  1.00192.02           H
ATOM   1689  NZ  LYS A 224       3.310 167.001  32.624  1.00177.08           N
ATOM   1690 1HZ  LYS A 224       2.511 166.383  32.675  1.00219.04           H
ATOM   1691 2HZ  LYS A 224       2.989 167.915  32.330  1.00215.02           H
ATOM   1692 3HZ  LYS A 224       3.712 167.089  33.548  1.00216.04           H
ATOM   1693  N   LEU A 225       4.411 166.342  24.687  1.00 38.30           N
ATOM   1694  H   LEU A 225       4.841 167.198  25.008  1.00 41.82           H
ATOM   1695  CA  LEU A 225       3.738 166.347  23.391  1.00 44.24           C
ATOM   1696  HA  LEU A 225       3.202 165.407  23.255  1.00 55.70           H
ATOM   1697  C   LEU A 225       4.731 166.502  22.241  1.00 32.93           C
ATOM   1698  O   LEU A 225       4.334 166.532  21.076  1.00 37.48           O
ATOM   1699  CB  LEU A 225       2.733 167.503  23.353  1.00 66.87           C
ATOM   1700 1HB  LEU A 225       3.298 168.431  23.439  1.00 71.50           H
ATOM   1701 2HB  LEU A 225       2.251 167.501  22.376  1.00 77.98           H
ATOM   1702  CG  LEU A 225       1.637 167.522  24.424  1.00 99.67           C
ATOM   1703  HG  LEU A 225       2.100 167.444  25.407  1.00110.54           H
ATOM   1704  CD1 LEU A 225       0.885 168.845  24.358  1.00144.99           C
ATOM   1705 1HD1 LEU A 225       0.123 168.870  25.137  1.00184.87           H
ATOM   1706 2HD1 LEU A 225       0.412 168.954  23.382  1.00197.03           H
ATOM   1707 3HD1 LEU A 225       1.585 169.666  24.517  1.00186.58           H
ATOM   1708  CD2 LEU A 225       0.657 166.367  24.257  1.00139.90           C
ATOM   1709 1HD2 LEU A 225      -0.126 166.442  25.012  1.00186.09           H
ATOM   1710 2HD2 LEU A 225       1.181 165.420  24.385  1.00184.50           H
ATOM   1711 3HD2 LEU A 225       0.208 166.402  23.264  1.00179.39           H
ATOM   1712  N   SER A 226       6.007 166.626  22.593  1.00 25.94           N
ATOM   1713  H   SER A 226       6.245 166.466  23.561  1.00 27.76           H
ATOM   1714  CA  SER A 226       7.093 167.049  21.709  1.00 24.10           C
ATOM   1715  HA  SER A 226       8.017 166.997  22.285  1.00 25.05           H
ATOM   1716  C   SER A 226       6.968 168.493  21.225  1.00 20.09           C
ATOM   1717  O   SER A 226       7.965 169.211  21.148  1.00 23.88           O
ATOM   1718  CB  SER A 226       7.251 166.112  20.508  1.00 38.44           C
ATOM   1719 1HB  SER A 226       6.350 166.144  19.896  1.00 69.66           H
ATOM   1720 2HB  SER A 226       8.096 166.446  19.906  1.00 78.75           H
ATOM   1721  OG  SER A 226       7.482 164.781  20.937  1.00 74.68           O
ATOM   1722  HG  SER A 226       6.746 164.512  21.492  1.00112.64           H
ATOM   1723  N   LYS A 227       5.750 168.915  20.900  1.00 18.35           N
ATOM   1724  H   LYS A 227       4.977 168.266  20.967  1.00 22.17           H
ATOM   1725  CA  LYS A 227       5.459 170.276  20.456  1.00 15.94           C
ATOM   1726  HA  LYS A 227       6.170 170.963  20.913  1.00 16.20           H
ATOM   1727  C   LYS A 227       4.050 170.656  20.901  1.00 15.46           C
ATOM   1728  O   LYS A 227       3.238 169.785  21.208  1.00 19.60           O
ATOM   1729  CB  LYS A 227       5.590 170.369  18.934  1.00 17.45           C
ATOM   1730 1HB  LYS A 227       5.551 171.420  18.644  1.00 21.45           H
ATOM   1731 2HB  LYS A 227       6.566 169.974  18.650  1.00 22.73           H
ATOM   1732  CG  LYS A 227       4.514 169.619  18.159  1.00 20.84           C
ATOM   1733 1HG  LYS A 227       4.417 168.609  18.557  1.00 31.30           H
ATOM   1734 2HG  LYS A 227       3.566 170.142  18.283  1.00 31.65           H
ATOM   1735  CD  LYS A 227       4.857 169.532  16.678  1.00 29.00           C
ATOM   1736 1HD  LYS A 227       5.092 170.527  16.303  1.00 43.54           H
ATOM   1737 2HD  LYS A 227       5.737 168.900  16.560  1.00 47.59           H
ATOM   1738  CE  LYS A 227       3.710 168.953  15.862  1.00 39.85           C
ATOM   1739 1HE  LYS A 227       4.079 168.700  14.865  1.00 77.93           H
ATOM   1740 2HE  LYS A 227       3.359 168.038  16.344  1.00 70.64           H
ATOM   1741  NZ  LYS A 227       2.602 169.960  15.765  1.00 73.38           N
ATOM   1742 1HZ  LYS A 227       1.819 169.585  15.248  1.00115.11           H
ATOM   1743 2HZ  LYS A 227       2.933 170.798  15.305  1.00115.21           H
ATOM   1744 3HZ  LYS A 227       2.291 170.221  16.692  1.00116.34           H
ATOM   1745  N   PHE A 228       3.751 171.949  20.928  1.00 14.09           N
ATOM   1746  H   PHE A 228       4.450 172.631  20.664  1.00 14.36           H
ATOM   1747  CA  PHE A 228       2.417 172.425  21.277  1.00 14.41           C
ATOM   1748  HA  PHE A 228       1.895 171.649  21.835  1.00 15.93           H
ATOM   1749  C   PHE A 228       1.601 172.727  20.025  1.00 15.34           C
ATOM   1750  O   PHE A 228       2.147 173.042  18.968  1.00 17.16           O
ATOM   1751  CB  PHE A 228       2.496 173.693  22.133  1.00 14.36           C
ATOM   1752 1HB  PHE A 228       3.132 174.421  21.629  1.00 14.34           H
ATOM   1753 2HB  PHE A 228       1.495 174.117  22.205  1.00 17.09           H
ATOM   1754  CG  PHE A 228       3.007 173.464  23.529  1.00 14.88           C
ATOM   1755  CD1 PHE A 228       4.073 174.211  24.019  1.00 37.81           C
ATOM   1756  HD1 PHE A 228       4.567 174.924  23.376  1.00 87.99           H
ATOM   1757  CD2 PHE A 228       2.390 172.547  24.375  1.00 42.17           C
ATOM   1758  HD2 PHE A 228       1.553 171.964  24.018  1.00 94.67           H
ATOM   1759  CE1 PHE A 228       4.509 174.060  25.333  1.00 40.41           C
ATOM   1760  HE1 PHE A 228       5.332 174.654  25.702  1.00 91.41           H
ATOM   1761  CE2 PHE A 228       2.825 172.378  25.687  1.00 45.52           C
ATOM   1762  HE2 PHE A 228       2.344 171.654  26.327  1.00101.40           H
ATOM   1763  CZ  PHE A 228       3.883 173.142  26.170  1.00 21.01           C
ATOM   1764  HZ  PHE A 228       4.222 173.018  27.188  1.00 25.64           H
ATOM   1765  N   ASP A 229       0.282 172.643  20.160  1.00 16.86           N
ATOM   1766  H   ASP A 229      -0.115 172.346  21.039  1.00 18.88           H
ATOM   1767  CA  ASP A 229      -0.630 173.014  19.083  1.00 17.85           C
ATOM   1768  HA  ASP A 229      -0.268 172.585  18.148  1.00 19.51           H
ATOM   1769  C   ASP A 229      -0.696 174.532  18.923  1.00 16.01           C
ATOM   1770  O   ASP A 229      -0.251 175.285  19.790  1.00 15.49           O
ATOM   1771  CB  ASP A 229      -2.029 172.467  19.372  1.00 21.71           C
ATOM   1772 1HB  ASP A 229      -2.668 172.655  18.509  1.00 31.70           H
ATOM   1773 2HB  ASP A 229      -1.964 171.389  19.526  1.00 30.76           H
ATOM   1774  CG  ASP A 229      -2.655 173.103  20.596  1.00 27.71           C
ATOM   1775  OD1 ASP A 229      -2.381 172.627  21.718  1.00 69.59           O
ATOM   1776  OD2 ASP A 229      -3.413 174.084  20.446  1.00 61.99           O
ATOM   1777  N   GLU A 230      -1.248 174.978  17.800  1.00 17.06           N
ATOM   1778  H   GLU A 230      -1.638 174.319  17.141  1.00 19.90           H
ATOM   1779  CA  GLU A 230      -1.262 176.397  17.451  1.00 16.89           C
ATOM   1780  HA  GLU A 230      -0.225 176.733  17.435  1.00 17.90           H
ATOM   1781  C   GLU A 230      -1.980 177.304  18.447  1.00 15.36           C
ATOM   1782  O   GLU A 230      -1.564 178.447  18.630  1.00 14.89           O
ATOM   1783  CB  GLU A 230      -1.824 176.599  16.039  1.00 23.34           C
ATOM   1784 1HB  GLU A 230      -1.627 177.628  15.738  1.00 57.74           H
ATOM   1785 2HB  GLU A 230      -1.279 175.946  15.358  1.00 58.45           H
ATOM   1786  CG  GLU A 230      -3.315 176.339  15.860  1.00 36.81           C
ATOM   1787 1HG  GLU A 230      -3.875 176.987  16.533  1.00 83.14           H
ATOM   1788 2HG  GLU A 230      -3.590 176.592  14.836  1.00 71.93           H
ATOM   1789  CD  GLU A 230      -3.694 174.893  16.125  1.00 62.61           C
ATOM   1790  OE1 GLU A 230      -3.083 173.991  15.514  1.00117.07           O
ATOM   1791  OE2 GLU A 230      -4.593 174.645  16.955  1.00116.78           O
ATOM   1792  N   GLN A 231      -3.032 176.823  19.100  1.00 17.49           N
ATOM   1793  H   GLN A 231      -3.338 175.873  18.942  1.00 21.25           H
ATOM   1794  CA  GLN A 231      -3.755 177.647  20.065  1.00 18.54           C
ATOM   1795  HA  GLN A 231      -3.827 178.661  19.672  1.00 19.46           H
ATOM   1796  C   GLN A 231      -2.992 177.726  21.384  1.00 17.82           C
ATOM   1797  O   GLN A 231      -2.918 178.784  22.006  1.00 19.10           O
ATOM   1798  CB  GLN A 231      -5.171 177.120  20.310  1.00 22.75           C
ATOM   1799 1HB  GLN A 231      -5.112 176.108  20.712  1.00 39.67           H
ATOM   1800 2HB  GLN A 231      -5.642 177.756  21.060  1.00 50.69           H
ATOM   1801  CG  GLN A 231      -6.058 177.105  19.073  1.00 54.93           C
ATOM   1802 1HG  GLN A 231      -5.945 178.048  18.541  1.00 96.39           H
ATOM   1803 2HG  GLN A 231      -5.742 176.294  18.418  1.00100.36           H
ATOM   1804  CD  GLN A 231      -7.521 176.915  19.417  1.00105.28           C
ATOM   1805  OE1 GLN A 231      -7.884 176.054  20.216  1.00153.13           O
ATOM   1806  NE2 GLN A 231      -8.378 177.729  18.819  1.00200.41           N
ATOM   1807 1HE2 GLN A 231      -9.359 177.665  19.045  1.00288.49           H
ATOM   1808 2HE2 GLN A 231      -8.050 178.399  18.139  1.00250.68           H
ATOM   1809  N   ARG A 232      -2.402 176.613  21.808  1.00 17.86           N
ATOM   1810  H   ARG A 232      -2.499 175.764  21.267  1.00 18.75           H
ATOM   1811  CA  ARG A 232      -1.587 176.601  23.020  1.00 18.22           C
ATOM   1812  HA  ARG A 232      -2.168 177.026  23.839  1.00 20.39           H
ATOM   1813  C   ARG A 232      -0.358 177.482  22.829  1.00 16.41           C
ATOM   1814  O   ARG A 232       0.025 178.226  23.730  1.00 19.80           O
ATOM   1815  CB  ARG A 232      -1.192 175.169  23.389  1.00 20.13           C
ATOM   1816 1HB  ARG A 232      -2.101 174.580  23.508  1.00 24.62           H
ATOM   1817 2HB  ARG A 232      -0.619 174.743  22.565  1.00 20.95           H
ATOM   1818  CG  ARG A 232      -0.358 175.064  24.659  1.00 26.88           C
ATOM   1819 1HG  ARG A 232       0.556 174.520  24.427  1.00 63.10           H
ATOM   1820 2HG  ARG A 232      -0.080 176.065  24.988  1.00 60.53           H
ATOM   1821  CD  ARG A 232      -1.063 174.359  25.809  1.00 30.52           C
ATOM   1822 1HD  ARG A 232      -1.806 173.664  25.417  1.00 57.84           H
ATOM   1823 2HD  ARG A 232      -0.320 173.794  26.373  1.00 75.69           H
ATOM   1824  NE  ARG A 232      -1.708 175.324  26.699  1.00 69.29           N
ATOM   1825  HE  ARG A 232      -1.801 176.270  26.361  1.00104.94           H
ATOM   1826  CZ  ARG A 232      -2.168 175.062  27.916  1.00144.27           C
ATOM   1827  NH1 ARG A 232      -2.077 173.867  28.467  1.00185.42           N
ATOM   1828 1HH1 ARG A 232      -1.654 173.112  27.951  1.00169.59           H
ATOM   1829 2HH1 ARG A 232      -2.442 173.723  29.395  1.00292.38           H
ATOM   1830  NH2 ARG A 232      -2.719 176.034  28.612  1.00272.21           N
ATOM   1831 1HH2 ARG A 232      -2.795 176.951  28.201  1.00323.99           H
ATOM   1832 2HH2 ARG A 232      -3.052 175.852  29.546  1.00377.56           H
ATOM   1833  N   THR A 233       0.255 177.420  21.652  1.00 13.65           N
ATOM   1834  H   THR A 233      -0.071 176.771  20.948  1.00 14.28           H
ATOM   1835  CA  THR A 233       1.385 178.295  21.351  1.00 11.64           C
ATOM   1836  HA  THR A 233       2.131 178.184  22.137  1.00 12.82           H
ATOM   1837  C   THR A 233       0.928 179.750  21.336  1.00 11.42           C
ATOM   1838  O   THR A 233       1.581 180.608  21.927  1.00 12.55           O
ATOM   1839  CB  THR A 233       2.043 177.960  19.998  1.00 10.68           C
ATOM   1840  HB  THR A 233       1.328 178.130  19.193  1.00 11.11           H
ATOM   1841  OG1 THR A 233       2.438 176.583  19.991  1.00 13.05           O
ATOM   1842  HG1 THR A 233       1.650 176.040  19.901  1.00 14.68           H
ATOM   1843  CG2 THR A 233       3.275 178.827  19.769  1.00 11.05           C
ATOM   1844 1HG2 THR A 233       3.811 178.475  18.888  1.00 38.29           H
ATOM   1845 2HG2 THR A 233       3.930 178.773  20.638  1.00 40.44           H
ATOM   1846 3HG2 THR A 233       2.974 179.863  19.613  1.00 39.23           H
ATOM   1847  N   ALA A 234      -0.192 180.032  20.679  1.00 11.82           N
ATOM   1848  H   ALA A 234      -0.706 179.302  20.205  1.00 12.97           H
ATOM   1849  CA  ALA A 234      -0.707 181.396  20.613  1.00 12.32           C
ATOM   1850  HA  ALA A 234       0.048 182.026  20.143  1.00 12.70           H
ATOM   1851  C   ALA A 234      -0.979 181.956  22.007  1.00 13.10           C
ATOM   1852  O   ALA A 234      -0.670 183.116  22.274  1.00 14.96           O
ATOM   1853  CB  ALA A 234      -1.972 181.450  19.766  1.00 13.82           C
ATOM   1854 1HB  ALA A 234      -2.354 182.471  19.749  1.00 43.03           H
ATOM   1855 2HB  ALA A 234      -2.729 180.791  20.191  1.00 43.06           H
ATOM   1856 3HB  ALA A 234      -1.745 181.135  18.748  1.00 40.51           H
ATOM   1857  N   THR A 235      -1.539 181.147  22.901  1.00 13.57           N
ATOM   1858  H   THR A 235      -1.800 180.207  22.632  1.00 14.04           H
ATOM   1859  CA  THR A 235      -1.815 181.593  24.265  1.00 14.88           C
ATOM   1860  HA  THR A 235      -2.342 182.545  24.207  1.00 16.07           H
ATOM   1861  C   THR A 235      -0.548 181.837  25.079  1.00 15.75           C
ATOM   1862  O   THR A 235      -0.497 182.804  25.837  1.00 20.61           O
ATOM   1863  CB  THR A 235      -2.713 180.615  25.052  1.00 16.89           C
ATOM   1864  HB  THR A 235      -2.763 180.943  26.090  1.00 33.61           H
ATOM   1865  OG1 THR A 235      -2.156 179.295  25.005  1.00 55.49           O
ATOM   1866  HG1 THR A 235      -1.967 179.081  24.088  1.00 49.33           H
ATOM   1867  CG2 THR A 235      -4.129 180.581  24.487  1.00 50.99           C
ATOM   1868 1HG2 THR A 235      -4.722 179.855  25.043  1.00 99.43           H
ATOM   1869 2HG2 THR A 235      -4.110 180.300  23.435  1.00 96.68           H
ATOM   1870 3HG2 THR A 235      -4.585 181.566  24.587  1.00 95.27           H
ATOM   1871  N   TYR A 236       0.481 181.009  24.936  1.00 13.76           N
ATOM   1872  H   TYR A 236       0.413 180.207  24.325  1.00 13.59           H
ATOM   1873  CA  TYR A 236       1.729 181.258  25.654  1.00 13.36           C
ATOM   1874  HA  TYR A 236       1.490 181.441  26.702  1.00 15.66           H
ATOM   1875  C   TYR A 236       2.429 182.511  25.135  1.00 12.23           C
ATOM   1876  O   TYR A 236       3.080 183.220  25.901  1.00 14.00           O
ATOM   1877  CB  TYR A 236       2.695 180.073  25.565  1.00 13.18           C
ATOM   1878 1HB  TYR A 236       2.767 179.753  24.525  1.00 13.33           H
ATOM   1879 2HB  TYR A 236       3.679 180.423  25.878  1.00 13.99           H
ATOM   1880  CG  TYR A 236       2.336 178.884  26.431  1.00 15.83           C
ATOM   1881  CD1 TYR A 236       2.339 177.591  25.905  1.00 63.20           C
ATOM   1882  HD1 TYR A 236       2.568 177.438  24.860  1.00145.61           H
ATOM   1883  CD2 TYR A 236       2.043 179.044  27.787  1.00 45.74           C
ATOM   1884  HD2 TYR A 236       2.058 180.029  28.230  1.00117.95           H
ATOM   1885  CE1 TYR A 236       2.063 176.489  26.712  1.00 70.91           C
ATOM   1886  HE1 TYR A 236       2.092 175.493  26.299  1.00161.85           H
ATOM   1887  CE2 TYR A 236       1.724 177.949  28.586  1.00 48.25           C
ATOM   1888  HE2 TYR A 236       1.466 178.094  29.625  1.00118.29           H
ATOM   1889  CZ  TYR A 236       1.739 176.675  28.045  1.00 26.16           C
ATOM   1890  OH  TYR A 236       1.434 175.592  28.837  1.00 34.17           O
ATOM   1891  HH  TYR A 236       1.219 175.840  29.739  1.00 43.43           H
ATOM   1892  N   ILE A 237       2.291 182.795  23.845  1.00 11.30           N
ATOM   1893  H   ILE A 237       1.805 182.145  23.241  1.00 12.14           H
ATOM   1894  CA  ILE A 237       2.795 184.042  23.276  1.00 10.95           C
ATOM   1895  HA  ILE A 237       3.808 184.211  23.642  1.00 11.51           H
ATOM   1896  C   ILE A 237       1.938 185.207  23.768  1.00 11.92           C
ATOM   1897  O   ILE A 237       2.470 186.269  24.083  1.00 13.58           O
ATOM   1898  CB  ILE A 237       2.829 184.002  21.730  1.00 11.34           C
ATOM   1899  HB  ILE A 237       1.824 183.766  21.379  1.00 12.47           H
ATOM   1900  CG1 ILE A 237       3.776 182.908  21.217  1.00 12.41           C
ATOM   1901 1HG1 ILE A 237       3.457 181.951  21.627  1.00 21.89           H
ATOM   1902 2HG1 ILE A 237       3.670 182.850  20.133  1.00 19.45           H
ATOM   1903  CG2 ILE A 237       3.219 185.363  21.153  1.00 13.55           C
ATOM   1904 1HG2 ILE A 237       4.137 185.719  21.618  1.00 41.63           H
ATOM   1905 2HG2 ILE A 237       2.421 186.081  21.342  1.00 41.95           H
ATOM   1906 3HG2 ILE A 237       3.367 185.279  20.076  1.00 42.63           H
ATOM   1907  CD1 ILE A 237       5.255 183.074  21.533  1.00 21.90           C
ATOM   1908 1HD1 ILE A 237       5.652 183.936  20.997  1.00 54.26           H
ATOM   1909 2HD1 ILE A 237       5.791 182.180  21.216  1.00 54.53           H
ATOM   1910 3HD1 ILE A 237       5.399 183.210  22.605  1.00 56.33           H
ATOM   1911  N   THR A 238       0.626 185.013  23.860  1.00 12.70           N
ATOM   1912  H   THR A 238       0.235 184.124  23.580  1.00 13.48           H
ATOM   1913  CA  THR A 238      -0.281 186.045  24.362  1.00 13.85           C
ATOM   1914  HA  THR A 238      -0.193 186.922  23.721  1.00 14.76           H
ATOM   1915  C   THR A 238       0.074 186.466  25.785  1.00 13.70           C
ATOM   1916  O   THR A 238       0.148 187.658  26.083  1.00 15.41           O
ATOM   1917  CB  THR A 238      -1.752 185.573  24.364  1.00 16.10           C
ATOM   1918  HB  THR A 238      -1.863 184.745  25.064  1.00 18.09           H
ATOM   1919  OG1 THR A 238      -2.116 185.127  23.052  1.00 20.96           O
ATOM   1920  HG1 THR A 238      -1.495 184.447  22.778  1.00 23.75           H
ATOM   1921  CG2 THR A 238      -2.708 186.690  24.764  1.00 22.87           C
ATOM   1922 1HG2 THR A 238      -2.479 187.032  25.773  1.00 53.09           H
ATOM   1923 2HG2 THR A 238      -3.731 186.314  24.739  1.00 55.36           H
ATOM   1924 3HG2 THR A 238      -2.616 187.521  24.066  1.00 52.27           H
ATOM   1925  N   GLU A 239       0.281 185.496  26.669  1.00 13.63           N
ATOM   1926  H   GLU A 239       0.207 184.529  26.384  1.00 14.72           H
ATOM   1927  CA  GLU A 239       0.600 185.796  28.062  1.00 13.90           C
ATOM   1928  HA  GLU A 239      -0.107 186.538  28.435  1.00 15.17           H
ATOM   1929  C   GLU A 239       2.000 186.389  28.189  1.00 13.42           C
ATOM   1930  O   GLU A 239       2.221 187.303  28.983  1.00 15.84           O
ATOM   1931  CB  GLU A 239       0.506 184.538  28.932  1.00 16.34           C
ATOM   1932 1HB  GLU A 239       1.197 183.793  28.537  1.00 32.67           H
ATOM   1933 2HB  GLU A 239       0.827 184.795  29.942  1.00 37.43           H
ATOM   1934  CG  GLU A 239      -0.881 183.909  29.013  1.00 36.25           C
ATOM   1935 1HG  GLU A 239      -1.175 183.570  28.020  1.00 89.13           H
ATOM   1936 2HG  GLU A 239      -0.835 183.040  29.670  1.00 84.37           H
ATOM   1937  CD  GLU A 239      -1.938 184.866  29.532  1.00 29.19           C
ATOM   1938  OE1 GLU A 239      -2.945 185.084  28.826  1.00 64.00           O
ATOM   1939  OE2 GLU A 239      -1.775 185.397  30.651  1.00 66.47           O
ATOM   1940  N   LEU A 240       2.950 185.867  27.420  1.00 12.20           N
ATOM   1941  H   LEU A 240       2.721 185.128  26.770  1.00 12.40           H
ATOM   1942  CA  LEU A 240       4.333 186.325  27.512  1.00 11.93           C
ATOM   1943  HA  LEU A 240       4.598 186.376  28.568  1.00 13.69           H
ATOM   1944  C   LEU A 240       4.518 187.716  26.919  1.00 11.81           C
ATOM   1945  O   LEU A 240       5.297 188.511  27.438  1.00 13.47           O
ATOM   1946  CB  LEU A 240       5.276 185.341  26.815  1.00 12.45           C
ATOM   1947 1HB  LEU A 240       5.059 184.339  27.182  1.00 38.06           H
ATOM   1948 2HB  LEU A 240       5.057 185.359  25.748  1.00 25.43           H
ATOM   1949  CG  LEU A 240       6.773 185.607  27.000  1.00 29.17           C
ATOM   1950  HG  LEU A 240       7.011 186.575  26.560  1.00 84.63           H
ATOM   1951  CD1 LEU A 240       7.208 185.622  28.460  1.00 80.74           C
ATOM   1952 1HD1 LEU A 240       6.899 184.698  28.950  1.00130.09           H
ATOM   1953 2HD1 LEU A 240       6.755 186.473  28.968  1.00133.51           H
ATOM   1954 3HD1 LEU A 240       8.292 185.716  28.519  1.00133.03           H
ATOM   1955  CD2 LEU A 240       7.560 184.539  26.261  1.00 46.53           C
ATOM   1956 1HD2 LEU A 240       7.365 183.563  26.704  1.00 88.56           H
ATOM   1957 2HD2 LEU A 240       8.624 184.761  26.330  1.00 88.41           H
ATOM   1958 3HD2 LEU A 240       7.264 184.528  25.212  1.00 86.02           H
ATOM   1959  N   ALA A 241       3.816 188.014  25.831  1.00 11.58           N
ATOM   1960  H   ALA A 241       3.204 187.321  25.420  1.00 12.27           H
ATOM   1961  CA  ALA A 241       3.873 189.342  25.231  1.00 12.01           C
ATOM   1962  HA  ALA A 241       4.914 189.582  25.015  1.00 12.92           H
ATOM   1963  C   ALA A 241       3.339 190.382  26.212  1.00 12.67           C
ATOM   1964  O   ALA A 241       3.895 191.474  26.328  1.00 14.25           O
ATOM   1965  CB  ALA A 241       3.082 189.379  23.930  1.00 13.75           C
ATOM   1966 1HB  ALA A 241       3.072 190.396  23.538  1.00 42.23           H
ATOM   1967 2HB  ALA A 241       2.058 189.054  24.115  1.00 44.06           H
ATOM   1968 3HB  ALA A 241       3.546 188.716  23.201  1.00 40.41           H
ATOM   1969  N   ASN A 242       2.270 190.043  26.924  1.00 13.47           N
ATOM   1970  H   ASN A 242       1.838 189.141  26.775  1.00 14.20           H
ATOM   1971  CA  ASN A 242       1.703 190.922  27.942  1.00 15.16           C
ATOM   1972  HA  ASN A 242       1.521 191.901  27.498  1.00 16.42           H
ATOM   1973  C   ASN A 242       2.662 191.099  29.119  1.00 14.76           C
ATOM   1974  O   ASN A 242       2.805 192.195  29.662  1.00 16.77           O
ATOM   1975  CB  ASN A 242       0.373 190.337  28.424  1.00 18.83           C
ATOM   1976 1HB  ASN A 242      -0.207 190.013  27.560  1.00 45.87           H
ATOM   1977 2HB  ASN A 242       0.572 189.470  29.054  1.00 33.81           H
ATOM   1978  CG  ASN A 242      -0.454 191.336  29.203  1.00 35.05           C
ATOM   1979  OD1 ASN A 242      -0.655 192.469  28.771  1.00 49.90           O
ATOM   1980  ND2 ASN A 242      -0.956 190.916  30.354  1.00 88.09           N
ATOM   1981 1HD2 ASN A 242      -1.591 191.510  30.865  1.00152.42           H
ATOM   1982 2HD2 ASN A 242      -0.693 190.011  30.718  1.00 98.33           H
ATOM   1983  N   ALA A 243       3.316 190.011  29.512  1.00 14.14           N
ATOM   1984  H   ALA A 243       3.135 189.130  29.051  1.00 14.41           H
ATOM   1985  CA  ALA A 243       4.258 190.021  30.628  1.00 14.70           C
ATOM   1986  HA  ALA A 243       3.784 190.523  31.471  1.00 17.14           H
ATOM   1987  C   ALA A 243       5.545 190.769  30.289  1.00 13.75           C
ATOM   1988  O   ALA A 243       6.093 191.503  31.113  1.00 16.08           O
ATOM   1989  CB  ALA A 243       4.582 188.591  31.037  1.00 16.38           C
ATOM   1990 1HB  ALA A 243       3.659 188.020  31.127  1.00 45.14           H
ATOM   1991 2HB  ALA A 243       5.100 188.596  31.996  1.00 44.22           H
ATOM   1992 3HB  ALA A 243       5.217 188.128  30.282  1.00 45.42           H
ATOM   1993  N   LEU A 244       6.029 190.571  29.068  1.00 12.46           N
ATOM   1994  H   LEU A 244       5.572 189.903  28.461  1.00 12.90           H
ATOM   1995  CA  LEU A 244       7.189 191.289  28.552  1.00 12.54           C
ATOM   1996  HA  LEU A 244       8.018 191.183  29.253  1.00 14.32           H
ATOM   1997  C   LEU A 244       6.870 192.773  28.408  1.00 12.82           C
ATOM   1998  O   LEU A 244       7.740 193.608  28.643  1.00 14.76           O
ATOM   1999  CB  LEU A 244       7.605 190.731  27.188  1.00 12.83           C
ATOM   2000 1HB  LEU A 244       6.698 190.583  26.603  1.00 12.90           H
ATOM   2001 2HB  LEU A 244       8.196 191.496  26.686  1.00 14.91           H
ATOM   2002  CG  LEU A 244       8.416 189.433  27.146  1.00 15.38           C
ATOM   2003  HG  LEU A 244       7.929 188.681  27.766  1.00 18.52           H
ATOM   2004  CD1 LEU A 244       8.470 188.930  25.709  1.00 19.93           C
ATOM   2005 1HD1 LEU A 244       8.947 189.674  25.071  1.00 52.78           H
ATOM   2006 2HD1 LEU A 244       7.458 188.738  25.351  1.00 50.23           H
ATOM   2007 3HD1 LEU A 244       9.041 188.003  25.670  1.00 47.20           H
ATOM   2008  CD2 LEU A 244       9.831 189.665  27.661  1.00 23.62           C
ATOM   2009 1HD2 LEU A 244       9.796 189.969  28.707  1.00 56.20           H
ATOM   2010 2HD2 LEU A 244      10.321 190.440  27.072  1.00 53.55           H
ATOM   2011 3HD2 LEU A 244      10.401 188.739  27.585  1.00 54.16           H
ATOM   2012  N   SER A 245       5.645 193.112  28.023  1.00 12.94           N
ATOM   2013  H   SER A 245       4.962 192.392  27.833  1.00 14.40           H
ATOM   2014  CA  SER A 245       5.258 194.512  27.875  1.00 13.90           C
ATOM   2015  HA  SER A 245       5.967 195.000  27.206  1.00 14.87           H
ATOM   2016  C   SER A 245       5.317 195.226  29.223  1.00 14.66           C
ATOM   2017  O   SER A 245       5.748 196.376  29.307  1.00 17.07           O
ATOM   2018  CB  SER A 245       3.857 194.629  27.270  1.00 15.91           C
ATOM   2019 1HB  SER A 245       3.145 194.097  27.902  1.00 39.82           H
ATOM   2020 2HB  SER A 245       3.574 195.680  27.224  1.00 43.78           H
ATOM   2021  OG  SER A 245       3.827 194.080  25.964  1.00 37.81           O
ATOM   2022  HG  SER A 245       3.890 193.124  26.036  1.00 73.53           H
ATOM   2023  N   TYR A 246       4.909 194.535  30.282  1.00 14.78           N
ATOM   2024  H   TYR A 246       4.504 193.618  30.151  1.00 15.08           H
ATOM   2025  CA  TYR A 246       5.057 195.047  31.641  1.00 16.51           C
ATOM   2026  HA  TYR A 246       4.558 196.013  31.716  1.00 18.52           H
ATOM   2027  C   TYR A 246       6.533 195.236  31.984  1.00 16.76           C
ATOM   2028  O   TYR A 246       6.916 196.230  32.600  1.00 20.26           O
ATOM   2029  CB  TYR A 246       4.416 194.075  32.633  1.00 18.72           C
ATOM   2030 1HB  TYR A 246       3.419 193.820  32.273  1.00 31.46           H
ATOM   2031 2HB  TYR A 246       5.010 193.161  32.665  1.00 46.53           H
ATOM   2032  CG  TYR A 246       4.300 194.620  34.041  1.00 33.10           C
ATOM   2033  CD1 TYR A 246       5.302 194.382  34.982  1.00102.28           C
ATOM   2034  HD1 TYR A 246       6.191 193.840  34.694  1.00168.61           H
ATOM   2035  CD2 TYR A 246       3.180 195.353  34.435  1.00 81.41           C
ATOM   2036  HD2 TYR A 246       2.406 195.578  33.715  1.00131.46           H
ATOM   2037  CE1 TYR A 246       5.167 194.824  36.297  1.00179.00           C
ATOM   2038  HE1 TYR A 246       5.945 194.626  37.019  1.00302.55           H
ATOM   2039  CE2 TYR A 246       3.038 195.790  35.751  1.00158.42           C
ATOM   2040  HE2 TYR A 246       2.160 196.345  36.046  1.00266.75           H
ATOM   2041  CZ  TYR A 246       4.027 195.511  36.679  1.00186.58           C
ATOM   2042  OH  TYR A 246       3.882 195.902  37.990  1.00318.92           O
ATOM   2043  HH  TYR A 246       3.064 196.381  38.149  1.00343.97           H
ATOM   2044  N   CYS A 247       7.366 194.285  31.574  1.00 15.43           N
ATOM   2045  H   CYS A 247       7.004 193.496  31.057  1.00 15.37           H
ATOM   2046  CA  CYS A 247       8.800 194.357  31.834  1.00 16.49           C
ATOM   2047  HA  CYS A 247       8.950 194.539  32.898  1.00 19.20           H
ATOM   2048  C   CYS A 247       9.460 195.505  31.073  1.00 17.30           C
ATOM   2049  O   CYS A 247      10.347 196.162  31.610  1.00 20.94           O
ATOM   2050  CB  CYS A 247       9.476 193.034  31.467  1.00 17.14           C
ATOM   2051 1HB  CYS A 247       9.328 192.846  30.404  1.00 17.04           H
ATOM   2052 2HB  CYS A 247      10.549 193.136  31.640  1.00 20.74           H
ATOM   2053  SG  CYS A 247       8.861 191.618  32.416  1.00 21.11           S
ATOM   2054  HG  CYS A 247       7.623 191.586  31.900  1.00 32.47           H
ATOM   2055  N   HIS A 248       9.034 195.762  29.840  1.00 16.74           N
ATOM   2056  H   HIS A 248       8.320 195.176  29.427  1.00 16.43           H
ATOM   2057  CA  HIS A 248       9.549 196.890  29.068  1.00 19.52           C
ATOM   2058  HA  HIS A 248      10.639 196.858  29.080  1.00 21.86           H
ATOM   2059  C   HIS A 248       9.127 198.218  29.691  1.00 22.30           C
ATOM   2060  O   HIS A 248       9.898 199.176  29.680  1.00 27.46           O
ATOM   2061  CB  HIS A 248       9.079 196.832  27.611  1.00 21.13           C
ATOM   2062 1HB  HIS A 248       8.005 196.650  27.590  1.00 38.99           H
ATOM   2063 2HB  HIS A 248       9.267 197.804  27.155  1.00 40.38           H
ATOM   2064  CG  HIS A 248       9.780 195.797  26.785  1.00 50.12           C
ATOM   2065  ND1 HIS A 248       9.630 194.438  26.942  1.00110.25           N
ATOM   2066  HD1 HIS A 248       9.024 193.982  27.610  1.00166.21           H
ATOM   2067  CD2 HIS A 248      10.660 195.933  25.759  1.00129.82           C
ATOM   2068  HD2 HIS A 248      11.003 196.878  25.364  1.00207.29           H
ATOM   2069  CE1 HIS A 248      10.418 193.826  26.048  1.00186.63           C
ATOM   2070  HE1 HIS A 248      10.514 192.755  25.952  1.00296.22           H
ATOM   2071  NE2 HIS A 248      11.051 194.702  25.292  1.00207.46           N
ATOM   2072  N   SER A 249       7.920 198.283  30.243  1.00 22.13           N
ATOM   2073  H   SER A 249       7.306 197.481  30.199  1.00 21.12           H
ATOM   2074  CA  SER A 249       7.448 199.490  30.917  1.00 26.47           C
ATOM   2075  HA  SER A 249       7.557 200.335  30.237  1.00 30.65           H
ATOM   2076  C   SER A 249       8.271 199.786  32.168  1.00 28.61           C
ATOM   2077  O   SER A 249       8.638 200.933  32.425  1.00 35.98           O
ATOM   2078  CB  SER A 249       5.968 199.348  31.283  1.00 29.04           C
ATOM   2079 1HB  SER A 249       5.397 199.125  30.381  1.00 50.59           H
ATOM   2080 2HB  SER A 249       5.848 198.529  31.992  1.00 58.66           H
ATOM   2081  OG  SER A 249       5.476 200.544  31.862  1.00 63.02           O
ATOM   2082  HG  SER A 249       4.554 200.415  32.097  1.00 99.85           H
ATOM   2083  N   LYS A 250       8.588 198.748  32.935  1.00 26.69           N
ATOM   2084  H   LYS A 250       8.233 197.832  32.695  1.00 25.61           H
ATOM   2085  CA  LYS A 250       9.453 198.879  34.106  1.00 30.50           C
ATOM   2086  HA  LYS A 250       9.229 199.821  34.607  1.00 35.48           H
ATOM   2087  C   LYS A 250      10.933 198.922  33.731  1.00 32.87           C
ATOM   2088  O   LYS A 250      11.785 199.127  34.595  1.00 40.04           O
ATOM   2089  CB  LYS A 250       9.194 197.727  35.084  1.00 31.03           C
ATOM   2090 1HB  LYS A 250       9.381 196.789  34.560  1.00 35.91           H
ATOM   2091 2HB  LYS A 250       9.908 197.800  35.904  1.00 39.04           H
ATOM   2092  CG  LYS A 250       7.789 197.668  35.678  1.00 42.90           C
ATOM   2093 1HG  LYS A 250       7.056 197.667  34.871  1.00 62.49           H
ATOM   2094 2HG  LYS A 250       7.690 196.733  36.230  1.00 76.46           H
ATOM   2095  CD  LYS A 250       7.483 198.819  36.630  1.00 53.38           C
ATOM   2096 1HD  LYS A 250       8.221 198.828  37.432  1.00 85.65           H
ATOM   2097 2HD  LYS A 250       7.535 199.762  36.086  1.00 82.11           H
ATOM   2098  CE  LYS A 250       6.093 198.670  37.228  1.00 81.34           C
ATOM   2099 1HE  LYS A 250       5.366 198.636  36.413  1.00114.04           H
ATOM   2100 2HE  LYS A 250       6.040 197.726  37.775  1.00116.27           H
ATOM   2101  NZ  LYS A 250       5.794 199.819  38.145  1.00105.33           N
ATOM   2102 1HZ  LYS A 250       6.279 199.718  39.032  1.00139.80           H
ATOM   2103 2HZ  LYS A 250       4.806 199.867  38.355  1.00137.78           H
ATOM   2104 3HZ  LYS A 250       6.080 200.696  37.732  1.00138.20           H
ATOM   2105  N   ARG A 251      11.228 198.735  32.448  1.00 30.74           N
ATOM   2106  H   ARG A 251      10.460 198.594  31.806  1.00 29.23           H
ATOM   2107  CA  ARG A 251      12.588 198.701  31.906  1.00 34.44           C
ATOM   2108  HA  ARG A 251      12.532 198.421  30.854  1.00 34.20           H
ATOM   2109  C   ARG A 251      13.449 197.648  32.598  1.00 34.45           C
ATOM   2110  O   ARG A 251      14.568 197.912  33.037  1.00 47.57           O
ATOM   2111  CB  ARG A 251      13.243 200.084  31.982  1.00 45.13           C
ATOM   2112 1HB  ARG A 251      13.243 200.426  33.017  1.00 56.85           H
ATOM   2113 2HB  ARG A 251      14.278 199.993  31.652  1.00 56.82           H
ATOM   2114  CG  ARG A 251      12.558 201.128  31.108  1.00 67.58           C
ATOM   2115 1HG  ARG A 251      12.525 200.762  30.082  1.00102.29           H
ATOM   2116 2HG  ARG A 251      11.538 201.282  31.459  1.00109.77           H
ATOM   2117  CD  ARG A 251      13.299 202.458  31.131  1.00107.85           C
ATOM   2118 1HD  ARG A 251      13.311 202.844  32.150  1.00154.13           H
ATOM   2119 2HD  ARG A 251      14.330 202.291  30.815  1.00161.70           H
ATOM   2120  NE  ARG A 251      12.685 203.438  30.235  1.00167.74           N
ATOM   2121  HE  ARG A 251      13.074 203.520  29.308  1.00207.78           H
ATOM   2122  CZ  ARG A 251      11.654 204.218  30.537  1.00270.04           C
ATOM   2123  NH1 ARG A 251      11.198 205.056  29.630  1.00401.57           N
ATOM   2124 1HH1 ARG A 251      11.638 205.087  28.723  1.00433.53           H
ATOM   2125 2HH1 ARG A 251      10.412 205.647  29.850  1.00538.25           H
ATOM   2126  NH2 ARG A 251      11.066 204.200  31.717  1.00355.43           N
ATOM   2127 1HH2 ARG A 251      11.382 203.549  32.419  1.00336.75           H
ATOM   2128 2HH2 ARG A 251      10.299 204.828  31.899  1.00513.53           H
ATOM   2129  N   VAL A 252      12.909 196.436  32.661  1.00 28.26           N
ATOM   2130  H   VAL A 252      11.986 196.295  32.272  1.00 27.90           H
ATOM   2131  CA  VAL A 252      13.592 195.287  33.250  1.00 28.87           C
ATOM   2132  HA  VAL A 252      14.526 195.617  33.704  1.00 31.48           H
ATOM   2133  C   VAL A 252      13.893 194.266  32.158  1.00 27.95           C
ATOM   2134  O   VAL A 252      12.982 193.761  31.503  1.00 35.82           O
ATOM   2135  CB  VAL A 252      12.734 194.588  34.328  1.00 36.22           C
ATOM   2136  HB  VAL A 252      11.826 194.204  33.862  1.00 74.31           H
ATOM   2137  CG1 VAL A 252      13.495 193.423  34.953  1.00 76.62           C
ATOM   2138 1HG1 VAL A 252      12.890 192.969  35.738  1.00124.07           H
ATOM   2139 2HG1 VAL A 252      13.709 192.671  34.193  1.00127.54           H
ATOM   2140 3HG1 VAL A 252      14.432 193.779  35.383  1.00123.16           H
ATOM   2141  CG2 VAL A 252      12.328 195.577  35.414  1.00 61.73           C
ATOM   2142 1HG2 VAL A 252      11.672 196.337  34.992  1.00104.06           H
ATOM   2143 2HG2 VAL A 252      13.216 196.059  35.826  1.00108.43           H
ATOM   2144 3HG2 VAL A 252      11.798 195.053  36.209  1.00106.25           H
ATOM   2145  N   ILE A 253      15.174 193.975  31.956  1.00 27.74           N
ATOM   2146  H   ILE A 253      15.884 194.399  32.536  1.00 32.71           H
ATOM   2147  CA  ILE A 253      15.607 193.062  30.901  1.00 27.98           C
ATOM   2148  HA  ILE A 253      14.751 192.797  30.281  1.00 30.65           H
ATOM   2149  C   ILE A 253      16.174 191.791  31.527  1.00 32.27           C
ATOM   2150  O   ILE A 253      17.152 191.845  32.271  1.00 64.35           O
ATOM   2151  CB  ILE A 253      16.688 193.706  30.003  1.00 32.14           C
ATOM   2152  HB  ILE A 253      17.550 193.956  30.623  1.00 54.28           H
ATOM   2153  CG1 ILE A 253      16.159 194.992  29.357  1.00 68.08           C
ATOM   2154 1HG1 ILE A 253      15.423 194.728  28.597  1.00110.70           H
ATOM   2155 2HG1 ILE A 253      15.658 195.593  30.115  1.00119.35           H
ATOM   2156  CG2 ILE A 253      17.132 192.718  28.928  1.00 55.31           C
ATOM   2157 1HG2 ILE A 253      16.285 192.451  28.295  1.00 96.72           H
ATOM   2158 2HG2 ILE A 253      17.532 191.819  29.396  1.00 97.46           H
ATOM   2159 3HG2 ILE A 253      17.914 193.165  28.314  1.00 98.00           H
ATOM   2160  CD1 ILE A 253      17.224 195.862  28.717  1.00109.13           C
ATOM   2161 1HD1 ILE A 253      17.663 195.345  27.864  1.00151.25           H
ATOM   2162 2HD1 ILE A 253      18.001 196.086  29.448  1.00157.59           H
ATOM   2163 3HD1 ILE A 253      16.771 196.794  28.378  1.00157.89           H
ATOM   2164  N   HIS A 254      15.551 190.655  31.231  1.00 23.64           N
ATOM   2165  H   HIS A 254      14.718 190.675  30.661  1.00 29.67           H
ATOM   2166  CA  HIS A 254      16.012 189.357  31.721  1.00 26.19           C
ATOM   2167  HA  HIS A 254      16.875 189.519  32.368  1.00 33.83           H
ATOM   2168  C   HIS A 254      16.465 188.397  30.621  1.00 20.24           C
ATOM   2169  O   HIS A 254      17.184 187.439  30.902  1.00 24.70           O
ATOM   2170  CB  HIS A 254      14.916 188.702  32.569  1.00 38.73           C
ATOM   2171 1HB  HIS A 254      15.256 187.712  32.871  1.00 54.83           H
ATOM   2172 2HB  HIS A 254      14.769 189.298  33.470  1.00 70.87           H
ATOM   2173  CG  HIS A 254      13.597 188.571  31.871  1.00104.86           C
ATOM   2174  ND1 HIS A 254      12.608 189.529  31.895  1.00224.85           N
ATOM   2175  HD1 HIS A 254      12.655 190.425  32.359  1.00279.23           H
ATOM   2176  CD2 HIS A 254      13.073 187.544  31.153  1.00189.18           C
ATOM   2177  HD2 HIS A 254      13.582 186.614  30.947  1.00220.01           H
ATOM   2178  CE1 HIS A 254      11.557 189.054  31.213  1.00375.09           C
ATOM   2179  HE1 HIS A 254      10.626 189.584  31.079  1.00579.31           H
ATOM   2180  NE2 HIS A 254      11.808 187.859  30.717  1.00354.76           N
ATOM   2181  N   ARG A 255      16.059 188.658  29.381  1.00 17.00           N
ATOM   2182  H   ARG A 255      15.483 189.473  29.225  1.00 19.01           H
ATOM   2183  CA  ARG A 255      16.377 187.808  28.233  1.00 18.02           C
ATOM   2184  HA  ARG A 255      15.805 188.153  27.371  1.00 20.76           H
ATOM   2185  C   ARG A 255      15.973 186.356  28.486  1.00 20.53           C
ATOM   2186  O   ARG A 255      15.281 186.046  29.453  1.00 54.04           O
ATOM   2187  CB  ARG A 255      17.874 187.876  27.900  1.00 22.91           C
ATOM   2188 1HB  ARG A 255      18.429 187.433  28.728  1.00 32.92           H
ATOM   2189 2HB  ARG A 255      18.066 187.272  27.014  1.00 28.24           H
ATOM   2190  CG  ARG A 255      18.452 189.262  27.641  1.00 26.89           C
ATOM   2191 1HG  ARG A 255      18.315 189.881  28.527  1.00 43.62           H
ATOM   2192 2HG  ARG A 255      19.522 189.160  27.455  1.00 42.98           H
ATOM   2193  CD  ARG A 255      17.812 189.950  26.445  1.00 27.60           C
ATOM   2194 1HD  ARG A 255      17.826 189.278  25.587  1.00 37.63           H
ATOM   2195 2HD  ARG A 255      16.776 190.184  26.694  1.00 40.58           H
ATOM   2196  NE  ARG A 255      18.526 191.181  26.105  1.00 34.52           N
ATOM   2197  HE  ARG A 255      19.523 191.195  26.264  1.00 34.62           H
ATOM   2198  CZ  ARG A 255      17.968 192.279  25.614  1.00 54.75           C
ATOM   2199  NH1 ARG A 255      16.671 192.379  25.399  1.00 65.72           N
ATOM   2200 1HH1 ARG A 255      16.071 191.588  25.577  1.00 54.37           H
ATOM   2201 2HH1 ARG A 255      16.301 193.247  25.042  1.00 94.05           H
ATOM   2202  NH2 ARG A 255      18.733 193.318  25.352  1.00 79.05           N
ATOM   2203 1HH2 ARG A 255      19.728 193.251  25.494  1.00 76.21           H
ATOM   2204 2HH2 ARG A 255      18.315 194.167  25.003  1.00110.10           H
ATOM   2205  N   ASP A 256      16.413 185.480  27.589  1.00 27.45           N
ATOM   2206  H   ASP A 256      16.760 185.822  26.705  1.00 58.86           H
ATOM   2207  CA  ASP A 256      16.488 184.042  27.835  1.00 28.38           C
ATOM   2208  HA  ASP A 256      16.857 183.562  26.928  1.00 30.40           H
ATOM   2209  C   ASP A 256      15.133 183.414  28.159  1.00 27.43           C
ATOM   2210  O   ASP A 256      15.033 182.525  29.005  1.00 48.41           O
ATOM   2211  CB  ASP A 256      17.493 183.751  28.955  1.00 34.72           C
ATOM   2212 1HB  ASP A 256      17.142 184.212  29.878  1.00 46.20           H
ATOM   2213 2HB  ASP A 256      17.553 182.673  29.105  1.00 49.34           H
ATOM   2214  CG  ASP A 256      18.886 184.270  28.646  1.00 38.24           C
ATOM   2215  OD1 ASP A 256      19.219 184.469  27.457  1.00 78.08           O
ATOM   2216  OD2 ASP A 256      19.671 184.467  29.596  1.00 75.24           O
ATOM   2217  N   ILE A 257      14.099 183.864  27.454  1.00 16.97           N
ATOM   2218  H   ILE A 257      14.253 184.612  26.794  1.00 18.46           H
ATOM   2219  CA  ILE A 257      12.737 183.348  27.595  1.00 15.27           C
ATOM   2220  HA  ILE A 257      12.524 183.243  28.659  1.00 17.81           H
ATOM   2221  C   ILE A 257      12.570 181.964  26.970  1.00 14.95           C
ATOM   2222  O   ILE A 257      11.649 181.705  26.197  1.00 20.83           O
ATOM   2223  CB  ILE A 257      11.692 184.323  26.999  1.00 14.98           C
ATOM   2224  HB  ILE A 257      10.725 183.820  26.979  1.00 20.71           H
ATOM   2225  CG1 ILE A 257      12.075 184.720  25.567  1.00 18.04           C
ATOM   2226 1HG1 ILE A 257      12.925 185.400  25.606  1.00 25.82           H
ATOM   2227 2HG1 ILE A 257      12.382 183.825  25.025  1.00 28.55           H
ATOM   2228  CG2 ILE A 257      11.568 185.557  27.891  1.00 22.63           C
ATOM   2229 1HG2 ILE A 257      11.363 185.250  28.917  1.00 55.35           H
ATOM   2230 2HG2 ILE A 257      10.749 186.187  27.545  1.00 52.95           H
ATOM   2231 3HG2 ILE A 257      12.496 186.130  27.872  1.00 53.87           H
ATOM   2232  CD1 ILE A 257      10.970 185.387  24.775  1.00 22.05           C
ATOM   2233 1HD1 ILE A 257      11.369 185.717  23.816  1.00 51.64           H
ATOM   2234 2HD1 ILE A 257      10.590 186.253  25.317  1.00 51.65           H
ATOM   2235 3HD1 ILE A 257      10.161 184.678  24.602  1.00 53.39           H
ATOM   2236  N   LYS A 258      13.478 181.062  27.327  1.00 14.49           N
ATOM   2237  H   LYS A 258      14.206 181.351  27.967  1.00 17.46           H
ATOM   2238  CA  LYS A 258      13.456 179.674  26.870  1.00 15.47           C
ATOM   2239  HA  LYS A 258      13.220 179.647  25.806  1.00 17.33           H
ATOM   2240  C   LYS A 258      12.388 178.904  27.641  1.00 14.32           C
ATOM   2241  O   LYS A 258      12.059 179.281  28.764  1.00 14.85           O
ATOM   2242  CB  LYS A 258      14.824 179.033  27.124  1.00 20.47           C
ATOM   2243 1HB  LYS A 258      15.040 179.092  28.191  1.00 52.05           H
ATOM   2244 2HB  LYS A 258      14.774 177.981  26.841  1.00 48.18           H
ATOM   2245  CG  LYS A 258      15.972 179.680  26.364  1.00 36.03           C
ATOM   2246 1HG  LYS A 258      15.719 179.715  25.306  1.00 74.48           H
ATOM   2247 2HG  LYS A 258      16.123 180.696  26.729  1.00 78.11           H
ATOM   2248  CD  LYS A 258      17.260 178.891  26.542  1.00 35.33           C
ATOM   2249 1HD  LYS A 258      17.515 178.857  27.601  1.00 69.32           H
ATOM   2250 2HD  LYS A 258      17.111 177.873  26.180  1.00 71.97           H
ATOM   2251  CE  LYS A 258      18.401 179.535  25.774  1.00 59.12           C
ATOM   2252 1HE  LYS A 258      18.102 179.673  24.732  1.00109.13           H
ATOM   2253 2HE  LYS A 258      18.613 180.515  26.205  1.00 95.45           H
ATOM   2254  NZ  LYS A 258      19.609 178.652  25.861  1.00101.87           N
ATOM   2255 1HZ  LYS A 258      19.962 178.619  26.808  1.00141.41           H
ATOM   2256 2HZ  LYS A 258      20.340 178.999  25.253  1.00145.37           H
ATOM   2257 3HZ  LYS A 258      19.381 177.711  25.566  1.00144.29           H
ATOM   2258  N   PRO A 259      11.853 177.807  27.077  1.00 15.00           N
ATOM   2259  CA  PRO A 259      10.880 177.051  27.875  1.00 15.72           C
ATOM   2260  HA  PRO A 259      10.005 177.670  28.076  1.00 15.62           H
ATOM   2261  C   PRO A 259      11.424 176.513  29.198  1.00 17.52           C
ATOM   2262  O   PRO A 259      10.663 176.236  30.124  1.00 18.45           O
ATOM   2263  CB  PRO A 259      10.495 175.889  26.954  1.00 19.42           C
ATOM   2264 1HB  PRO A 259      11.082 175.005  27.201  1.00 26.90           H
ATOM   2265 2HB  PRO A 259       9.430 175.672  27.038  1.00 27.71           H
ATOM   2266  CG  PRO A 259      10.827 176.353  25.579  1.00 18.61           C
ATOM   2267 1HG  PRO A 259      11.014 175.506  24.920  1.00 27.47           H
ATOM   2268 2HG  PRO A 259      10.020 176.973  25.188  1.00 25.71           H
ATOM   2269  CD  PRO A 259      12.072 177.173  25.765  1.00 16.16           C
ATOM   2270 1HD  PRO A 259      12.953 176.530  25.792  1.00 19.48           H
ATOM   2271 2HD  PRO A 259      12.157 177.918  24.975  1.00 17.41           H
ATOM   2272  N   GLU A 260      12.740 176.350  29.280  1.00 20.85           N
ATOM   2273  H   GLU A 260      13.317 176.567  28.480  1.00 22.56           H
ATOM   2274  CA  GLU A 260      13.403 175.877  30.493  1.00 26.00           C
ATOM   2275  HA  GLU A 260      12.820 175.055  30.909  1.00 27.20           H
ATOM   2276  C   GLU A 260      13.511 176.944  31.582  1.00 27.54           C
ATOM   2277  O   GLU A 260      13.634 176.613  32.760  1.00 39.60           O
ATOM   2278  CB  GLU A 260      14.793 175.332  30.146  1.00 34.02           C
ATOM   2279 1HB  GLU A 260      15.191 174.810  31.016  1.00 47.84           H
ATOM   2280 2HB  GLU A 260      14.680 174.607  29.340  1.00 54.10           H
ATOM   2281  CG  GLU A 260      15.802 176.383  29.705  1.00 77.04           C
ATOM   2282 1HG  GLU A 260      15.348 177.004  28.933  1.00104.63           H
ATOM   2283 2HG  GLU A 260      16.054 177.017  30.555  1.00123.22           H
ATOM   2284  CD  GLU A 260      17.073 175.773  29.145  1.00145.51           C
ATOM   2285  OE1 GLU A 260      17.017 175.204  28.034  1.00225.09           O
ATOM   2286  OE2 GLU A 260      18.135 175.877  29.794  1.00219.96           O
ATOM   2287  N   ASN A 261      13.453 178.215  31.200  1.00 21.88           N
ATOM   2288  H   ASN A 261      13.317 178.434  30.223  1.00 19.46           H
ATOM   2289  CA  ASN A 261      13.546 179.322  32.149  1.00 24.06           C
ATOM   2290  HA  ASN A 261      14.006 178.963  33.071  1.00 29.55           H
ATOM   2291  C   ASN A 261      12.172 179.891  32.494  1.00 21.97           C
ATOM   2292  O   ASN A 261      12.051 180.861  33.243  1.00 30.31           O
ATOM   2293  CB  ASN A 261      14.420 180.432  31.560  1.00 26.25           C
ATOM   2294 1HB  ASN A 261      14.042 180.702  30.575  1.00 37.98           H
ATOM   2295 2HB  ASN A 261      14.359 181.307  32.206  1.00 40.39           H
ATOM   2296  CG  ASN A 261      15.873 180.030  31.449  1.00 30.21           C
ATOM   2297  OD1 ASN A 261      16.435 179.415  32.352  1.00 76.39           O
ATOM   2298  ND2 ASN A 261      16.501 180.393  30.343  1.00 48.59           N
ATOM   2299 1HD2 ASN A 261      17.452 180.091  30.192  1.00 70.15           H
ATOM   2300 2HD2 ASN A 261      16.032 180.991  29.678  1.00 81.83           H
ATOM   2301  N   LEU A 262      11.140 179.279  31.926  1.00 18.24           N
ATOM   2302  H   LEU A 262      11.318 178.480  31.333  1.00 21.59           H
ATOM   2303  CA  LEU A 262       9.754 179.682  32.135  1.00 16.82           C
ATOM   2304  HA  LEU A 262       9.714 180.592  32.734  1.00 18.19           H
ATOM   2305  C   LEU A 262       9.054 178.560  32.894  1.00 18.35           C
ATOM   2306  O   LEU A 262       9.306 177.383  32.637  1.00 20.72           O
ATOM   2307  CB  LEU A 262       9.073 179.916  30.783  1.00 15.16           C
ATOM   2308 1HB  LEU A 262       9.193 179.007  30.195  1.00 17.22           H
ATOM   2309 2HB  LEU A 262       8.008 180.054  30.964  1.00 17.10           H
ATOM   2310  CG  LEU A 262       9.564 181.095  29.937  1.00 16.55           C
ATOM   2311  HG  LEU A 262      10.652 181.068  29.881  1.00 23.60           H
ATOM   2312  CD1 LEU A 262       9.009 180.983  28.521  1.00 22.06           C
ATOM   2313 1HD1 LEU A 262       7.920 180.982  28.545  1.00 52.65           H
ATOM   2314 2HD1 LEU A 262       9.365 180.060  28.063  1.00 52.33           H
ATOM   2315 3HD1 LEU A 262       9.356 181.828  27.927  1.00 52.86           H
ATOM   2316  CD2 LEU A 262       9.144 182.425  30.552  1.00 20.23           C
ATOM   2317 1HD2 LEU A 262       9.433 183.241  29.890  1.00 49.41           H
ATOM   2318 2HD2 LEU A 262       9.646 182.556  31.511  1.00 52.25           H
ATOM   2319 3HD2 LEU A 262       8.064 182.444  30.699  1.00 49.81           H
ATOM   2320  N   LEU A 263       8.186 178.922  33.833  1.00 20.27           N
ATOM   2321  H   LEU A 263       7.981 179.902  33.976  1.00 22.03           H
ATOM   2322  CA  LEU A 263       7.498 177.945  34.671  1.00 21.30           C
ATOM   2323  HA  LEU A 263       7.838 176.943  34.410  1.00 22.46           H
ATOM   2324  C   LEU A 263       5.990 178.007  34.451  1.00 22.36           C
ATOM   2325  O   LEU A 263       5.479 178.949  33.845  1.00 24.90           O
ATOM   2326  CB  LEU A 263       7.804 178.205  36.150  1.00 23.51           C
ATOM   2327 1HB  LEU A 263       7.367 179.168  36.410  1.00 26.73           H
ATOM   2328 2HB  LEU A 263       7.288 177.444  36.736  1.00 27.71           H
ATOM   2329  CG  LEU A 263       9.264 178.232  36.616  1.00 25.62           C
ATOM   2330  HG  LEU A 263       9.799 178.997  36.055  1.00 45.38           H
ATOM   2331  CD1 LEU A 263       9.300 178.605  38.092  1.00 44.80           C
ATOM   2332 1HD1 LEU A 263      10.332 178.779  38.396  1.00 84.77           H
ATOM   2333 2HD1 LEU A 263       8.882 177.795  38.689  1.00 85.48           H
ATOM   2334 3HD1 LEU A 263       8.720 179.513  38.257  1.00 82.16           H
ATOM   2335  CD2 LEU A 263       9.966 176.897  36.412  1.00 55.95           C
ATOM   2336 1HD2 LEU A 263       9.387 176.098  36.874  1.00 98.46           H
ATOM   2337 2HD2 LEU A 263      10.958 176.934  36.863  1.00 98.48           H
ATOM   2338 3HD2 LEU A 263      10.072 176.706  35.345  1.00 98.32           H
ATOM   2339  N   LEU A 264       5.281 177.004  34.960  1.00 23.94           N
ATOM   2340  H   LEU A 264       5.760 176.224  35.390  1.00 26.16           H
ATOM   2341  CA  LEU A 264       3.822 176.996  34.959  1.00 25.07           C
ATOM   2342  HA  LEU A 264       3.457 177.915  34.500  1.00 25.61           H
ATOM   2343  C   LEU A 264       3.317 176.947  36.398  1.00 33.57           C
ATOM   2344  O   LEU A 264       3.739 176.104  37.190  1.00 40.58           O
ATOM   2345  CB  LEU A 264       3.291 175.795  34.172  1.00 24.94           C
ATOM   2346 1HB  LEU A 264       3.687 174.893  34.638  1.00 28.89           H
ATOM   2347 2HB  LEU A 264       2.207 175.778  34.281  1.00 31.39           H
ATOM   2348  CG  LEU A 264       3.611 175.723  32.676  1.00 24.31           C
ATOM   2349  HG  LEU A 264       4.688 175.813  32.541  1.00 36.84           H
ATOM   2350  CD1 LEU A 264       3.171 174.378  32.112  1.00 47.84           C
ATOM   2351 1HD1 LEU A 264       3.708 173.577  32.620  1.00 84.00           H
ATOM   2352 2HD1 LEU A 264       3.395 174.337  31.046  1.00 86.83           H
ATOM   2353 3HD1 LEU A 264       2.099 174.247  32.261  1.00 89.64           H
ATOM   2354  CD2 LEU A 264       2.925 176.847  31.910  1.00 42.07           C
ATOM   2355 1HD2 LEU A 264       3.300 177.809  32.257  1.00 80.88           H
ATOM   2356 2HD2 LEU A 264       3.143 176.745  30.847  1.00 79.08           H
ATOM   2357 3HD2 LEU A 264       1.848 176.799  32.066  1.00 79.28           H
ATOM   2358  N   GLY A 265       2.419 177.867  36.734  1.00 40.49           N
ATOM   2359  H   GLY A 265       2.101 178.532  36.040  1.00 39.63           H
ATOM   2360  CA  GLY A 265       1.878 177.941  38.079  1.00 59.46           C
ATOM   2361 1HA  GLY A 265       2.700 177.895  38.794  1.00 67.98           H
ATOM   2362 2HA  GLY A 265       1.365 178.895  38.200  1.00 67.82           H
ATOM   2363  C   GLY A 265       0.904 176.821  38.391  1.00 72.24           C
ATOM   2364  O   GLY A 265       0.716 175.900  37.598  1.00 72.24           O
ATOM   2365  N   SER A 266       0.260 176.898  39.551  1.00 96.06           N
ATOM   2366  H   SER A 266       0.417 177.682  40.168  1.00106.12           H
ATOM   2367  CA  SER A 266      -0.695 175.873  39.964  1.00121.38           C
ATOM   2368  HA  SER A 266      -0.203 174.901  39.932  1.00120.91           H
ATOM   2369  C   SER A 266      -1.907 175.803  39.039  1.00130.12           C
ATOM   2370  O   SER A 266      -2.503 174.741  38.868  1.00152.39           O
ATOM   2371  CB  SER A 266      -1.159 176.145  41.397  1.00158.90           C
ATOM   2372 1HB  SER A 266      -1.856 175.365  41.704  1.00192.64           H
ATOM   2373 2HB  SER A 266      -0.296 176.134  42.062  1.00197.38           H
ATOM   2374  OG  SER A 266      -1.795 177.409  41.486  1.00217.73           O
ATOM   2375  HG  SER A 266      -2.134 177.522  42.377  1.00270.07           H
ATOM   2376  N   ALA A 267      -2.260 176.934  38.438  1.00124.31           N
ATOM   2377  H   ALA A 267      -1.748 177.781  38.639  1.00117.91           H
ATOM   2378  CA  ALA A 267      -3.366 177.009  37.487  1.00136.41           C
ATOM   2379  HA  ALA A 267      -4.135 176.295  37.784  1.00161.37           H
ATOM   2380  C   ALA A 267      -2.937 176.667  36.061  1.00118.37           C
ATOM   2381  O   ALA A 267      -3.761 176.657  35.148  1.00136.78           O
ATOM   2382  CB  ALA A 267      -3.970 178.407  37.525  1.00156.45           C
ATOM   2383 1HB  ALA A 267      -4.358 178.611  38.524  1.00192.83           H
ATOM   2384 2HB  ALA A 267      -4.784 178.474  36.804  1.00191.97           H
ATOM   2385 3HB  ALA A 267      -3.206 179.144  37.278  1.00187.77           H
ATOM   2386  N   GLY A 268      -1.650 176.398  35.863  1.00 95.48           N
ATOM   2387  H   GLY A 268      -1.013 176.366  36.647  1.00 91.32           H
ATOM   2388  CA  GLY A 268      -1.123 176.151  34.532  1.00 87.42           C
ATOM   2389 1HA  GLY A 268      -0.210 175.562  34.615  1.00 82.31           H
ATOM   2390 2HA  GLY A 268      -1.852 175.579  33.957  1.00107.94           H
ATOM   2391  C   GLY A 268      -0.801 177.421  33.766  1.00 74.19           C
ATOM   2392  O   GLY A 268      -0.627 177.395  32.549  1.00 81.79           O
ATOM   2393  N   GLU A 269      -0.731 178.540  34.479  1.00 67.86           N
ATOM   2394  H   GLU A 269      -0.897 178.501  35.474  1.00 73.06           H
ATOM   2395  CA  GLU A 269      -0.433 179.832  33.869  1.00 64.30           C
ATOM   2396  HA  GLU A 269      -0.814 179.831  32.848  1.00 77.98           H
ATOM   2397  C   GLU A 269       1.069 180.093  33.810  1.00 40.37           C
ATOM   2398  O   GLU A 269       1.823 179.691  34.695  1.00 40.37           O
ATOM   2399  CB  GLU A 269      -1.108 180.967  34.644  1.00 92.17           C
ATOM   2400 1HB  GLU A 269      -0.767 180.935  35.679  1.00 89.56           H
ATOM   2401 2HB  GLU A 269      -0.792 181.915  34.209  1.00117.82           H
ATOM   2402  CG  GLU A 269      -2.630 180.919  34.631  1.00169.72           C
ATOM   2403 1HG  GLU A 269      -2.963 180.010  35.132  1.00232.87           H
ATOM   2404 2HG  GLU A 269      -3.012 181.777  35.184  1.00196.47           H
ATOM   2405  CD  GLU A 269      -3.198 180.944  33.223  1.00239.42           C
ATOM   2406  OE1 GLU A 269      -2.766 181.795  32.416  1.00305.91           O
ATOM   2407  OE2 GLU A 269      -4.071 180.109  32.908  1.00322.54           O
ATOM   2408  N   LEU A 270       1.497 180.765  32.746  1.00 31.00           N
ATOM   2409  H   LEU A 270       0.829 181.095  32.065  1.00 36.86           H
ATOM   2410  CA  LEU A 270       2.909 181.037  32.504  1.00 22.23           C
ATOM   2411  HA  LEU A 270       3.451 180.091  32.522  1.00 22.38           H
ATOM   2412  C   LEU A 270       3.525 181.968  33.546  1.00 24.38           C
ATOM   2413  O   LEU A 270       2.988 183.040  33.822  1.00 33.42           O
ATOM   2414  CB  LEU A 270       3.039 181.675  31.118  1.00 24.45           C
ATOM   2415 1HB  LEU A 270       2.524 181.036  30.401  1.00 42.95           H
ATOM   2416 2HB  LEU A 270       2.514 182.630  31.144  1.00 44.45           H
ATOM   2417  CG  LEU A 270       4.452 181.935  30.590  1.00 30.42           C
ATOM   2418  HG  LEU A 270       5.003 182.532  31.317  1.00 70.03           H
ATOM   2419  CD1 LEU A 270       5.198 180.631  30.352  1.00 60.24           C
ATOM   2420 1HD1 LEU A 270       5.389 180.137  31.304  1.00103.15           H
ATOM   2421 2HD1 LEU A 270       6.149 180.843  29.864  1.00107.07           H
ATOM   2422 3HD1 LEU A 270       4.605 179.976  29.713  1.00103.61           H
ATOM   2423  CD2 LEU A 270       4.357 182.716  29.289  1.00 67.71           C
ATOM   2424 1HD2 LEU A 270       5.360 182.895  28.902  1.00114.38           H
ATOM   2425 2HD2 LEU A 270       3.867 183.673  29.470  1.00115.21           H
ATOM   2426 3HD2 LEU A 270       3.783 182.149  28.555  1.00115.54           H
ATOM   2427  N   LYS A 271       4.664 181.570  34.103  1.00 23.33           N
ATOM   2428  H   LYS A 271       5.032 180.654  33.877  1.00 22.05           H
ATOM   2429  CA  LYS A 271       5.415 182.397  35.046  1.00 28.44           C
ATOM   2430  HA  LYS A 271       4.925 183.364  35.152  1.00 31.95           H
ATOM   2431  C   LYS A 271       6.839 182.623  34.548  1.00 26.41           C
ATOM   2432  O   LYS A 271       7.552 181.669  34.237  1.00 25.83           O
ATOM   2433  CB  LYS A 271       5.493 181.706  36.412  1.00 39.87           C
ATOM   2434 1HB  LYS A 271       5.998 180.752  36.269  1.00 42.84           H
ATOM   2435 2HB  LYS A 271       6.108 182.312  37.077  1.00 47.71           H
ATOM   2436  CG  LYS A 271       4.167 181.418  37.107  1.00 51.00           C
ATOM   2437 1HG  LYS A 271       3.505 180.891  36.420  1.00 91.83           H
ATOM   2438 2HG  LYS A 271       4.365 180.765  37.957  1.00 83.08           H
ATOM   2439  CD  LYS A 271       3.463 182.666  37.620  1.00 42.88           C
ATOM   2440 1HD  LYS A 271       4.148 183.237  38.246  1.00 61.14           H
ATOM   2441 2HD  LYS A 271       3.149 183.281  36.776  1.00 73.47           H
ATOM   2442  CE  LYS A 271       2.242 182.270  38.436  1.00 49.36           C
ATOM   2443 1HE  LYS A 271       1.556 181.721  37.787  1.00 64.73           H
ATOM   2444 2HE  LYS A 271       2.555 181.611  39.248  1.00 60.10           H
ATOM   2445  NZ  LYS A 271       1.575 183.493  38.987  1.00 63.35           N
ATOM   2446 1HZ  LYS A 271       2.148 183.921  39.701  1.00 93.49           H
ATOM   2447 2HZ  LYS A 271       0.676 183.260  39.386  1.00 94.37           H
ATOM   2448 3HZ  LYS A 271       1.435 184.175  38.249  1.00 92.67           H
ATOM   2449  N   ILE A 272       7.261 183.881  34.496  1.00 32.29           N
ATOM   2450  H   ILE A 272       6.604 184.634  34.648  1.00 38.41           H
ATOM   2451  CA  ILE A 272       8.663 184.215  34.254  1.00 31.05           C
ATOM   2452  HA  ILE A 272       9.108 183.471  33.594  1.00 35.86           H
ATOM   2453  C   ILE A 272       9.357 184.179  35.613  1.00 29.07           C
ATOM   2454  O   ILE A 272       8.885 184.810  36.558  1.00 30.48           O
ATOM   2455  CB  ILE A 272       8.848 185.622  33.643  1.00 31.77           C
ATOM   2456  HB  ILE A 272       8.493 186.357  34.365  1.00 43.64           H
ATOM   2457  CG1 ILE A 272       8.041 185.793  32.351  1.00 47.22           C
ATOM   2458 1HG1 ILE A 272       8.536 185.249  31.547  1.00 75.91           H
ATOM   2459 2HG1 ILE A 272       7.045 185.372  32.486  1.00 81.15           H
ATOM   2460  CG2 ILE A 272      10.330 185.872  33.365  1.00 62.12           C
ATOM   2461 1HG2 ILE A 272      10.909 185.755  34.281  1.00102.84           H
ATOM   2462 2HG2 ILE A 272      10.473 186.887  32.995  1.00103.78           H
ATOM   2463 3HG2 ILE A 272      10.695 185.167  32.618  1.00103.86           H
ATOM   2464  CD1 ILE A 272       7.875 187.243  31.932  1.00 74.11           C
ATOM   2465 1HD1 ILE A 272       8.848 187.686  31.721  1.00113.82           H
ATOM   2466 2HD1 ILE A 272       7.389 187.801  32.732  1.00114.57           H
ATOM   2467 3HD1 ILE A 272       7.259 187.291  31.035  1.00115.40           H
ATOM   2468  N   ALA A 273      10.451 183.434  35.727  1.00 30.29           N
ATOM   2469  H   ALA A 273      10.840 182.973  34.916  1.00 32.48           H
ATOM   2470  CA  ALA A 273      11.094 183.204  37.019  1.00 33.12           C
ATOM   2471  HA  ALA A 273      10.696 183.920  37.739  1.00 33.80           H
ATOM   2472  C   ALA A 273      12.613 183.365  37.010  1.00 30.61           C
ATOM   2473  O   ALA A 273      13.283 182.983  37.969  1.00 38.53           O
ATOM   2474  CB  ALA A 273      10.739 181.805  37.496  1.00 52.33           C
ATOM   2475 1HB  ALA A 273      11.131 181.652  38.501  1.00 86.29           H
ATOM   2476 2HB  ALA A 273      11.173 181.066  36.822  1.00 85.34           H
ATOM   2477 3HB  ALA A 273       9.655 181.689  37.511  1.00 87.28           H
ATOM   2478  N   ASN A 274      13.164 183.936  35.944  1.00 28.72           N
ATOM   2479  H   ASN A 274      12.578 184.314  35.213  1.00 32.75           H
ATOM   2480  CA  ASN A 274      14.612 184.034  35.779  1.00 32.03           C
ATOM   2481  HA  ASN A 274      15.076 183.290  36.427  1.00 42.38           H
ATOM   2482  C   ASN A 274      15.182 185.391  36.188  1.00 24.81           C
ATOM   2483  O   ASN A 274      16.255 185.791  35.736  1.00 35.66           O
ATOM   2484  CB  ASN A 274      14.983 183.690  34.333  1.00 53.83           C
ATOM   2485 1HB  ASN A 274      16.060 183.539  34.274  1.00117.60           H
ATOM   2486 2HB  ASN A 274      14.480 182.766  34.050  1.00 41.68           H
ATOM   2487  CG  ASN A 274      14.599 184.772  33.345  1.00121.51           C
ATOM   2488  OD1 ASN A 274      13.670 185.547  33.562  1.00226.07           O
ATOM   2489  ND2 ASN A 274      15.308 184.810  32.227  1.00150.19           N
ATOM   2490 1HD2 ASN A 274      15.083 185.486  31.512  1.00254.04           H
ATOM   2491 2HD2 ASN A 274      16.068 184.162  32.088  1.00115.02           H
ATOM   2492  N   PHE A 275      14.468 186.077  37.075  1.00 23.47           N
ATOM   2493  H   PHE A 275      13.583 185.701  37.383  1.00 31.29           H
ATOM   2494  CA  PHE A 275      14.926 187.332  37.665  1.00 28.39           C
ATOM   2495  HA  PHE A 275      15.455 187.911  36.908  1.00 33.92           H
ATOM   2496  C   PHE A 275      15.869 187.066  38.836  1.00 35.41           C
ATOM   2497  O   PHE A 275      15.848 185.987  39.430  1.00 47.68           O
ATOM   2498  CB  PHE A 275      13.728 188.138  38.175  1.00 33.56           C
ATOM   2499 1HB  PHE A 275      13.215 187.548  38.934  1.00 38.79           H
ATOM   2500 2HB  PHE A 275      14.093 189.051  38.644  1.00 48.39           H
ATOM   2501  CG  PHE A 275      12.740 188.507  37.103  1.00 30.44           C
ATOM   2502  CD1 PHE A 275      11.567 187.777  36.945  1.00 65.16           C
ATOM   2503  HD1 PHE A 275      11.368 186.931  37.587  1.00132.39           H
ATOM   2504  CD2 PHE A 275      12.975 189.591  36.264  1.00 70.74           C
ATOM   2505  HD2 PHE A 275      13.881 190.168  36.373  1.00153.32           H
ATOM   2506  CE1 PHE A 275      10.642 188.122  35.964  1.00 83.28           C
ATOM   2507  HE1 PHE A 275       9.747 187.532  35.836  1.00175.34           H
ATOM   2508  CE2 PHE A 275      12.048 189.950  35.287  1.00 71.60           C
ATOM   2509  HE2 PHE A 275      12.242 190.792  34.639  1.00143.94           H
ATOM   2510  CZ  PHE A 275      10.876 189.217  35.140  1.00 49.78           C
ATOM   2511  HZ  PHE A 275      10.154 189.492  34.385  1.00 66.45           H
ATOM   2512  N   GLY A 276      16.681 188.058  39.186  1.00 48.40           N
ATOM   2513  H   GLY A 276      16.657 188.938  38.692  1.00 63.25           H
ATOM   2514  CA  GLY A 276      17.634 187.900  40.272  1.00 61.03           C
ATOM   2515 1HA  GLY A 276      17.872 188.877  40.693  1.00 80.67           H
ATOM   2516 2HA  GLY A 276      17.192 187.279  41.050  1.00 63.31           H
ATOM   2517  C   GLY A 276      18.915 187.255  39.782  1.00 58.30           C
ATOM   2518  O   GLY A 276      19.599 187.811  38.924  1.00 75.81           O
ATOM   2519  N   TRP A 277      19.244 186.081  40.310  1.00 61.22           N
ATOM   2520  H   TRP A 277      18.656 185.663  41.017  1.00 80.19           H
ATOM   2521  CA  TRP A 277      20.419 185.335  39.869  1.00 62.09           C
ATOM   2522  HA  TRP A 277      20.598 185.552  38.815  1.00 67.52           H
ATOM   2523  C   TRP A 277      20.170 183.838  40.028  1.00 59.15           C
ATOM   2524  O   TRP A 277      19.597 183.402  41.026  1.00 56.75           O
ATOM   2525  CB  TRP A 277      21.649 185.760  40.674  1.00 65.70           C
ATOM   2526 1HB  TRP A 277      21.710 186.849  40.667  1.00 70.05           H
ATOM   2527 2HB  TRP A 277      21.533 185.425  41.705  1.00 65.52           H
ATOM   2528  CG  TRP A 277      22.930 185.211  40.125  1.00 71.06           C
ATOM   2529  CD1 TRP A 277      23.572 184.073  40.511  1.00 71.14           C
ATOM   2530  HD1 TRP A 277      23.212 183.401  41.277  1.00 68.12           H
ATOM   2531  CD2 TRP A 277      23.734 185.762  39.070  1.00 82.65           C
ATOM   2532  NE1 TRP A 277      24.725 183.887  39.796  1.00 80.52           N
ATOM   2533  HE1 TRP A 277      25.350 183.102  39.916  1.00 84.27           H
ATOM   2534  CE2 TRP A 277      24.860 184.921  38.909  1.00 88.73           C
ATOM   2535  CE3 TRP A 277      23.604 186.876  38.230  1.00 94.14           C
ATOM   2536  HE3 TRP A 277      22.750 187.531  38.318  1.00 93.62           H
ATOM   2537  CZ2 TRP A 277      25.859 185.185  37.968  1.00105.52           C
ATOM   2538  HZ2 TRP A 277      26.715 184.534  37.869  1.00112.98           H
ATOM   2539  CZ3 TRP A 277      24.595 187.132  37.282  1.00112.28           C
ATOM   2540  HZ3 TRP A 277      24.503 187.990  36.632  1.00126.24           H
ATOM   2541  CH2 TRP A 277      25.719 186.291  37.168  1.00118.10           C
ATOM   2542  HH2 TRP A 277      26.478 186.517  36.434  1.00136.72           H
ATOM   2543  N   SER A 278      20.579 183.056  39.035  1.00 64.50           N
ATOM   2544  H   SER A 278      21.075 183.458  38.253  1.00 72.43           H
ATOM   2545  CA  SER A 278      20.346 181.614  39.035  1.00 66.35           C
ATOM   2546  HA  SER A 278      19.350 181.420  39.435  1.00 64.47           H
ATOM   2547  C   SER A 278      21.369 180.877  39.893  1.00 65.23           C
ATOM   2548  O   SER A 278      22.518 181.299  40.016  1.00 68.51           O
ATOM   2549  CB  SER A 278      20.413 181.079  37.603  1.00 79.63           C
ATOM   2550 1HB  SER A 278      19.678 181.603  36.991  1.00 84.65           H
ATOM   2551 2HB  SER A 278      21.409 181.262  37.198  1.00 86.89           H
ATOM   2552  OG  SER A 278      20.141 179.688  37.566  1.00 88.09           O
ATOM   2553  HG  SER A 278      20.013 179.429  36.651  1.00102.63           H
ATOM   2554  N   VAL A 279      20.963 179.753  40.474  1.00 64.46           N
ATOM   2555  H   VAL A 279      20.007 179.444  40.366  1.00 65.64           H
ATOM   2556  CA  VAL A 279      21.885 178.928  41.252  1.00 66.87           C
ATOM   2557  HA  VAL A 279      22.503 179.590  41.859  1.00 63.21           H
ATOM   2558  C   VAL A 279      22.814 178.132  40.339  1.00 79.95           C
ATOM   2559  O   VAL A 279      23.821 177.586  40.787  1.00 85.33           O
ATOM   2560  CB  VAL A 279      21.167 177.949  42.210  1.00 67.05           C
ATOM   2561  HB  VAL A 279      21.931 177.414  42.773  1.00 71.81           H
ATOM   2562  CG1 VAL A 279      20.291 178.711  43.200  1.00 58.59           C
ATOM   2563 1HG1 VAL A 279      19.499 179.241  42.670  1.00 87.36           H
ATOM   2564 2HG1 VAL A 279      20.898 179.427  43.753  1.00 82.38           H
ATOM   2565 3HG1 VAL A 279      19.844 178.010  43.905  1.00 85.26           H
ATOM   2566  CG2 VAL A 279      20.335 176.919  41.454  1.00 77.01           C
ATOM   2567 1HG2 VAL A 279      19.578 177.417  40.848  1.00106.37           H
ATOM   2568 2HG2 VAL A 279      19.845 176.254  42.165  1.00109.23           H
ATOM   2569 3HG2 VAL A 279      20.983 176.325  40.811  1.00107.46           H
ATOM   2570  N   HIS A 280      22.480 178.070  39.054  1.00 89.18           N
ATOM   2571  H   HIS A 280      21.671 178.585  38.734  1.00 88.09           H
ATOM   2572  CA  HIS A 280      23.236 177.298  38.073  1.00105.82           C
ATOM   2573  HA  HIS A 280      23.790 176.517  38.593  1.00110.56           H
ATOM   2574  C   HIS A 280      24.231 178.177  37.318  1.00112.91           C
ATOM   2575  O   HIS A 280      24.038 179.386  37.200  1.00110.49           O
ATOM   2576  CB  HIS A 280      22.271 176.640  37.084  1.00118.36           C
ATOM   2577 1HB  HIS A 280      21.758 177.425  36.527  1.00120.16           H
ATOM   2578 2HB  HIS A 280      22.841 176.039  36.376  1.00135.26           H
ATOM   2579  CG  HIS A 280      21.243 175.767  37.735  1.00119.12           C
ATOM   2580  ND1 HIS A 280      21.478 174.488  38.189  1.00174.75           N
ATOM   2581  HD1 HIS A 280      22.346 173.977  38.129  1.00252.69           H
ATOM   2582  CD2 HIS A 280      19.934 176.002  38.013  1.00113.48           C
ATOM   2583  HD2 HIS A 280      19.409 176.915  37.774  1.00143.23           H
ATOM   2584  CE1 HIS A 280      20.337 174.023  38.718  1.00163.03           C
ATOM   2585  HE1 HIS A 280      20.219 173.038  39.146  1.00217.67           H
ATOM   2586  NE2 HIS A 280      19.375 174.922  38.651  1.00121.56           N
HETATM 2587  N   NME A 281      25.287 177.555  36.802  1.00134.65           N
HETATM 2588  H   NME A 281      25.379 176.556  36.918  1.00148.28           H
HETATM 2589  CH3 NME A 281      26.324 178.243  36.053  1.00153.41           C
HETATM 2590 1HH3 NME A 281      25.895 179.097  35.527  1.00189.36           H
HETATM 2591 2HH3 NME A 281      26.766 177.561  35.326  1.00189.49           H
HETATM 2592 3HH3 NME A 281      27.098 178.594  36.736  1.00181.97           H
HETATM 2593  CH3 ACE A 289      25.600 185.273  26.261  1.00999.99           C
HETATM 2594 1HH3 ACE A 289      25.127 186.083  26.815  1.00999.99           H
HETATM 2595 2HH3 ACE A 289      24.845 184.696  25.728  1.00999.99           H
HETATM 2596 3HH3 ACE A 289      26.314 185.685  25.549  1.00999.99           H
HETATM 2597  C   ACE A 289      26.337 184.364  27.226  1.00999.99           C
HETATM 2598  O   ACE A 289      27.533 184.135  27.054  1.00999.99           O
ATOM   2599  N   ALA A 290      25.602 183.860  28.212  1.00999.99           N
ATOM   2600  H   ALA A 290      24.616 184.075  28.221  1.00999.99           H
ATOM   2601  CA  ALA A 290      26.101 183.005  29.291  1.00831.47           C
ATOM   2602  HA  ALA A 290      25.276 182.862  29.989  1.00904.85           H
ATOM   2603  C   ALA A 290      26.549 181.606  28.869  1.00559.50           C
ATOM   2604  O   ALA A 290      26.174 180.621  29.505  1.00569.58           O
ATOM   2605  CB  ALA A 290      27.213 183.706  30.067  1.00999.99           C
ATOM   2606 1HB  ALA A 290      26.890 184.708  30.348  1.00999.99           H
ATOM   2607 2HB  ALA A 290      27.439 183.136  30.968  1.00999.99           H
ATOM   2608 3HB  ALA A 290      28.111 183.774  29.453  1.00999.99           H
ATOM   2609  N   GLY A 291      27.347 181.511  27.811  1.00448.11           N
ATOM   2610  H   GLY A 291      27.648 182.357  27.345  1.00541.15           H
ATOM   2611  CA  GLY A 291      27.800 180.230  27.294  1.00331.53           C
ATOM   2612 1HA  GLY A 291      28.870 180.294  27.097  1.00407.04           H
ATOM   2613 2HA  GLY A 291      27.640 179.457  28.045  1.00376.37           H
ATOM   2614  C   GLY A 291      27.112 179.806  26.010  1.00206.99           C
ATOM   2615  O   GLY A 291      27.511 178.823  25.386  1.00230.51           O
ATOM   2616  N   THR A 292      26.089 180.545  25.596  1.00158.59           N
ATOM   2617  H   THR A 292      25.783 181.332  26.151  1.00210.24           H
ATOM   2618  CA  THR A 292      25.391 180.261  24.346  1.00114.72           C
ATOM   2619  HA  THR A 292      26.138 179.967  23.609  1.00143.56           H
ATOM   2620  C   THR A 292      24.667 181.494  23.809  1.00 88.97           C
ATOM   2621  O   THR A 292      24.225 182.355  24.570  1.00101.17           O
ATOM   2622  CB  THR A 292      24.406 179.081  24.495  1.00155.84           C
ATOM   2623  HB  THR A 292      24.929 178.246  24.962  1.00213.79           H
ATOM   2624  OG1 THR A 292      23.958 178.675  23.196  1.00226.44           O
ATOM   2625  HG1 THR A 292      23.463 177.860  23.290  1.00281.01           H
ATOM   2626  CG2 THR A 292      23.194 179.435  25.349  1.00207.79           C
ATOM   2627 1HG2 THR A 292      22.549 178.561  25.436  1.00263.37           H
ATOM   2628 2HG2 THR A 292      22.635 180.247  24.883  1.00261.24           H
ATOM   2629 3HG2 THR A 292      23.518 179.740  26.345  1.00261.36           H
ATOM   2630  N   LEU A 293      24.571 181.576  22.486  1.00 89.79           N
ATOM   2631  H   LEU A 293      24.960 180.841  21.913  1.00109.06           H
ATOM   2632  CA  LEU A 293      23.907 182.682  21.801  1.00 96.79           C
ATOM   2633  HA  LEU A 293      23.495 183.374  22.536  1.00100.88           H
ATOM   2634  C   LEU A 293      22.771 182.162  20.922  1.00 73.43           C
ATOM   2635  O   LEU A 293      22.304 182.854  20.020  1.00 70.27           O
ATOM   2636  CB  LEU A 293      24.911 183.427  20.916  1.00171.37           C
ATOM   2637 1HB  LEU A 293      25.277 182.718  20.174  1.00153.81           H
ATOM   2638 2HB  LEU A 293      24.365 184.203  20.381  1.00267.70           H
ATOM   2639  CG  LEU A 293      26.133 184.091  21.559  1.00261.20           C
ATOM   2640  HG  LEU A 293      26.662 183.350  22.159  1.00312.06           H
ATOM   2641  CD1 LEU A 293      27.073 184.583  20.466  1.00257.91           C
ATOM   2642 1HD1 LEU A 293      26.615 185.417  19.936  1.00286.85           H
ATOM   2643 2HD1 LEU A 293      27.279 183.777  19.762  1.00290.84           H
ATOM   2644 3HD1 LEU A 293      28.009 184.916  20.915  1.00298.07           H
ATOM   2645  CD2 LEU A 293      25.743 185.257  22.457  1.00444.73           C
ATOM   2646 1HD2 LEU A 293      25.121 184.896  23.275  1.00534.43           H
ATOM   2647 2HD2 LEU A 293      26.642 185.716  22.868  1.00526.87           H
ATOM   2648 3HD2 LEU A 293      25.192 186.000  21.880  1.00536.07           H
ATOM   2649  N   ASP A 294      22.340 180.933  21.183  1.00 66.97           N
ATOM   2650  H   ASP A 294      22.676 180.462  22.011  1.00 77.46           H
ATOM   2651  CA  ASP A 294      21.423 180.211  20.303  1.00 57.61           C
ATOM   2652  HA  ASP A 294      21.795 180.302  19.283  1.00 69.10           H
ATOM   2653  C   ASP A 294      19.987 180.729  20.324  1.00 35.96           C
ATOM   2654  O   ASP A 294      19.112 180.191  19.648  1.00 33.60           O
ATOM   2655  CB  ASP A 294      21.411 178.724  20.669  1.00 70.60           C
ATOM   2656 1HB  ASP A 294      20.992 178.166  19.831  1.00 71.40           H
ATOM   2657 2HB  ASP A 294      22.434 178.387  20.835  1.00136.22           H
ATOM   2658  CG  ASP A 294      20.575 178.432  21.902  1.00 84.03           C
ATOM   2659  OD1 ASP A 294      20.765 179.094  22.945  1.00139.77           O
ATOM   2660  OD2 ASP A 294      19.720 177.523  21.842  1.00130.94           O
ATOM   2661  N   TYR A 295      19.750 181.767  21.119  1.00 29.67           N
ATOM   2662  H   TYR A 295      20.523 182.173  21.627  1.00 37.48           H
ATOM   2663  CA  TYR A 295      18.419 182.336  21.307  1.00 20.70           C
ATOM   2664  HA  TYR A 295      17.726 181.851  20.620  1.00 18.77           H
ATOM   2665  C   TYR A 295      18.379 183.842  21.051  1.00 22.97           C
ATOM   2666  O   TYR A 295      17.430 184.523  21.442  1.00 25.17           O
ATOM   2667  CB  TYR A 295      17.979 182.050  22.744  1.00 21.11           C
ATOM   2668 1HB  TYR A 295      18.685 181.349  23.190  1.00 25.52           H
ATOM   2669 2HB  TYR A 295      18.010 182.975  23.321  1.00 24.72           H
ATOM   2670  CG  TYR A 295      16.595 181.450  22.839  1.00 17.48           C
ATOM   2671  CD1 TYR A 295      16.400 180.085  22.626  1.00 18.11           C
ATOM   2672  HD1 TYR A 295      17.245 179.452  22.394  1.00 22.88           H
ATOM   2673  CD2 TYR A 295      15.487 182.244  23.134  1.00 19.27           C
ATOM   2674  HD2 TYR A 295      15.617 183.303  23.302  1.00 25.34           H
ATOM   2675  CE1 TYR A 295      15.126 179.527  22.694  1.00 17.97           C
ATOM   2676  HE1 TYR A 295      14.988 178.470  22.524  1.00 22.99           H
ATOM   2677  CE2 TYR A 295      14.211 181.690  23.204  1.00 18.67           C
ATOM   2678  HE2 TYR A 295      13.358 182.313  23.432  1.00 23.89           H
ATOM   2679  CZ  TYR A 295      14.038 180.337  22.968  1.00 16.89           C
ATOM   2680  OH  TYR A 295      12.776 179.793  23.001  1.00 19.82           O
ATOM   2681  HH  TYR A 295      12.771 178.854  22.798  1.00 17.68           H
ATOM   2682  N   LEU A 296      19.428 184.365  20.425  1.00 30.41           N
ATOM   2683  H   LEU A 296      20.129 183.752  20.030  1.00 34.74           H
ATOM   2684  CA  LEU A 296      19.642 185.805  20.320  1.00 38.70           C
ATOM   2685  HA  LEU A 296      18.759 186.316  20.703  1.00 44.11           H
ATOM   2686  C   LEU A 296      19.858 186.253  18.874  1.00 28.43           C
ATOM   2687  O   LEU A 296      20.280 185.457  18.036  1.00 27.77           O
ATOM   2688  CB  LEU A 296      20.848 186.189  21.186  1.00 66.79           C
ATOM   2689 1HB  LEU A 296      21.715 185.647  20.809  1.00 69.93           H
ATOM   2690 2HB  LEU A 296      21.043 187.253  21.053  1.00 89.13           H
ATOM   2691  CG  LEU A 296      20.732 185.919  22.690  1.00 99.87           C
ATOM   2692  HG  LEU A 296      20.518 184.861  22.842  1.00116.10           H
ATOM   2693  CD1 LEU A 296      22.061 186.233  23.363  1.00126.30           C
ATOM   2694 1HD1 LEU A 296      22.002 185.979  24.422  1.00161.23           H
ATOM   2695 2HD1 LEU A 296      22.289 187.293  23.256  1.00165.40           H
ATOM   2696 3HD1 LEU A 296      22.852 185.644  22.899  1.00166.23           H
ATOM   2697  CD2 LEU A 296      19.620 186.732  23.347  1.00149.31           C
ATOM   2698 1HD2 LEU A 296      18.654 186.418  22.952  1.00197.17           H
ATOM   2699 2HD2 LEU A 296      19.767 187.792  23.143  1.00191.14           H
ATOM   2700 3HD2 LEU A 296      19.634 186.564  24.424  1.00197.86           H
ATOM   2701  N   PRO A 297      19.547 187.520  18.553  1.00 26.18           N
ATOM   2702  CA  PRO A 297      19.640 187.997  17.168  1.00 22.12           C
ATOM   2703  HA  PRO A 297      19.120 187.298  16.515  1.00 19.93           H
ATOM   2704  C   PRO A 297      21.046 188.221  16.612  1.00 24.77           C
ATOM   2705  O   PRO A 297      22.018 188.260  17.367  1.00 30.24           O
ATOM   2706  CB  PRO A 297      18.875 189.320  17.223  1.00 23.34           C
ATOM   2707 1HB  PRO A 297      19.266 190.023  16.488  1.00 31.95           H
ATOM   2708 2HB  PRO A 297      17.810 189.153  17.062  1.00 24.23           H
ATOM   2709  CG  PRO A 297      19.108 189.812  18.598  1.00 29.18           C
ATOM   2710 1HG  PRO A 297      20.100 190.253  18.680  1.00 36.14           H
ATOM   2711 2HG  PRO A 297      18.338 190.527  18.886  1.00 42.34           H
ATOM   2712  CD  PRO A 297      19.028 188.577  19.441  1.00 30.66           C
ATOM   2713 1HD  PRO A 297      19.650 188.688  20.328  1.00 35.94           H
ATOM   2714 2HD  PRO A 297      17.993 188.368  19.714  1.00 38.27           H
ATOM   2715  N   PRO A 298      21.175 188.390  15.283  1.00 24.33           N
ATOM   2716  CA  PRO A 298      22.500 188.574  14.679  1.00 28.64           C
ATOM   2717  HA  PRO A 298      23.082 187.660  14.794  1.00 32.05           H
ATOM   2718  C   PRO A 298      23.323 189.742  15.213  1.00 31.42           C
ATOM   2719  O   PRO A 298      24.551 189.706  15.172  1.00 38.15           O
ATOM   2720  CB  PRO A 298      22.189 188.795  13.196  1.00 30.43           C
ATOM   2721 1HB  PRO A 298      22.126 189.861  12.978  1.00 36.09           H
ATOM   2722 2HB  PRO A 298      22.949 188.325  12.572  1.00 40.29           H
ATOM   2723  CG  PRO A 298      20.875 188.142  12.986  1.00 28.44           C
ATOM   2724 1HG  PRO A 298      20.359 188.574  12.129  1.00 38.70           H
ATOM   2725 2HG  PRO A 298      21.009 187.069  12.852  1.00 39.95           H
ATOM   2726  CD  PRO A 298      20.120 188.411  14.253  1.00 23.23           C
ATOM   2727 1HD  PRO A 298      19.643 189.390  14.212  1.00 25.88           H
ATOM   2728 2HD  PRO A 298      19.386 187.624  14.425  1.00 26.21           H
ATOM   2729  N   GLU A 299      22.666 190.777  15.725  1.00 29.35           N
ATOM   2730  H   GLU A 299      21.657 190.782  15.716  1.00 27.21           H
ATOM   2731  CA  GLU A 299      23.381 191.902  16.322  1.00 32.45           C
ATOM   2732  HA  GLU A 299      24.111 192.261  15.598  1.00 36.22           H
ATOM   2733  C   GLU A 299      24.153 191.510  17.580  1.00 35.78           C
ATOM   2734  O   GLU A 299      25.108 192.187  17.957  1.00 43.08           O
ATOM   2735  CB  GLU A 299      22.419 193.048  16.643  1.00 31.76           C
ATOM   2736 1HB  GLU A 299      22.985 193.854  17.110  1.00 36.26           H
ATOM   2737 2HB  GLU A 299      22.006 193.429  15.709  1.00 32.89           H
ATOM   2738  CG  GLU A 299      21.266 192.666  17.560  1.00 29.14           C
ATOM   2739 1HG  GLU A 299      21.444 191.671  17.966  1.00 31.90           H
ATOM   2740 2HG  GLU A 299      21.224 193.365  18.393  1.00 35.16           H
ATOM   2741  CD  GLU A 299      19.929 192.670  16.845  1.00 24.33           C
ATOM   2742  OE1 GLU A 299      19.864 192.233  15.677  1.00 65.04           O
ATOM   2743  OE2 GLU A 299      18.922 193.097  17.449  1.00 39.23           O
ATOM   2744  N   MET A 300      23.754 190.418  18.224  1.00 34.24           N
ATOM   2745  H   MET A 300      22.963 189.896  17.871  1.00 31.94           H
ATOM   2746  CA  MET A 300      24.446 189.912  19.407  1.00 38.38           C
ATOM   2747  HA  MET A 300      25.053 190.713  19.829  1.00 42.69           H
ATOM   2748  C   MET A 300      25.379 188.760  19.043  1.00 43.14           C
ATOM   2749  O   MET A 300      26.269 188.406  19.814  1.00 51.48           O
ATOM   2750  CB  MET A 300      23.435 189.461  20.464  1.00 37.91           C
ATOM   2751 1HB  MET A 300      22.812 188.673  20.042  1.00 50.60           H
ATOM   2752 2HB  MET A 300      23.981 189.052  21.314  1.00 57.71           H
ATOM   2753  CG  MET A 300      22.535 190.587  20.957  1.00 45.01           C
ATOM   2754 1HG  MET A 300      23.154 191.404  21.329  1.00 85.69           H
ATOM   2755 2HG  MET A 300      21.945 190.957  20.119  1.00 84.83           H
ATOM   2756  SD  MET A 300      21.407 190.059  22.263  1.00 62.02           S
ATOM   2757  CE  MET A 300      22.408 190.253  23.741  1.00 68.54           C
ATOM   2758 1HE  MET A 300      22.681 191.301  23.862  1.00111.59           H
ATOM   2759 2HE  MET A 300      23.312 189.649  23.652  1.00108.10           H
ATOM   2760 3HE  MET A 300      21.838 189.925  24.610  1.00109.30           H
ATOM   2761  N   ILE A 301      25.185 188.197  17.854  1.00 42.70           N
ATOM   2762  H   ILE A 301      24.382 188.475  17.308  1.00 41.22           H
ATOM   2763  CA  ILE A 301      26.128 187.248  17.265  1.00 49.75           C
ATOM   2764  HA  ILE A 301      26.421 186.512  18.012  1.00 54.47           H
ATOM   2765  C   ILE A 301      27.377 188.013  16.834  1.00 55.65           C
ATOM   2766  O   ILE A 301      28.500 187.540  17.007  1.00 67.87           O
ATOM   2767  CB  ILE A 301      25.513 186.530  16.038  1.00 53.61           C
ATOM   2768  HB  ILE A 301      25.191 187.295  15.332  1.00101.97           H
ATOM   2769  CG1 ILE A 301      24.285 185.697  16.425  1.00 64.05           C
ATOM   2770 2HG1 ILE A 301      23.854 185.294  15.509  1.00 91.74           H
ATOM   2771 1HG1 ILE A 301      23.543 186.356  16.875  1.00121.20           H
ATOM   2772  CG2 ILE A 301      26.537 185.653  15.325  1.00108.55           C
ATOM   2773 1HG2 ILE A 301      26.054 185.108  14.514  1.00165.43           H
ATOM   2774 2HG2 ILE A 301      26.966 184.943  16.030  1.00158.15           H
ATOM   2775 3HG2 ILE A 301      27.330 186.275  14.910  1.00163.62           H
ATOM   2776  CD1 ILE A 301      24.522 184.536  17.376  1.00120.95           C
ATOM   2777 1HD1 ILE A 301      24.966 184.901  18.301  1.00175.32           H
ATOM   2778 2HD1 ILE A 301      25.185 183.803  16.916  1.00179.09           H
ATOM   2779 3HD1 ILE A 301      23.569 184.058  17.604  1.00171.77           H
ATOM   2780  N   GLU A 302      27.170 189.203  16.280  1.00 52.57           N
ATOM   2781  H   GLU A 302      26.221 189.530  16.158  1.00 47.90           H
ATOM   2782  CA  GLU A 302      28.256 190.060  15.810  1.00 60.83           C
ATOM   2783  HA  GLU A 302      29.087 189.436  15.481  1.00 67.99           H
ATOM   2784  C   GLU A 302      28.783 191.006  16.886  1.00 65.69           C
ATOM   2785  O   GLU A 302      29.823 191.638  16.705  1.00 81.09           O
ATOM   2786  CB  GLU A 302      27.776 190.893  14.617  1.00 64.50           C
ATOM   2787 1HB  GLU A 302      26.876 191.433  14.910  1.00 76.12           H
ATOM   2788 2HB  GLU A 302      28.546 191.623  14.367  1.00 91.79           H
ATOM   2789  CG  GLU A 302      27.477 190.072  13.371  1.00105.92           C
ATOM   2790 1HG  GLU A 302      28.380 189.535  13.078  1.00160.95           H
ATOM   2791 2HG  GLU A 302      26.697 189.344  13.595  1.00167.49           H
ATOM   2792  CD  GLU A 302      27.018 190.941  12.216  1.00131.77           C
ATOM   2793  OE1 GLU A 302      25.948 191.577  12.331  1.00181.59           O
ATOM   2794  OE2 GLU A 302      27.727 191.003  11.190  1.00197.32           O
ATOM   2795  N   GLY A 303      28.071 191.110  18.003  1.00 60.63           N
ATOM   2796  H   GLY A 303      27.218 190.576  18.101  1.00 56.75           H
ATOM   2797  CA  GLY A 303      28.504 191.965  19.094  1.00 68.28           C
ATOM   2798 1HA  GLY A 303      27.908 191.750  19.980  1.00 68.35           H
ATOM   2799 2HA  GLY A 303      29.546 191.732  19.315  1.00 79.92           H
ATOM   2800  C   GLY A 303      28.414 193.451  18.798  1.00 70.50           C
ATOM   2801  O   GLY A 303      29.269 194.224  19.233  1.00 91.21           O
ATOM   2802  N   ARG A 304      27.381 193.865  18.072  1.00 62.51           N
ATOM   2803  H   ARG A 304      26.664 193.196  17.821  1.00 60.74           H
ATOM   2804  CA  ARG A 304      27.239 195.252  17.629  1.00 67.74           C
ATOM   2805  HA  ARG A 304      28.150 195.784  17.903  1.00 82.20           H
ATOM   2806  C   ARG A 304      26.075 195.991  18.282  1.00 62.35           C
ATOM   2807  O   ARG A 304      25.127 195.391  18.788  1.00 56.94           O
ATOM   2808  CB  ARG A 304      27.102 195.299  16.104  1.00 73.75           C
ATOM   2809 1HB  ARG A 304      27.077 196.343  15.790  1.00113.98           H
ATOM   2810 2HB  ARG A 304      27.984 194.833  15.663  1.00120.81           H
ATOM   2811  CG  ARG A 304      25.870 194.594  15.554  1.00 83.63           C
ATOM   2812 1HG  ARG A 304      25.945 193.529  15.773  1.00133.79           H
ATOM   2813 2HG  ARG A 304      24.978 194.993  16.037  1.00127.83           H
ATOM   2814  CD  ARG A 304      25.745 194.785  14.050  1.00 93.47           C
ATOM   2815 1HD  ARG A 304      25.622 195.846  13.830  1.00109.08           H
ATOM   2816 2HD  ARG A 304      26.664 194.438  13.576  1.00122.18           H
ATOM   2817  NE  ARG A 304      24.622 194.030  13.493  1.00110.45           N
ATOM   2818  HE  ARG A 304      24.837 193.125  13.100  1.00131.19           H
ATOM   2819  CZ  ARG A 304      23.357 194.426  13.444  1.00143.67           C
ATOM   2820  NH1 ARG A 304      22.945 195.580  13.932  1.00166.84           N
ATOM   2821 1HH1 ARG A 304      23.606 196.192  14.385  1.00154.46           H
ATOM   2822 2HH1 ARG A 304      21.972 195.830  13.854  1.00227.96           H
ATOM   2823  NH2 ARG A 304      22.467 193.621  12.902  1.00201.59           N
ATOM   2824 1HH2 ARG A 304      22.772 192.726  12.551  1.00217.86           H
ATOM   2825 2HH2 ARG A 304      21.498 193.896  12.862  1.00258.69           H
ATOM   2826  N   MET A 305      26.163 197.316  18.248  1.00 70.12           N
ATOM   2827  H   MET A 305      26.966 197.744  17.812  1.00 80.28           H
ATOM   2828  CA  MET A 305      25.128 198.191  18.793  1.00 69.20           C
ATOM   2829  HA  MET A 305      24.895 197.876  19.811  1.00 68.90           H
ATOM   2830  C   MET A 305      23.859 198.095  17.951  1.00 60.37           C
ATOM   2831  O   MET A 305      23.924 197.884  16.740  1.00 63.91           O
ATOM   2832  CB  MET A 305      25.610 199.644  18.820  1.00 86.22           C
ATOM   2833 1HB  MET A 305      25.800 199.968  17.797  1.00118.94           H
ATOM   2834 2HB  MET A 305      24.813 200.263  19.232  1.00114.75           H
ATOM   2835  CG  MET A 305      26.869 199.870  19.646  1.00136.04           C
ATOM   2836 1HG  MET A 305      26.726 199.429  20.633  1.00193.76           H
ATOM   2837 2HG  MET A 305      27.712 199.374  19.164  1.00192.73           H
ATOM   2838  SD  MET A 305      27.253 201.621  19.853  1.00232.06           S
ATOM   2839  CE  MET A 305      27.814 202.117  18.219  1.00307.18           C
ATOM   2840 1HE  MET A 305      28.171 203.146  18.256  1.00368.35           H
ATOM   2841 2HE  MET A 305      26.987 202.047  17.511  1.00370.68           H
ATOM   2842 3HE  MET A 305      28.625 201.464  17.897  1.00366.91           H
ATOM   2843  N   HIS A 306      22.707 198.230  18.600  1.00 55.03           N
ATOM   2844  H   HIS A 306      22.700 198.485  19.577  1.00 58.25           H
ATOM   2845  CA  HIS A 306      21.414 197.957  17.978  1.00 49.75           C
ATOM   2846  HA  HIS A 306      21.407 198.334  16.955  1.00 54.58           H
ATOM   2847  C   HIS A 306      20.276 198.618  18.753  1.00 48.07           C
ATOM   2848  O   HIS A 306      20.460 199.045  19.892  1.00 50.51           O
ATOM   2849  CB  HIS A 306      21.187 196.444  17.959  1.00 45.76           C
ATOM   2850 1HB  HIS A 306      20.198 196.239  17.550  1.00 45.06           H
ATOM   2851 2HB  HIS A 306      21.930 195.989  17.304  1.00 50.37           H
ATOM   2852  CG  HIS A 306      21.298 195.804  19.308  1.00 43.64           C
ATOM   2853  ND1 HIS A 306      22.462 195.276  19.820  1.00 48.56           N
ATOM   2854  HD1 HIS A 306      23.366 195.264  19.367  1.00 53.94           H
ATOM   2855  CD2 HIS A 306      20.361 195.585  20.267  1.00 43.24           C
ATOM   2856  HD2 HIS A 306      19.323 195.872  20.190  1.00 45.07           H
ATOM   2857  CE1 HIS A 306      22.186 194.764  21.027  1.00 50.42           C
ATOM   2858  HE1 HIS A 306      22.910 194.272  21.660  1.00 57.83           H
ATOM   2859  NE2 HIS A 306      20.918 194.936  21.342  1.00 47.89           N
ATOM   2860  N   ASP A 307      19.099 198.682  18.140  1.00 47.84           N
ATOM   2861  H   ASP A 307      19.014 198.383  17.180  1.00 50.99           H
ATOM   2862  CA  ASP A 307      17.885 199.113  18.827  1.00 45.54           C
ATOM   2863  HA  ASP A 307      18.111 199.977  19.453  1.00 50.58           H
ATOM   2864  C   ASP A 307      17.351 197.986  19.710  1.00 37.13           C
ATOM   2865  O   ASP A 307      17.557 196.810  19.412  1.00 37.12           O
ATOM   2866  CB  ASP A 307      16.819 199.497  17.797  1.00 51.85           C
ATOM   2867 1HB  ASP A 307      17.272 200.138  17.041  1.00 82.98           H
ATOM   2868 2HB  ASP A 307      16.457 198.590  17.312  1.00 70.30           H
ATOM   2869  CG  ASP A 307      15.641 200.227  18.415  1.00 84.01           C
ATOM   2870  OD1 ASP A 307      14.558 200.226  17.793  1.00143.95           O
ATOM   2871  OD2 ASP A 307      15.784 200.820  19.506  1.00148.82           O
ATOM   2872  N   GLU A 308      16.655 198.337  20.787  1.00 34.64           N
ATOM   2873  H   GLU A 308      16.478 199.313  20.980  1.00 39.62           H
ATOM   2874  CA  GLU A 308      16.115 197.346  21.715  1.00 30.96           C
ATOM   2875  HA  GLU A 308      16.884 196.592  21.884  1.00 32.79           H
ATOM   2876  C   GLU A 308      14.891 196.640  21.135  1.00 26.85           C
ATOM   2877  O   GLU A 308      13.742 196.982  21.415  1.00 40.21           O
ATOM   2878  CB  GLU A 308      15.782 197.999  23.061  1.00 37.57           C
ATOM   2879 1HB  GLU A 308      16.683 198.485  23.436  1.00 54.74           H
ATOM   2880 2HB  GLU A 308      15.022 198.765  22.906  1.00 55.18           H
ATOM   2881  CG  GLU A 308      15.282 197.026  24.121  1.00 38.88           C
ATOM   2882 1HG  GLU A 308      14.966 197.584  25.003  1.00 58.29           H
ATOM   2883 2HG  GLU A 308      14.417 196.489  23.730  1.00 48.07           H
ATOM   2884  CD  GLU A 308      16.337 196.012  24.514  1.00 50.94           C
ATOM   2885  OE1 GLU A 308      17.330 196.381  25.176  1.00 93.65           O
ATOM   2886  OE2 GLU A 308      16.178 194.830  24.145  1.00 93.75           O
ATOM   2887  N   LYS A 309      15.162 195.643  20.299  1.00 20.08           N
ATOM   2888  H   LYS A 309      16.125 195.497  20.023  1.00 22.67           H
ATOM   2889  CA  LYS A 309      14.137 194.784  19.711  1.00 18.23           C
ATOM   2890  HA  LYS A 309      13.195 194.935  20.239  1.00 19.51           H
ATOM   2891  C   LYS A 309      14.535 193.317  19.849  1.00 16.58           C
ATOM   2892  O   LYS A 309      14.012 192.441  19.161  1.00 16.16           O
ATOM   2893  CB  LYS A 309      13.957 195.153  18.235  1.00 22.28           C
ATOM   2894 1HB  LYS A 309      14.901 194.966  17.724  1.00 25.73           H
ATOM   2895 2HB  LYS A 309      13.205 194.500  17.793  1.00 24.45           H
ATOM   2896  CG  LYS A 309      13.560 196.602  17.972  1.00 30.26           C
ATOM   2897 1HG  LYS A 309      14.264 197.270  18.468  1.00 62.40           H
ATOM   2898 2HG  LYS A 309      13.620 196.787  16.900  1.00 55.85           H
ATOM   2899  CD  LYS A 309      12.148 196.922  18.448  1.00 42.84           C
ATOM   2900 1HD  LYS A 309      11.444 196.248  17.961  1.00 78.51           H
ATOM   2901 2HD  LYS A 309      12.092 196.774  19.527  1.00 84.94           H
ATOM   2902  CE  LYS A 309      11.753 198.357  18.135  1.00 59.97           C
ATOM   2903 1HE  LYS A 309      10.806 198.580  18.632  1.00 99.00           H
ATOM   2904 2HE  LYS A 309      12.516 199.030  18.533  1.00 98.22           H
ATOM   2905  NZ  LYS A 309      11.619 198.523  16.651  1.00113.15           N
ATOM   2906 1HZ  LYS A 309      10.956 197.856  16.279  1.00162.28           H
ATOM   2907 2HZ  LYS A 309      11.304 199.458  16.427  1.00160.94           H
ATOM   2908 3HZ  LYS A 309      12.514 198.365  16.210  1.00160.71           H
ATOM   2909  N   VAL A 310      15.486 193.076  20.745  1.00 18.64           N
ATOM   2910  H   VAL A 310      15.824 193.849  21.299  1.00 23.26           H
ATOM   2911  CA  VAL A 310      16.087 191.761  20.967  1.00 18.31           C
ATOM   2912  HA  VAL A 310      16.462 191.376  20.020  1.00 20.18           H
ATOM   2913  C   VAL A 310      15.086 190.747  21.510  1.00 15.56           C
ATOM   2914  O   VAL A 310      15.095 189.586  21.103  1.00 17.56           O
ATOM   2915  CB  VAL A 310      17.267 191.871  21.958  1.00 23.33           C
ATOM   2916  HB  VAL A 310      16.919 192.419  22.833  1.00 45.56           H
ATOM   2917  CG1 VAL A 310      17.754 190.502  22.422  1.00 44.29           C
ATOM   2918 1HG1 VAL A 310      18.004 189.885  21.560  1.00 82.17           H
ATOM   2919 2HG1 VAL A 310      16.975 190.011  23.006  1.00 80.80           H
ATOM   2920 3HG1 VAL A 310      18.638 190.624  23.049  1.00 82.49           H
ATOM   2921  CG2 VAL A 310      18.412 192.658  21.332  1.00 25.74           C
ATOM   2922 1HG2 VAL A 310      18.069 193.652  21.046  1.00 55.83           H
ATOM   2923 2HG2 VAL A 310      18.786 192.137  20.450  1.00 59.60           H
ATOM   2924 3HG2 VAL A 310      19.221 192.760  22.056  1.00 60.09           H
ATOM   2925  N   ASP A 311      14.215 191.174  22.417  1.00 14.69           N
ATOM   2926  H   ASP A 311      14.207 192.146  22.693  1.00 16.36           H
ATOM   2927  CA  ASP A 311      13.251 190.258  23.020  1.00 14.58           C
ATOM   2928  HA  ASP A 311      13.778 189.377  23.386  1.00 16.78           H
ATOM   2929  C   ASP A 311      12.231 189.776  21.992  1.00 12.57           C
ATOM   2930  O   ASP A 311      11.658 188.698  22.138  1.00 13.14           O
ATOM   2931  CB  ASP A 311      12.529 190.919  24.198  1.00 19.34           C
ATOM   2932 1HB  ASP A 311      12.235 191.931  23.916  1.00 21.85           H
ATOM   2933 2HB  ASP A 311      11.629 190.345  24.418  1.00 24.13           H
ATOM   2934  CG  ASP A 311      13.377 190.970  25.456  1.00 24.96           C
ATOM   2935  OD1 ASP A 311      14.460 190.346  25.505  1.00 55.48           O
ATOM   2936  OD2 ASP A 311      12.955 191.626  26.431  1.00 61.18           O
ATOM   2937  N   LEU A 312      12.023 190.562  20.941  1.00 12.14           N
ATOM   2938  H   LEU A 312      12.535 191.430  20.867  1.00 14.15           H
ATOM   2939  CA  LEU A 312      11.107 190.189  19.868  1.00 10.78           C
ATOM   2940  HA  LEU A 312      10.173 189.842  20.309  1.00 11.17           H
ATOM   2941  C   LEU A 312      11.689 189.048  19.038  1.00 10.50           C
ATOM   2942  O   LEU A 312      10.958 188.171  18.580  1.00 11.66           O
ATOM   2943  CB  LEU A 312      10.823 191.393  18.966  1.00 11.48           C
ATOM   2944 1HB  LEU A 312      11.762 191.698  18.506  1.00 14.15           H
ATOM   2945 2HB  LEU A 312      10.153 191.070  18.169  1.00 13.49           H
ATOM   2946  CG  LEU A 312      10.204 192.623  19.636  1.00 15.40           C
ATOM   2947  HG  LEU A 312      10.835 192.923  20.473  1.00 43.25           H
ATOM   2948  CD1 LEU A 312      10.155 193.777  18.647  1.00 55.72           C
ATOM   2949 1HD1 LEU A 312       9.753 194.664  19.137  1.00101.18           H
ATOM   2950 2HD1 LEU A 312       9.525 193.512  17.799  1.00103.49           H
ATOM   2951 3HD1 LEU A 312      11.162 193.990  18.291  1.00103.54           H
ATOM   2952  CD2 LEU A 312       8.809 192.326  20.166  1.00 30.34           C
ATOM   2953 1HD2 LEU A 312       8.187 191.919  19.368  1.00 67.74           H
ATOM   2954 2HD2 LEU A 312       8.360 193.244  20.543  1.00 70.68           H
ATOM   2955 3HD2 LEU A 312       8.875 191.602  20.977  1.00 70.37           H
ATOM   2956  N   TRP A 313      13.006 189.053  18.859  1.00 10.92           N
ATOM   2957  H   TRP A 313      13.557 189.805  19.248  1.00 12.65           H
ATOM   2958  CA  TRP A 313      13.687 187.965  18.166  1.00 10.92           C
ATOM   2959  HA  TRP A 313      13.215 187.795  17.199  1.00 11.45           H
ATOM   2960  C   TRP A 313      13.574 186.680  18.982  1.00 10.29           C
ATOM   2961  O   TRP A 313      13.255 185.621  18.444  1.00 10.59           O
ATOM   2962  CB  TRP A 313      15.165 188.302  17.953  1.00 12.66           C
ATOM   2963 1HB  TRP A 313      15.241 189.186  17.320  1.00 14.48           H
ATOM   2964 2HB  TRP A 313      15.614 188.530  18.920  1.00 14.35           H
ATOM   2965  CG  TRP A 313      15.936 187.175  17.333  1.00 12.92           C
ATOM   2966  CD1 TRP A 313      16.470 186.097  17.973  1.00 14.20           C
ATOM   2967  HD1 TRP A 313      16.397 185.922  19.037  1.00 15.76           H
ATOM   2968  CD2 TRP A 313      16.282 187.005  15.950  1.00 13.41           C
ATOM   2969  NE1 TRP A 313      17.111 185.263  17.096  1.00 15.13           N
ATOM   2970  HE1 TRP A 313      17.584 184.411  17.361  1.00 17.22           H
ATOM   2971  CE2 TRP A 313      17.004 185.793  15.838  1.00 14.73           C
ATOM   2972  CE3 TRP A 313      16.083 187.773  14.795  1.00 14.69           C
ATOM   2973  HE3 TRP A 313      15.542 188.707  14.846  1.00 15.39           H
ATOM   2974  CZ2 TRP A 313      17.502 185.333  14.616  1.00 16.90           C
ATOM   2975  HZ2 TRP A 313      18.051 184.406  14.555  1.00 19.24           H
ATOM   2976  CZ3 TRP A 313      16.586 187.315  13.577  1.00 17.08           C
ATOM   2977  HZ3 TRP A 313      16.433 187.898  12.681  1.00 19.96           H
ATOM   2978  CH2 TRP A 313      17.282 186.095  13.498  1.00 18.24           C
ATOM   2979  HH2 TRP A 313      17.659 185.757  12.544  1.00 21.95           H
ATOM   2980  N   SER A 314      13.826 186.774  20.283  1.00 10.80           N
ATOM   2981  H   SER A 314      14.068 187.670  20.682  1.00 12.16           H
ATOM   2982  CA  SER A 314      13.746 185.612  21.163  1.00 10.86           C
ATOM   2983  HA  SER A 314      14.392 184.827  20.770  1.00 12.17           H
ATOM   2984  C   SER A 314      12.321 185.067  21.214  1.00  9.36           C
ATOM   2985  O   SER A 314      12.118 183.859  21.329  1.00  9.95           O
ATOM   2986  CB  SER A 314      14.219 185.978  22.571  1.00 13.02           C
ATOM   2987 1HB  SER A 314      13.596 186.783  22.961  1.00 18.22           H
ATOM   2988 2HB  SER A 314      14.120 185.107  23.218  1.00 19.87           H
ATOM   2989  OG  SER A 314      15.573 186.398  22.555  1.00 21.66           O
ATOM   2990  HG  SER A 314      16.104 185.712  22.141  1.00 45.48           H
ATOM   2991  N   LEU A 315      11.336 185.955  21.116  1.00  9.06           N
ATOM   2992  H   LEU A 315      11.558 186.941  21.081  1.00 10.50           H
ATOM   2993  CA  LEU A 315       9.934 185.554  21.042  1.00  8.37           C
ATOM   2994  HA  LEU A 315       9.712 184.907  21.890  1.00  9.07           H
ATOM   2995  C   LEU A 315       9.653 184.777  19.759  1.00  7.93           C
ATOM   2996  O   LEU A 315       8.863 183.834  19.758  1.00  8.83           O
ATOM   2997  CB  LEU A 315       9.037 186.794  21.105  1.00  9.44           C
ATOM   2998 1HB  LEU A 315       9.363 187.408  21.945  1.00 16.07           H
ATOM   2999 2HB  LEU A 315       9.198 187.368  20.193  1.00 14.66           H
ATOM   3000  CG  LEU A 315       7.532 186.552  21.250  1.00 12.98           C
ATOM   3001  HG  LEU A 315       7.207 185.853  20.480  1.00 30.58           H
ATOM   3002  CD1 LEU A 315       7.198 185.973  22.620  1.00 26.04           C
ATOM   3003 1HD1 LEU A 315       7.595 186.620  23.403  1.00 61.28           H
ATOM   3004 2HD1 LEU A 315       7.634 184.979  22.715  1.00 61.12           H
ATOM   3005 3HD1 LEU A 315       6.117 185.897  22.732  1.00 60.28           H
ATOM   3006  CD2 LEU A 315       6.790 187.867  21.054  1.00 24.22           C
ATOM   3007 1HD2 LEU A 315       5.717 187.697  21.145  1.00 57.87           H
ATOM   3008 2HD2 LEU A 315       7.005 188.265  20.062  1.00 57.78           H
ATOM   3009 3HD2 LEU A 315       7.107 188.585  21.810  1.00 59.81           H
ATOM   3010  N   GLY A 316      10.303 185.169  18.668  1.00  8.15           N
ATOM   3011  H   GLY A 316      10.920 185.969  18.715  1.00  9.50           H
ATOM   3012  CA  GLY A 316      10.176 184.456  17.409  1.00  8.26           C
ATOM   3013 1HA  GLY A 316       9.120 184.364  17.155  1.00  9.43           H
ATOM   3014 2HA  GLY A 316      10.680 185.018  16.622  1.00  9.85           H
ATOM   3015  C   GLY A 316      10.781 183.068  17.476  1.00  7.76           C
ATOM   3016  O   GLY A 316      10.209 182.106  16.963  1.00  8.66           O
ATOM   3017  N   VAL A 317      11.938 182.967  18.123  1.00  8.01           N
ATOM   3018  H   VAL A 317      12.365 183.803  18.500  1.00  9.29           H
ATOM   3019  CA  VAL A 317      12.605 181.684  18.335  1.00  8.29           C
ATOM   3020  HA  VAL A 317      12.760 181.199  17.372  1.00  9.03           H
ATOM   3021  C   VAL A 317      11.699 180.795  19.180  1.00  8.22           C
ATOM   3022  O   VAL A 317      11.527 179.615  18.880  1.00  9.28           O
ATOM   3023  CB  VAL A 317      13.969 181.834  19.051  1.00  9.91           C
ATOM   3024  HB  VAL A 317      13.817 182.371  19.987  1.00 10.95           H
ATOM   3025  CG1 VAL A 317      14.580 180.473  19.372  1.00 12.24           C
ATOM   3026 1HG1 VAL A 317      13.909 179.905  20.016  1.00 39.68           H
ATOM   3027 2HG1 VAL A 317      15.530 180.614  19.887  1.00 42.66           H
ATOM   3028 3HG1 VAL A 317      14.754 179.919  18.451  1.00 40.91           H
ATOM   3029  CG2 VAL A 317      14.951 182.624  18.192  1.00 12.64           C
ATOM   3030 1HG2 VAL A 317      15.091 182.124  17.233  1.00 39.65           H
ATOM   3031 2HG2 VAL A 317      15.911 182.694  18.704  1.00 43.16           H
ATOM   3032 3HG2 VAL A 317      14.569 183.629  18.022  1.00 41.49           H
ATOM   3033  N   LEU A 318      11.114 181.368  20.227  1.00  8.29           N
ATOM   3034  H   LEU A 318      11.295 182.344  20.422  1.00  9.13           H
ATOM   3035  CA  LEU A 318      10.232 180.635  21.129  1.00  8.51           C
ATOM   3036  HA  LEU A 318      10.748 179.733  21.458  1.00  9.57           H
ATOM   3037  C   LEU A 318       8.924 180.206  20.470  1.00  8.30           C
ATOM   3038  O   LEU A 318       8.425 179.113  20.732  1.00  9.45           O
ATOM   3039  CB  LEU A 318       9.925 181.508  22.348  1.00  9.25           C
ATOM   3040 1HB  LEU A 318      10.866 181.849  22.781  1.00 10.69           H
ATOM   3041 2HB  LEU A 318       9.377 182.384  22.004  1.00  9.92           H
ATOM   3042  CG  LEU A 318       9.098 180.839  23.449  1.00 10.23           C
ATOM   3043  HG  LEU A 318       8.191 180.434  23.001  1.00 11.58           H
ATOM   3044  CD1 LEU A 318       9.852 179.706  24.133  1.00 12.84           C
ATOM   3045 1HD1 LEU A 318      10.817 180.068  24.487  1.00 42.92           H
ATOM   3046 2HD1 LEU A 318      10.001 178.887  23.430  1.00 40.58           H
ATOM   3047 3HD1 LEU A 318       9.275 179.344  24.983  1.00 41.76           H
ATOM   3048  CD2 LEU A 318       8.695 181.886  24.473  1.00 12.86           C
ATOM   3049 1HD2 LEU A 318       8.103 182.661  23.986  1.00 42.07           H
ATOM   3050 2HD2 LEU A 318       9.585 182.334  24.915  1.00 42.45           H
ATOM   3051 3HD2 LEU A 318       8.098 181.422  25.257  1.00 40.77           H
ATOM   3052  N   CYS A 319       8.360 181.065  19.628  1.00  7.99           N
ATOM   3053  H   CYS A 319       8.802 181.959  19.461  1.00  8.63           H
ATOM   3054  CA  CYS A 319       7.121 180.753  18.921  1.00  8.10           C
ATOM   3055  HA  CYS A 319       6.346 180.508  19.648  1.00  9.42           H
ATOM   3056  C   CYS A 319       7.312 179.546  18.007  1.00  7.76           C
ATOM   3057  O   CYS A 319       6.450 178.669  17.936  1.00  9.78           O
ATOM   3058  CB  CYS A 319       6.675 181.967  18.103  1.00  9.19           C
ATOM   3059 1HB  CYS A 319       6.700 182.849  18.745  1.00 19.84           H
ATOM   3060 2HB  CYS A 319       7.387 182.121  17.292  1.00 14.23           H
ATOM   3061  SG  CYS A 319       5.009 181.799  17.408  1.00 22.92           S
ATOM   3062  HG  CYS A 319       5.117 180.521  17.026  1.00 66.15           H
ATOM   3063  N   TYR A 320       8.436 179.509  17.300  1.00  7.29           N
ATOM   3064  H   TYR A 320       9.088 180.279  17.357  1.00  8.03           H
ATOM   3065  CA  TYR A 320       8.793 178.356  16.480  1.00  7.51           C
ATOM   3066  HA  TYR A 320       7.964 178.116  15.813  1.00  8.21           H
ATOM   3067  C   TYR A 320       9.063 177.141  17.366  1.00  8.32           C
ATOM   3068  O   TYR A 320       8.595 176.042  17.076  1.00  9.79           O
ATOM   3069  CB  TYR A 320      10.029 178.686  15.640  1.00  7.95           C
ATOM   3070 1HB  TYR A 320       9.864 179.635  15.131  1.00  8.95           H
ATOM   3071 2HB  TYR A 320      10.876 178.811  16.315  1.00  8.91           H
ATOM   3072  CG  TYR A 320      10.391 177.635  14.612  1.00  8.69           C
ATOM   3073  CD1 TYR A 320      11.066 176.476  14.993  1.00 10.06           C
ATOM   3074  HD1 TYR A 320      11.271 176.303  16.038  1.00 11.51           H
ATOM   3075  CD2 TYR A 320      10.110 177.818  13.257  1.00 10.32           C
ATOM   3076  HD2 TYR A 320       9.557 178.688  12.935  1.00 12.32           H
ATOM   3077  CE1 TYR A 320      11.492 175.547  14.047  1.00 11.87           C
ATOM   3078  HE1 TYR A 320      12.022 174.659  14.362  1.00 14.71           H
ATOM   3079  CE2 TYR A 320      10.553 176.901  12.303  1.00 12.11           C
ATOM   3080  HE2 TYR A 320      10.359 177.072  11.255  1.00 15.33           H
ATOM   3081  CZ  TYR A 320      11.255 175.777  12.703  1.00 12.51           C
ATOM   3082  OH  TYR A 320      11.734 174.883  11.773  1.00 16.11           O
ATOM   3083  HH  TYR A 320      11.634 175.196  10.870  1.00 21.64           H
ATOM   3084  N   GLU A 321       9.825 177.329  18.439  1.00  8.65           N
ATOM   3085  H   GLU A 321      10.170 178.256  18.652  1.00  9.02           H
ATOM   3086  CA  GLU A 321      10.212 176.227  19.315  1.00  9.78           C
ATOM   3087  HA  GLU A 321      10.691 175.462  18.705  1.00 11.04           H
ATOM   3088  C   GLU A 321       9.032 175.567  20.023  1.00  9.91           C
ATOM   3089  O   GLU A 321       9.029 174.350  20.202  1.00 11.58           O
ATOM   3090  CB  GLU A 321      11.224 176.705  20.360  1.00 10.93           C
ATOM   3091 1HB  GLU A 321      12.032 177.229  19.849  1.00 15.78           H
ATOM   3092 2HB  GLU A 321      10.730 177.404  21.034  1.00 13.69           H
ATOM   3093  CG  GLU A 321      11.827 175.575  21.181  1.00 19.09           C
ATOM   3094 1HG  GLU A 321      11.032 175.068  21.729  1.00 32.67           H
ATOM   3095 2HG  GLU A 321      12.295 174.859  20.506  1.00 32.28           H
ATOM   3096  CD  GLU A 321      12.864 176.064  22.173  1.00 19.03           C
ATOM   3097  OE1 GLU A 321      12.767 177.219  22.637  1.00 33.29           O
ATOM   3098  OE2 GLU A 321      13.785 175.291  22.510  1.00 37.26           O
ATOM   3099  N   PHE A 322       8.025 176.337  20.420  1.00  9.68           N
ATOM   3100  H   PHE A 322       8.070 177.339  20.290  1.00 10.12           H
ATOM   3101  CA  PHE A 322       6.833 175.746  21.021  1.00  9.99           C
ATOM   3102  HA  PHE A 322       7.132 175.067  21.819  1.00 11.32           H
ATOM   3103  C   PHE A 322       6.061 174.925  19.994  1.00 10.47           C
ATOM   3104  O   PHE A 322       5.574 173.839  20.301  1.00 12.94           O
ATOM   3105  CB  PHE A 322       5.870 176.814  21.550  1.00  9.95           C
ATOM   3106 1HB  PHE A 322       5.780 177.597  20.798  1.00 10.33           H
ATOM   3107 2HB  PHE A 322       4.890 176.353  21.675  1.00 11.27           H
ATOM   3108  CG  PHE A 322       6.255 177.442  22.865  1.00 10.56           C
ATOM   3109  CD1 PHE A 322       6.838 176.711  23.897  1.00 22.30           C
ATOM   3110  HD1 PHE A 322       7.121 175.680  23.747  1.00 46.98           H
ATOM   3111  CD2 PHE A 322       5.919 178.771  23.099  1.00 23.89           C
ATOM   3112  HD2 PHE A 322       5.501 179.367  22.301  1.00 49.87           H
ATOM   3113  CE1 PHE A 322       7.046 177.286  25.149  1.00 24.64           C
ATOM   3114  HE1 PHE A 322       7.509 176.710  25.936  1.00 51.11           H
ATOM   3115  CE2 PHE A 322       6.087 179.343  24.357  1.00 25.95           C
ATOM   3116  HE2 PHE A 322       5.793 180.368  24.529  1.00 53.14           H
ATOM   3117  CZ  PHE A 322       6.646 178.597  25.388  1.00 15.12           C
ATOM   3118  HZ  PHE A 322       6.777 179.035  26.366  1.00 18.51           H
ATOM   3119  N   LEU A 323       5.908 175.475  18.794  1.00 10.52           N
ATOM   3120  H   LEU A 323       6.405 176.327  18.577  1.00 11.70           H
ATOM   3121  CA  LEU A 323       5.009 174.919  17.788  1.00 11.88           C
ATOM   3122  HA  LEU A 323       4.108 174.563  18.287  1.00 13.39           H
ATOM   3123  C   LEU A 323       5.608 173.749  17.014  1.00 12.94           C
ATOM   3124  O   LEU A 323       4.888 172.851  16.582  1.00 16.13           O
ATOM   3125  CB  LEU A 323       4.626 176.041  16.819  1.00 14.22           C
ATOM   3126 1HB  LEU A 323       4.311 176.897  17.416  1.00 39.56           H
ATOM   3127 2HB  LEU A 323       5.524 176.333  16.274  1.00 36.62           H
ATOM   3128  CG  LEU A 323       3.525 175.760  15.793  1.00 20.96           C
ATOM   3129  HG  LEU A 323       3.858 174.974  15.117  1.00 76.53           H
ATOM   3130  CD1 LEU A 323       2.211 175.335  16.435  1.00 59.57           C
ATOM   3131 1HD1 LEU A 323       2.320 174.334  16.854  1.00111.49           H
ATOM   3132 2HD1 LEU A 323       1.422 175.317  15.684  1.00106.42           H
ATOM   3133 3HD1 LEU A 323       1.945 176.031  17.230  1.00107.44           H
ATOM   3134  CD2 LEU A 323       3.299 177.034  14.991  1.00 54.73           C
ATOM   3135 1HD2 LEU A 323       4.242 177.360  14.552  1.00 99.97           H
ATOM   3136 2HD2 LEU A 323       2.915 177.818  15.644  1.00102.00           H
ATOM   3137 3HD2 LEU A 323       2.580 176.840  14.196  1.00104.09           H
ATOM   3138  N   VAL A 324       6.923 173.777  16.822  1.00 13.27           N
ATOM   3139  H   VAL A 324       7.451 174.565  17.174  1.00 13.49           H
ATOM   3140  CA  VAL A 324       7.645 172.724  16.110  1.00 15.38           C
ATOM   3141  HA  VAL A 324       6.940 172.166  15.494  1.00 17.77           H
ATOM   3142  C   VAL A 324       8.295 171.739  17.079  1.00 17.16           C
ATOM   3143  O   VAL A 324       8.328 170.538  16.812  1.00 23.05           O
ATOM   3144  CB  VAL A 324       8.728 173.313  15.178  1.00 15.60           C
ATOM   3145  HB  VAL A 324       9.418 173.909  15.773  1.00 15.10           H
ATOM   3146  CG1 VAL A 324       9.522 172.207  14.485  1.00 21.29           C
ATOM   3147 1HG1 VAL A 324      10.096 171.650  15.225  1.00 50.42           H
ATOM   3148 2HG1 VAL A 324      10.210 172.648  13.763  1.00 51.73           H
ATOM   3149 3HG1 VAL A 324       8.842 171.528  13.970  1.00 51.29           H
ATOM   3150  CG2 VAL A 324       8.078 174.210  14.126  1.00 18.35           C
ATOM   3151 1HG2 VAL A 324       8.831 174.551  13.416  1.00 48.47           H
ATOM   3152 2HG2 VAL A 324       7.630 175.079  14.609  1.00 45.89           H
ATOM   3153 3HG2 VAL A 324       7.306 173.655  13.593  1.00 47.91           H
ATOM   3154  N   GLY A 325       8.795 172.244  18.202  1.00 15.86           N
ATOM   3155  H   GLY A 325       8.692 173.230  18.401  1.00 15.05           H
ATOM   3156  CA  GLY A 325       9.450 171.415  19.199  1.00 18.45           C
ATOM   3157 1HA  GLY A 325       8.994 171.621  20.168  1.00 19.48           H
ATOM   3158 2HA  GLY A 325       9.275 170.365  18.968  1.00 21.66           H
ATOM   3159  C   GLY A 325      10.946 171.630  19.340  1.00 20.89           C
ATOM   3160  O   GLY A 325      11.568 171.080  20.249  1.00 30.22           O
ATOM   3161  N   LYS A 326      11.535 172.432  18.458  1.00 18.76           N
ATOM   3162  H   LYS A 326      10.975 172.860  17.734  1.00 17.80           H
ATOM   3163  CA  LYS A 326      12.964 172.737  18.502  1.00 22.72           C
ATOM   3164  HA  LYS A 326      13.298 172.679  19.538  1.00 29.54           H
ATOM   3165  C   LYS A 326      13.227 174.147  17.981  1.00 16.53           C
ATOM   3166  O   LYS A 326      12.422 174.664  17.210  1.00 13.63           O
ATOM   3167  CB  LYS A 326      13.755 171.724  17.667  1.00 34.36           C
ATOM   3168 1HB  LYS A 326      14.817 171.882  17.851  1.00 69.05           H
ATOM   3169 2HB  LYS A 326      13.497 170.719  18.002  1.00 67.24           H
ATOM   3170  CG  LYS A 326      13.513 171.815  16.165  1.00 57.89           C
ATOM   3171 1HG  LYS A 326      12.468 171.586  15.954  1.00 99.07           H
ATOM   3172 2HG  LYS A 326      13.727 172.829  15.828  1.00100.65           H
ATOM   3173  CD  LYS A 326      14.402 170.849  15.396  1.00 76.40           C
ATOM   3174 1HD  LYS A 326      15.440 171.012  15.685  1.00100.51           H
ATOM   3175 2HD  LYS A 326      14.118 169.826  15.644  1.00105.46           H
ATOM   3176  CE  LYS A 326      14.261 171.065  13.898  1.00150.23           C
ATOM   3177 1HE  LYS A 326      13.215 170.923  13.616  1.00206.65           H
ATOM   3178 2HE  LYS A 326      14.543 172.094  13.664  1.00212.08           H
ATOM   3179  NZ  LYS A 326      15.142 170.098  13.164  1.00208.35           N
ATOM   3180 1HZ  LYS A 326      15.057 170.233  12.166  1.00253.77           H
ATOM   3181 2HZ  LYS A 326      14.890 169.145  13.388  1.00251.79           H
ATOM   3182 3HZ  LYS A 326      16.110 170.248  13.420  1.00253.09           H
ATOM   3183  N   PRO A 327      14.340 174.785  18.382  1.00 20.10           N
ATOM   3184  CA  PRO A 327      14.621 176.089  17.769  1.00 18.80           C
ATOM   3185  HA  PRO A 327      13.815 176.782  18.011  1.00 17.98           H
ATOM   3186  C   PRO A 327      14.823 176.024  16.255  1.00 16.26           C
ATOM   3187  O   PRO A 327      15.234 174.990  15.727  1.00 19.79           O
ATOM   3188  CB  PRO A 327      15.923 176.526  18.449  1.00 29.48           C
ATOM   3189 1HB  PRO A 327      16.775 176.288  17.812  1.00 37.84           H
ATOM   3190 2HB  PRO A 327      15.901 177.593  18.671  1.00 40.51           H
ATOM   3191  CG  PRO A 327      15.989 175.735  19.708  1.00 42.34           C
ATOM   3192 1HG  PRO A 327      17.021 175.621  20.038  1.00 64.79           H
ATOM   3193 2HG  PRO A 327      15.389 176.214  20.482  1.00 61.32           H
ATOM   3194  CD  PRO A 327      15.395 174.408  19.338  1.00 31.60           C
ATOM   3195 1HD  PRO A 327      16.140 173.773  18.857  1.00 38.63           H
ATOM   3196 2HD  PRO A 327      14.976 173.921  20.219  1.00 35.91           H
ATOM   3197  N   PRO A 328      14.553 177.124  15.532  1.00 14.06           N
ATOM   3198  CA  PRO A 328      14.688 177.099  14.071  1.00 14.19           C
ATOM   3199  HA  PRO A 328      14.159 176.235  13.668  1.00 15.62           H
ATOM   3200  C   PRO A 328      16.111 177.085  13.516  1.00 16.15           C
ATOM   3201  O   PRO A 328      16.320 176.724  12.359  1.00 20.24           O
ATOM   3202  CB  PRO A 328      13.968 178.379  13.641  1.00 14.72           C
ATOM   3203 1HB  PRO A 328      14.425 178.795  12.745  1.00 18.66           H
ATOM   3204 2HB  PRO A 328      12.911 178.179  13.474  1.00 19.50           H
ATOM   3205  CG  PRO A 328      14.130 179.305  14.786  1.00 15.64           C
ATOM   3206 1HG  PRO A 328      15.098 179.800  14.728  1.00 24.76           H
ATOM   3207 2HG  PRO A 328      13.325 180.039  14.800  1.00 20.90           H
ATOM   3208  CD  PRO A 328      14.070 178.433  16.006  1.00 14.60           C
ATOM   3209 1HD  PRO A 328      14.732 178.825  16.777  1.00 20.50           H
ATOM   3210 2HD  PRO A 328      13.046 178.352  16.372  1.00 16.21           H
ATOM   3211  N   PHE A 329      17.085 177.483  14.326  1.00 17.43           N
ATOM   3212  H   PHE A 329      16.867 177.743  15.277  1.00 18.81           H
ATOM   3213  CA  PHE A 329      18.475 177.560  13.884  1.00 20.67           C
ATOM   3214  HA  PHE A 329      18.507 177.473  12.797  1.00 22.03           H
ATOM   3215  C   PHE A 329      19.320 176.431  14.469  1.00 24.97           C
ATOM   3216  O   PHE A 329      20.541 176.416  14.318  1.00 31.89           O
ATOM   3217  CB  PHE A 329      19.073 178.913  14.280  1.00 21.72           C
ATOM   3218 1HB  PHE A 329      19.145 178.961  15.367  1.00 23.18           H
ATOM   3219 2HB  PHE A 329      20.080 178.981  13.868  1.00 25.87           H
ATOM   3220  CG  PHE A 329      18.275 180.093  13.795  1.00 19.40           C
ATOM   3221  CD1 PHE A 329      18.223 180.406  12.441  1.00 21.16           C
ATOM   3222  HD1 PHE A 329      18.769 179.807  11.728  1.00 25.08           H
ATOM   3223  CD2 PHE A 329      17.564 180.881  14.694  1.00 18.43           C
ATOM   3224  HD2 PHE A 329      17.598 180.657  15.750  1.00 20.41           H
ATOM   3225  CE1 PHE A 329      17.461 181.479  11.986  1.00 21.01           C
ATOM   3226  HE1 PHE A 329      17.417 181.697  10.930  1.00 24.91           H
ATOM   3227  CE2 PHE A 329      16.797 181.955  14.248  1.00 18.22           C
ATOM   3228  HE2 PHE A 329      16.240 182.552  14.955  1.00 19.82           H
ATOM   3229  CZ  PHE A 329      16.748 182.257  12.891  1.00 19.17           C
ATOM   3230  HZ  PHE A 329      16.154 183.088  12.540  1.00 21.16           H
ATOM   3231  N   GLU A 330      18.660 175.483  15.125  1.00 28.03           N
ATOM   3232  H   GLU A 330      17.650 175.506  15.138  1.00 31.38           H
ATOM   3233  CA  GLU A 330      19.334 174.369  15.784  1.00 35.54           C
ATOM   3234  HA  GLU A 330      20.034 174.768  16.519  1.00 40.41           H
ATOM   3235  C   GLU A 330      20.122 173.546  14.768  1.00 35.90           C
ATOM   3236  O   GLU A 330      19.634 173.252  13.677  1.00 41.47           O
ATOM   3237  CB  GLU A 330      18.298 173.493  16.497  1.00 48.38           C
ATOM   3238 1HB  GLU A 330      17.648 174.143  17.082  1.00 66.65           H
ATOM   3239 2HB  GLU A 330      17.687 172.993  15.746  1.00 60.31           H
ATOM   3240  CG  GLU A 330      18.879 172.438  17.428  1.00 71.97           C
ATOM   3241 1HG  GLU A 330      18.086 171.747  17.714  1.00 98.23           H
ATOM   3242 2HG  GLU A 330      19.650 171.879  16.898  1.00101.65           H
ATOM   3243  CD  GLU A 330      19.480 173.046  18.681  1.00 96.63           C
ATOM   3244  OE1 GLU A 330      20.701 172.896  18.895  1.00146.76           O
ATOM   3245  OE2 GLU A 330      18.736 173.685  19.455  1.00150.99           O
ATOM   3246  N   ALA A 331      21.350 173.184  15.124  1.00 41.74           N
ATOM   3247  H   ALA A 331      21.698 173.397  16.048  1.00 52.15           H
ATOM   3248  CA  ALA A 331      22.241 172.462  14.221  1.00 45.66           C
ATOM   3249  HA  ALA A 331      21.641 171.892  13.511  1.00 47.99           H
ATOM   3250  C   ALA A 331      23.111 171.493  15.017  1.00 53.43           C
ATOM   3251  O   ALA A 331      23.121 171.520  16.247  1.00 59.16           O
ATOM   3252  CB  ALA A 331      23.111 173.447  13.452  1.00 49.59           C
ATOM   3253 1HB  ALA A 331      22.485 174.214  12.995  1.00 75.87           H
ATOM   3254 2HB  ALA A 331      23.658 172.918  12.671  1.00 81.40           H
ATOM   3255 3HB  ALA A 331      23.821 173.917  14.132  1.00 80.49           H
ATOM   3256  N   ASN A 332      23.837 170.629  14.315  1.00 61.09           N
ATOM   3257  H   ASN A 332      23.803 170.653  13.306  1.00 63.70           H
ATOM   3258  CA  ASN A 332      24.660 169.606  14.954  1.00 73.00           C
ATOM   3259  HA  ASN A 332      24.026 169.013  15.614  1.00 78.18           H
ATOM   3260  C   ASN A 332      25.788 170.193  15.800  1.00 76.49           C
ATOM   3261  O   ASN A 332      26.260 169.556  16.741  1.00 91.11           O
ATOM   3262  CB  ASN A 332      25.264 168.687  13.887  1.00 88.00           C
ATOM   3263 1HB  ASN A 332      25.834 169.285  13.178  1.00113.52           H
ATOM   3264 2HB  ASN A 332      25.941 167.987  14.376  1.00125.31           H
ATOM   3265  CG  ASN A 332      24.216 167.902  13.126  1.00151.16           C
ATOM   3266  OD1 ASN A 332      23.311 168.468  12.519  1.00243.77           O
ATOM   3267  ND2 ASN A 332      24.344 166.585  13.138  1.00225.88           N
ATOM   3268 1HD2 ASN A 332      23.671 166.022  12.639  1.00344.20           H
ATOM   3269 2HD2 ASN A 332      25.099 166.152  13.648  1.00237.90           H
ATOM   3270  N   THR A 333      26.236 171.396  15.457  1.00 71.74           N
ATOM   3271  H   THR A 333      25.796 171.894  14.695  1.00 67.54           H
ATOM   3272  CA  THR A 333      27.331 172.049  16.168  1.00 79.21           C
ATOM   3273  HA  THR A 333      27.396 171.616  17.166  1.00 86.96           H
ATOM   3274  C   THR A 333      27.071 173.545  16.324  1.00 72.13           C
ATOM   3275  O   THR A 333      26.359 174.149  15.521  1.00 64.00           O
ATOM   3276  CB  THR A 333      28.680 171.809  15.455  1.00 93.26           C
ATOM   3277  HB  THR A 333      28.811 170.737  15.305  1.00126.89           H
ATOM   3278  OG1 THR A 333      29.750 172.296  16.274  1.00140.32           O
ATOM   3279  HG1 THR A 333      30.582 171.991  15.898  1.00202.05           H
ATOM   3280  CG2 THR A 333      28.750 172.502  14.098  1.00118.32           C
ATOM   3281 1HG2 THR A 333      28.690 173.581  14.233  1.00161.72           H
ATOM   3282 2HG2 THR A 333      27.928 172.167  13.465  1.00161.48           H
ATOM   3283 3HG2 THR A 333      29.695 172.254  13.615  1.00163.50           H
ATOM   3284  N   TYR A 334      27.652 174.141  17.360  1.00 81.49           N
ATOM   3285  H   TYR A 334      28.235 173.601  17.984  1.00 94.58           H
ATOM   3286  CA  TYR A 334      27.492 175.567  17.633  1.00 79.14           C
ATOM   3287  HA  TYR A 334      26.440 175.780  17.826  1.00 70.65           H
ATOM   3288  C   TYR A 334      27.930 176.430  16.454  1.00 77.04           C
ATOM   3289  O   TYR A 334      27.314 177.457  16.175  1.00 69.10           O
ATOM   3290  CB  TYR A 334      28.305 175.951  18.872  1.00102.22           C
ATOM   3291 1HB  TYR A 334      27.923 175.394  19.728  1.00127.15           H
ATOM   3292 2HB  TYR A 334      29.342 175.657  18.710  1.00124.74           H
ATOM   3293  CG  TYR A 334      28.279 177.431  19.196  1.00145.52           C
ATOM   3294  CD1 TYR A 334      29.290 178.276  18.736  1.00211.79           C
ATOM   3295  HD1 TYR A 334      30.083 177.876  18.122  1.00234.24           H
ATOM   3296  CD2 TYR A 334      27.256 177.982  19.969  1.00210.42           C
ATOM   3297  HD2 TYR A 334      26.459 177.351  20.332  1.00230.61           H
ATOM   3298  CE1 TYR A 334      29.290 179.633  19.050  1.00331.95           C
ATOM   3299  HE1 TYR A 334      30.078 180.276  18.685  1.00445.63           H
ATOM   3300  CE2 TYR A 334      27.252 179.340  20.285  1.00331.52           C
ATOM   3301  HE2 TYR A 334      26.454 179.756  20.883  1.00445.62           H
ATOM   3302  CZ  TYR A 334      28.274 180.156  19.832  1.00387.36           C
ATOM   3303  OH  TYR A 334      28.287 181.489  20.168  1.00581.02           O
ATOM   3304  HH  TYR A 334      29.041 181.960  19.801  1.00627.73           H
ATOM   3305  N   GLN A 335      28.989 176.022  15.763  1.00 89.27           N
ATOM   3306  H   GLN A 335      29.432 175.146  16.001  1.00 99.29           H
ATOM   3307  CA  GLN A 335      29.519 176.801  14.649  1.00 95.14           C
ATOM   3308  HA  GLN A 335      29.770 177.800  15.006  1.00 99.78           H
ATOM   3309  C   GLN A 335      28.486 176.961  13.537  1.00 82.54           C
ATOM   3310  O   GLN A 335      28.389 178.023  12.926  1.00 87.47           O
ATOM   3311  CB  GLN A 335      30.784 176.144  14.088  1.00117.90           C
ATOM   3312 1HB  GLN A 335      30.537 175.137  13.754  1.00141.77           H
ATOM   3313 2HB  GLN A 335      31.112 176.720  13.222  1.00148.09           H
ATOM   3314  CG  GLN A 335      31.941 176.061  15.076  1.00180.50           C
ATOM   3315 2HG  GLN A 335      32.790 175.587  14.584  1.00234.30           H
ATOM   3316 1HG  GLN A 335      31.646 175.446  15.926  1.00248.86           H
ATOM   3317  CD  GLN A 335      32.374 177.425  15.576  1.00259.82           C
ATOM   3318  OE1 GLN A 335      32.591 178.346  14.793  1.00315.89           O
ATOM   3319  NE2 GLN A 335      32.495 177.569  16.887  1.00395.60           N
ATOM   3320 1HE2 GLN A 335      32.775 178.465  17.256  1.00524.41           H
ATOM   3321 2HE2 GLN A 335      32.319 176.790  17.503  1.00445.54           H
ATOM   3322  N   GLU A 336      27.698 175.925  13.269  1.00 73.83           N
ATOM   3323  H   GLU A 336      27.789 175.066  13.792  1.00 77.62           H
ATOM   3324  CA  GLU A 336      26.667 176.022  12.240  1.00 65.76           C
ATOM   3325  HA  GLU A 336      27.081 176.578  11.399  1.00 73.31           H
ATOM   3326  C   GLU A 336      25.454 176.799  12.744  1.00 54.47           C
ATOM   3327  O   GLU A 336      24.861 177.568  11.991  1.00 54.18           O
ATOM   3328  CB  GLU A 336      26.257 174.637  11.733  1.00 65.70           C
ATOM   3329 1HB  GLU A 336      27.157 174.110  11.418  1.00 75.49           H
ATOM   3330 2HB  GLU A 336      25.801 174.075  12.548  1.00 67.62           H
ATOM   3331  CG  GLU A 336      25.288 174.685  10.558  1.00 69.05           C
ATOM   3332 1HG  GLU A 336      24.997 173.667  10.297  1.00 85.65           H
ATOM   3333 2HG  GLU A 336      24.394 175.230  10.861  1.00 82.01           H
ATOM   3334  CD  GLU A 336      25.888 175.366   9.341  1.00 87.88           C
ATOM   3335  OE1 GLU A 336      27.021 175.016   8.947  1.00133.46           O
ATOM   3336  OE2 GLU A 336      25.247 176.277   8.774  1.00136.59           O
ATOM   3337  N   THR A 337      25.094 176.634  14.013  1.00 49.53           N
ATOM   3338  H   THR A 337      25.589 175.970  14.593  1.00 54.36           H
ATOM   3339  CA  THR A 337      24.011 177.415  14.607  1.00 41.47           C
ATOM   3340  HA  THR A 337      23.101 177.260  14.028  1.00 36.86           H
ATOM   3341  C   THR A 337      24.358 178.902  14.563  1.00 42.89           C
ATOM   3342  O   THR A 337      23.517 179.738  14.234  1.00 38.28           O
ATOM   3343  CB  THR A 337      23.746 176.984  16.065  1.00 42.61           C
ATOM   3344  HB  THR A 337      24.640 177.167  16.662  1.00 51.10           H
ATOM   3345  OG1 THR A 337      23.446 175.584  16.095  1.00 45.51           O
ATOM   3346  HG1 THR A 337      22.715 175.419  15.494  1.00 73.53           H
ATOM   3347  CG2 THR A 337      22.578 177.748  16.678  1.00 39.11           C
ATOM   3348 1HG2 THR A 337      22.295 177.280  17.621  1.00 68.38           H
ATOM   3349 2HG2 THR A 337      21.726 177.735  15.999  1.00 66.00           H
ATOM   3350 3HG2 THR A 337      22.876 178.779  16.865  1.00 65.95           H
ATOM   3351  N   TYR A 338      25.611 179.224  14.866  1.00 52.45           N
ATOM   3352  H   TYR A 338      26.251 178.489  15.137  1.00 59.14           H
ATOM   3353  CA  TYR A 338      26.133 180.586  14.794  1.00 59.07           C
ATOM   3354  HA  TYR A 338      25.611 181.218  15.512  1.00 56.86           H
ATOM   3355  C   TYR A 338      25.918 181.160  13.395  1.00 58.64           C
ATOM   3356  O   TYR A 338      25.421 182.274  13.230  1.00 59.93           O
ATOM   3357  CB  TYR A 338      27.626 180.540  15.137  1.00 78.79           C
ATOM   3358 1HB  TYR A 338      27.751 179.952  16.046  1.00 98.76           H
ATOM   3359 2HB  TYR A 338      28.151 180.023  14.335  1.00119.43           H
ATOM   3360  CG  TYR A 338      28.298 181.879  15.350  1.00 91.63           C
ATOM   3361  CD1 TYR A 338      28.915 182.546  14.291  1.00139.26           C
ATOM   3362  HD1 TYR A 338      28.859 182.135  13.293  1.00179.36           H
ATOM   3363  CD2 TYR A 338      28.378 182.440  16.625  1.00141.70           C
ATOM   3364  HD2 TYR A 338      27.890 181.951  17.455  1.00184.04           H
ATOM   3365  CE1 TYR A 338      29.616 183.732  14.504  1.00211.16           C
ATOM   3366  HE1 TYR A 338      30.090 184.239  13.678  1.00305.28           H
ATOM   3367  CE2 TYR A 338      29.088 183.619  16.845  1.00213.91           C
ATOM   3368  HE2 TYR A 338      29.156 184.037  17.839  1.00310.68           H
ATOM   3369  CZ  TYR A 338      29.692 184.266  15.780  1.00235.89           C
ATOM   3370  OH  TYR A 338      30.349 185.458  15.982  1.00361.23           O
ATOM   3371  HH  TYR A 338      30.237 185.799  16.872  1.00419.06           H
ATOM   3372  N   LYS A 339      26.281 180.379  12.381  1.00 60.60           N
ATOM   3373  H   LYS A 339      26.679 179.472  12.584  1.00 62.79           H
ATOM   3374  CA  LYS A 339      26.123 180.774  10.983  1.00 63.33           C
ATOM   3375  HA  LYS A 339      26.577 181.755  10.841  1.00 70.09           H
ATOM   3376  C   LYS A 339      24.663 180.890  10.560  1.00 52.52           C
ATOM   3377  O   LYS A 339      24.312 181.805   9.815  1.00 54.03           O
ATOM   3378  CB  LYS A 339      26.835 179.761  10.083  1.00 74.13           C
ATOM   3379 1HB  LYS A 339      26.491 178.760  10.347  1.00 81.14           H
ATOM   3380 2HB  LYS A 339      26.558 179.953   9.048  1.00 89.64           H
ATOM   3381  CG  LYS A 339      28.353 179.807  10.195  1.00133.22           C
ATOM   3382 1HG  LYS A 339      28.711 180.762   9.811  1.00181.71           H
ATOM   3383 2HG  LYS A 339      28.638 179.727  11.244  1.00178.40           H
ATOM   3384  CD  LYS A 339      29.013 178.673   9.424  1.00168.50           C
ATOM   3385 1HD  LYS A 339      28.605 177.722   9.767  1.00205.63           H
ATOM   3386 2HD  LYS A 339      28.807 178.789   8.360  1.00187.67           H
ATOM   3387  CE  LYS A 339      30.515 178.681   9.658  1.00260.50           C
ATOM   3388 1HE  LYS A 339      30.917 179.652   9.360  1.00310.87           H
ATOM   3389 2HE  LYS A 339      30.704 178.549  10.726  1.00312.56           H
ATOM   3390  NZ  LYS A 339      31.159 177.579   8.870  1.00371.93           N
ATOM   3391 1HZ  LYS A 339      31.024 177.725   7.879  1.00429.33           H
ATOM   3392 2HZ  LYS A 339      30.755 176.687   9.123  1.00434.30           H
ATOM   3393 3HZ  LYS A 339      32.152 177.545   9.059  1.00432.64           H
ATOM   3394  N   ARG A 340      23.818 179.969  11.015  1.00 45.22           N
ATOM   3395  H   ARG A 340      24.168 179.236  11.619  1.00 46.97           H
ATOM   3396  CA  ARG A 340      22.400 179.976  10.658  1.00 38.12           C
ATOM   3397  HA  ARG A 340      22.313 180.067   9.575  1.00 41.73           H
ATOM   3398  C   ARG A 340      21.666 181.172  11.248  1.00 32.71           C
ATOM   3399  O   ARG A 340      20.827 181.764  10.575  1.00 32.11           O
ATOM   3400  CB  ARG A 340      21.708 178.678  11.088  1.00 35.31           C
ATOM   3401 1HB  ARG A 340      21.982 178.453  12.118  1.00 37.87           H
ATOM   3402 2HB  ARG A 340      20.629 178.828  11.045  1.00 35.55           H
ATOM   3403  CG  ARG A 340      22.056 177.485  10.209  1.00 43.23           C
ATOM   3404 1HG  ARG A 340      21.770 177.704   9.180  1.00 56.94           H
ATOM   3405 2HG  ARG A 340      23.132 177.320  10.242  1.00 57.58           H
ATOM   3406  CD  ARG A 340      21.352 176.212  10.653  1.00 41.61           C
ATOM   3407 1HD  ARG A 340      21.637 175.980  11.680  1.00 68.21           H
ATOM   3408 2HD  ARG A 340      20.273 176.364  10.607  1.00 52.33           H
ATOM   3409  NE  ARG A 340      21.726 175.106   9.772  1.00 69.05           N
ATOM   3410  HE  ARG A 340      22.359 175.319   9.015  1.00116.56           H
ATOM   3411  CZ  ARG A 340      21.295 173.856   9.876  1.00 85.90           C
ATOM   3412  NH1 ARG A 340      20.474 173.450  10.823  1.00 79.52           N
ATOM   3413 1HH1 ARG A 340      20.183 174.091  11.545  1.00 79.94           H
ATOM   3414 2HH1 ARG A 340      20.146 172.497  10.824  1.00113.76           H
ATOM   3415  NH2 ARG A 340      21.714 172.971   8.995  1.00168.46           N
ATOM   3416 1HH2 ARG A 340      22.331 173.270   8.256  1.00237.21           H
ATOM   3417 2HH2 ARG A 340      21.407 172.014   9.068  1.00201.72           H
ATOM   3418  N   ILE A 341      21.983 181.546  12.482  1.00 31.67           N
ATOM   3419  H   ILE A 341      22.655 181.010  13.014  1.00 34.98           H
ATOM   3420  CA  ILE A 341      21.384 182.737  13.080  1.00 28.53           C
ATOM   3421  HA  ILE A 341      20.299 182.660  13.008  1.00 25.73           H
ATOM   3422  C   ILE A 341      21.817 183.966  12.286  1.00 31.19           C
ATOM   3423  O   ILE A 341      20.992 184.815  11.954  1.00 30.23           O
ATOM   3424  CB  ILE A 341      21.774 182.923  14.565  1.00 29.35           C
ATOM   3425  HB  ILE A 341      22.861 182.939  14.642  1.00 33.69           H
ATOM   3426  CG1 ILE A 341      21.230 181.759  15.401  1.00 28.22           C
ATOM   3427 1HG1 ILE A 341      20.153 181.882  15.513  1.00 27.38           H
ATOM   3428 2HG1 ILE A 341      21.408 180.825  14.868  1.00 29.22           H
ATOM   3429  CG2 ILE A 341      21.223 184.244  15.100  1.00 29.80           C
ATOM   3430 1HG2 ILE A 341      20.137 184.257  15.013  1.00 59.75           H
ATOM   3431 2HG2 ILE A 341      21.639 185.078  14.536  1.00 55.52           H
ATOM   3432 3HG2 ILE A 341      21.499 184.363  16.147  1.00 59.12           H
ATOM   3433  CD1 ILE A 341      21.846 181.627  16.777  1.00 31.92           C
ATOM   3434 1HD1 ILE A 341      22.930 181.555  16.691  1.00 59.67           H
ATOM   3435 2HD1 ILE A 341      21.461 180.723  17.249  1.00 61.29           H
ATOM   3436 3HD1 ILE A 341      21.581 182.490  17.387  1.00 61.61           H
ATOM   3437  N   SER A 342      23.105 184.050  11.969  1.00 37.31           N
ATOM   3438  H   SER A 342      23.733 183.303  12.232  1.00 40.68           H
ATOM   3439  CA  SER A 342      23.654 185.204  11.260  1.00 41.18           C
ATOM   3440  HA  SER A 342      23.500 186.092  11.872  1.00 41.91           H
ATOM   3441  C   SER A 342      22.972 185.448   9.917  1.00 40.37           C
ATOM   3442  O   SER A 342      22.657 186.587   9.573  1.00 44.83           O
ATOM   3443  CB  SER A 342      25.157 185.013  11.043  1.00 51.04           C
ATOM   3444 1HB  SER A 342      25.649 184.900  12.010  1.00 71.04           H
ATOM   3445 2HB  SER A 342      25.325 184.112  10.454  1.00 76.52           H
ATOM   3446  OG  SER A 342      25.718 186.119  10.358  1.00 91.79           O
ATOM   3447  HG  SER A 342      25.454 186.927  10.807  1.00120.93           H
ATOM   3448  N   ARG A 343      22.734 184.382   9.160  1.00 39.92           N
ATOM   3449  H   ARG A 343      22.997 183.466   9.497  1.00 42.12           H
ATOM   3450  CA  ARG A 343      22.087 184.493   7.853  1.00 40.99           C
ATOM   3451  HA  ARG A 343      22.358 185.450   7.405  1.00 45.23           H
ATOM   3452  C   ARG A 343      20.565 184.459   7.927  1.00 35.76           C
ATOM   3453  O   ARG A 343      19.895 184.652   6.914  1.00 39.52           O
ATOM   3454  CB  ARG A 343      22.559 183.368   6.928  1.00 48.25           C
ATOM   3455 1HB  ARG A 343      22.352 182.408   7.402  1.00 51.38           H
ATOM   3456 2HB  ARG A 343      21.981 183.423   6.006  1.00 56.35           H
ATOM   3457  CG  ARG A 343      24.037 183.437   6.567  1.00 60.92           C
ATOM   3458 1HG  ARG A 343      24.272 184.450   6.242  1.00 77.65           H
ATOM   3459 2HG  ARG A 343      24.639 183.200   7.445  1.00 73.33           H
ATOM   3460  CD  ARG A 343      24.379 182.473   5.439  1.00 79.69           C
ATOM   3461 1HD  ARG A 343      23.694 182.653   4.609  1.00109.54           H
ATOM   3462 2HD  ARG A 343      25.392 182.675   5.090  1.00122.73           H
ATOM   3463  NE  ARG A 343      24.270 181.072   5.846  1.00132.93           N
ATOM   3464  HE  ARG A 343      23.375 180.623   5.715  1.00189.16           H
ATOM   3465  CZ  ARG A 343      25.248 180.336   6.360  1.00202.22           C
ATOM   3466  NH1 ARG A 343      26.467 180.802   6.547  1.00233.06           N
ATOM   3467 1HH1 ARG A 343      26.665 181.767   6.332  1.00217.72           H
ATOM   3468 2HH1 ARG A 343      27.184 180.185   6.893  1.00334.66           H
ATOM   3469  NH2 ARG A 343      25.002 179.085   6.686  1.00342.69           N
ATOM   3470 1HH2 ARG A 343      24.082 178.709   6.511  1.00414.09           H
ATOM   3471 2HH2 ARG A 343      25.727 178.515   7.094  1.00442.41           H
ATOM   3472  N   VAL A 344      20.037 184.205   9.119  1.00 30.99           N
ATOM   3473  H   VAL A 344      20.653 184.120   9.916  1.00 32.45           H
ATOM   3474  CA  VAL A 344      18.606 183.986   9.328  1.00 27.41           C
ATOM   3475  HA  VAL A 344      18.451 183.700  10.368  1.00 26.50           H
ATOM   3476  C   VAL A 344      18.181 182.818   8.442  1.00 28.72           C
ATOM   3477  O   VAL A 344      17.207 182.884   7.693  1.00 33.34           O
ATOM   3478  CB  VAL A 344      17.737 185.234   9.042  1.00 28.22           C
ATOM   3479  HB  VAL A 344      17.618 185.350   7.964  1.00 39.84           H
ATOM   3480  CG1 VAL A 344      16.354 185.073   9.672  1.00 39.20           C
ATOM   3481 1HG1 VAL A 344      15.869 184.180   9.278  1.00 72.14           H
ATOM   3482 2HG1 VAL A 344      15.742 185.942   9.431  1.00 74.26           H
ATOM   3483 3HG1 VAL A 344      16.445 184.984  10.754  1.00 73.29           H
ATOM   3484  CG2 VAL A 344      18.393 186.501   9.591  1.00 38.49           C
ATOM   3485 1HG2 VAL A 344      17.686 187.329   9.540  1.00 71.85           H
ATOM   3486 2HG2 VAL A 344      19.271 186.748   8.996  1.00 72.67           H
ATOM   3487 3HG2 VAL A 344      18.692 186.345  10.628  1.00 72.02           H
ATOM   3488  N   GLU A 345      18.943 181.734   8.527  1.00 30.16           N
ATOM   3489  H   GLU A 345      19.711 181.720   9.185  1.00 31.80           H
ATOM   3490  CA  GLU A 345      18.719 180.552   7.700  1.00 32.87           C
ATOM   3491  HA  GLU A 345      18.145 180.842   6.819  1.00 35.16           H
ATOM   3492  C   GLU A 345      17.938 179.482   8.457  1.00 30.28           C
ATOM   3493  O   GLU A 345      18.492 178.753   9.281  1.00 41.52           O
ATOM   3494  CB  GLU A 345      20.055 179.965   7.237  1.00 42.44           C
ATOM   3495 1HB  GLU A 345      20.639 180.753   6.762  1.00 64.95           H
ATOM   3496 2HB  GLU A 345      20.603 179.609   8.109  1.00 71.80           H
ATOM   3497  CG  GLU A 345      19.899 178.814   6.254  1.00 62.72           C
ATOM   3498 1HG  GLU A 345      19.198 178.086   6.662  1.00115.78           H
ATOM   3499 2HG  GLU A 345      19.492 179.200   5.319  1.00101.90           H
ATOM   3500  CD  GLU A 345      21.217 178.117   5.975  1.00 97.13           C
ATOM   3501  OE1 GLU A 345      21.291 176.879   6.124  1.00161.71           O
ATOM   3502  OE2 GLU A 345      22.195 178.805   5.615  1.00158.54           O
ATOM   3503  N   PHE A 346      16.646 179.384   8.162  1.00 27.02           N
ATOM   3504  H   PHE A 346      16.222 180.032   7.513  1.00 32.82           H
ATOM   3505  CA  PHE A 346      15.799 178.346   8.739  1.00 25.73           C
ATOM   3506  HA  PHE A 346      16.399 177.444   8.864  1.00 29.45           H
ATOM   3507  C   PHE A 346      14.631 178.028   7.809  1.00 24.29           C
ATOM   3508  O   PHE A 346      14.331 178.794   6.893  1.00 28.06           O
ATOM   3509  CB  PHE A 346      15.293 178.781  10.118  1.00 26.18           C
ATOM   3510 1HB  PHE A 346      14.910 177.900  10.633  1.00 32.16           H
ATOM   3511 2HB  PHE A 346      16.133 179.171  10.692  1.00 28.81           H
ATOM   3512  CG  PHE A 346      14.202 179.816  10.079  1.00 24.10           C
ATOM   3513  CD1 PHE A 346      12.888 179.448  10.348  1.00 56.10           C
ATOM   3514  HD1 PHE A 346      12.649 178.414  10.551  1.00125.93           H
ATOM   3515  CD2 PHE A 346      14.485 181.152   9.816  1.00 62.57           C
ATOM   3516  HD2 PHE A 346      15.500 181.457   9.608  1.00137.71           H
ATOM   3517  CE1 PHE A 346      11.874 180.399  10.377  1.00 62.27           C
ATOM   3518  HE1 PHE A 346      10.866 180.103  10.627  1.00137.34           H
ATOM   3519  CE2 PHE A 346      13.471 182.107   9.811  1.00 67.67           C
ATOM   3520  HE2 PHE A 346      13.702 183.140   9.596  1.00146.38           H
ATOM   3521  CZ  PHE A 346      12.161 181.730  10.091  1.00 35.40           C
ATOM   3522  HZ  PHE A 346      11.374 182.469  10.096  1.00 45.78           H
ATOM   3523  N   THR A 347      13.980 176.893   8.038  1.00 23.46           N
ATOM   3524  H   THR A 347      14.265 176.295   8.800  1.00 25.01           H
ATOM   3525  CA  THR A 347      12.839 176.467   7.231  1.00 24.09           C
ATOM   3526  HA  THR A 347      12.545 177.278   6.565  1.00 27.72           H
ATOM   3527  C   THR A 347      11.657 176.117   8.129  1.00 20.47           C
ATOM   3528  O   THR A 347      11.822 175.898   9.329  1.00 23.72           O
ATOM   3529  CB  THR A 347      13.172 175.220   6.383  1.00 33.25           C
ATOM   3530  HB  THR A 347      12.284 174.919   5.827  1.00 69.69           H
ATOM   3531  OG1 THR A 347      13.571 174.147   7.245  1.00 78.25           O
ATOM   3532  HG1 THR A 347      13.841 173.404   6.699  1.00128.34           H
ATOM   3533  CG2 THR A 347      14.297 175.498   5.393  1.00 76.31           C
ATOM   3534 1HG2 THR A 347      15.218 175.724   5.930  1.00125.87           H
ATOM   3535 2HG2 THR A 347      14.028 176.344   4.760  1.00126.80           H
ATOM   3536 3HG2 THR A 347      14.453 174.618   4.768  1.00129.64           H
ATOM   3537  N   PHE A 348      10.464 176.046   7.549  1.00 21.50           N
ATOM   3538  H   PHE A 348      10.368 176.230   6.561  1.00 26.86           H
ATOM   3539  CA  PHE A 348       9.270 175.639   8.284  1.00 20.57           C
ATOM   3540  HA  PHE A 348       9.470 175.689   9.354  1.00 20.26           H
ATOM   3541  C   PHE A 348       8.904 174.205   7.910  1.00 22.93           C
ATOM   3542  O   PHE A 348       8.953 173.840   6.735  1.00 27.41           O
ATOM   3543  CB  PHE A 348       8.085 176.550   7.956  1.00 21.82           C
ATOM   3544 1HB  PHE A 348       7.929 176.555   6.877  1.00 26.26           H
ATOM   3545 2HB  PHE A 348       7.193 176.134   8.424  1.00 24.31           H
ATOM   3546  CG  PHE A 348       8.256 177.963   8.438  1.00 19.78           C
ATOM   3547  CD1 PHE A 348       8.013 178.281   9.769  1.00 19.09           C
ATOM   3548  HD1 PHE A 348       7.727 177.504  10.464  1.00 21.21           H
ATOM   3549  CD2 PHE A 348       8.641 178.974   7.563  1.00 22.94           C
ATOM   3550  HD2 PHE A 348       8.841 178.742   6.527  1.00 28.22           H
ATOM   3551  CE1 PHE A 348       8.144 179.589  10.223  1.00 19.89           C
ATOM   3552  HE1 PHE A 348       7.965 179.820  11.263  1.00 22.75           H
ATOM   3553  CE2 PHE A 348       8.763 180.289   8.006  1.00 23.70           C
ATOM   3554  HE2 PHE A 348       9.059 181.067   7.317  1.00 29.39           H
ATOM   3555  CZ  PHE A 348       8.511 180.598   9.338  1.00 21.37           C
ATOM   3556  HZ  PHE A 348       8.608 181.615   9.686  1.00 24.34           H
ATOM   3557  N   PRO A 349       8.521 173.377   8.894  1.00 22.74           N
ATOM   3558  CA  PRO A 349       7.629 172.270   8.533  1.00 25.26           C
ATOM   3559  HA  PRO A 349       8.129 171.609   7.825  1.00 29.71           H
ATOM   3560  C   PRO A 349       6.293 172.720   7.947  1.00 24.87           C
ATOM   3561  O   PRO A 349       5.814 173.821   8.216  1.00 24.22           O
ATOM   3562  CB  PRO A 349       7.407 171.550   9.864  1.00 28.21           C
ATOM   3563 1HB  PRO A 349       6.476 171.891  10.318  1.00 39.14           H
ATOM   3564 2HB  PRO A 349       7.388 170.470   9.717  1.00 38.07           H
ATOM   3565  CG  PRO A 349       8.565 171.940  10.715  1.00 31.14           C
ATOM   3566 1HG  PRO A 349       8.305 171.871  11.771  1.00 49.59           H
ATOM   3567 2HG  PRO A 349       9.426 171.310  10.488  1.00 46.32           H
ATOM   3568  CD  PRO A 349       8.850 173.361  10.330  1.00 23.40           C
ATOM   3569 1HD  PRO A 349       8.205 174.046  10.881  1.00 23.60           H
ATOM   3570 2HD  PRO A 349       9.902 173.597  10.491  1.00 27.22           H
ATOM   3571  N   ASP A 350       5.696 171.842   7.150  1.00 29.28           N
ATOM   3572  H   ASP A 350       6.121 170.939   6.999  1.00 33.74           H
ATOM   3573  CA  ASP A 350       4.451 172.134   6.443  1.00 32.37           C
ATOM   3574  HA  ASP A 350       4.554 173.085   5.920  1.00 34.22           H
ATOM   3575  C   ASP A 350       3.239 172.243   7.365  1.00 30.69           C
ATOM   3576  O   ASP A 350       2.258 172.906   7.031  1.00 37.05           O
ATOM   3577  CB  ASP A 350       4.193 171.034   5.412  1.00 42.77           C
ATOM   3578 1HB  ASP A 350       4.253 170.065   5.909  1.00 53.97           H
ATOM   3579 2HB  ASP A 350       3.189 171.153   5.005  1.00 61.62           H
ATOM   3580  CG  ASP A 350       5.191 171.064   4.270  1.00 66.41           C
ATOM   3581  OD1 ASP A 350       5.852 170.031   4.033  1.00119.93           O
ATOM   3582  OD2 ASP A 350       5.326 172.120   3.615  1.00116.96           O
ATOM   3583  N   PHE A 351       3.304 171.604   8.529  1.00 27.97           N
ATOM   3584  H   PHE A 351       4.126 171.065   8.757  1.00 29.07           H
ATOM   3585  CA  PHE A 351       2.218 171.689   9.501  1.00 28.93           C
ATOM   3586  HA  PHE A 351       1.277 171.554   8.967  1.00 33.54           H
ATOM   3587  C   PHE A 351       2.142 173.056  10.180  1.00 26.84           C
ATOM   3588  O   PHE A 351       1.161 173.358  10.860  1.00 32.59           O
ATOM   3589  CB  PHE A 351       2.317 170.570  10.544  1.00 31.02           C
ATOM   3590 1HB  PHE A 351       1.435 170.618  11.182  1.00 36.91           H
ATOM   3591 2HB  PHE A 351       2.307 169.611  10.027  1.00 35.17           H
ATOM   3592  CG  PHE A 351       3.542 170.631  11.416  1.00 28.68           C
ATOM   3593  CD1 PHE A 351       4.579 169.722  11.231  1.00 39.77           C
ATOM   3594  HD1 PHE A 351       4.529 169.008  10.422  1.00 61.24           H
ATOM   3595  CD2 PHE A 351       3.632 171.544  12.462  1.00 38.02           C
ATOM   3596  HD2 PHE A 351       2.827 172.243  12.637  1.00 56.24           H
ATOM   3597  CE1 PHE A 351       5.677 169.707  12.089  1.00 43.05           C
ATOM   3598  HE1 PHE A 351       6.463 168.979  11.948  1.00 65.06           H
ATOM   3599  CE2 PHE A 351       4.745 171.565  13.298  1.00 44.44           C
ATOM   3600  HE2 PHE A 351       4.810 172.293  14.093  1.00 69.55           H
ATOM   3601  CZ  PHE A 351       5.766 170.638  13.118  1.00 38.44           C
ATOM   3602  HZ  PHE A 351       6.619 170.633  13.780  1.00 47.48           H
ATOM   3603  N   VAL A 352       3.160 173.890   9.993  1.00 22.80           N
ATOM   3604  H   VAL A 352       3.931 173.611   9.402  1.00 22.88           H
ATOM   3605  CA  VAL A 352       3.163 175.237  10.560  1.00 20.87           C
ATOM   3606  HA  VAL A 352       2.718 175.197  11.554  1.00 22.84           H
ATOM   3607  C   VAL A 352       2.301 176.125   9.669  1.00 22.88           C
ATOM   3608  O   VAL A 352       2.682 176.462   8.549  1.00 26.79           O
ATOM   3609  CB  VAL A 352       4.584 175.832  10.676  1.00 18.86           C
ATOM   3610  HB  VAL A 352       5.019 175.915   9.680  1.00 20.32           H
ATOM   3611  CG1 VAL A 352       4.533 177.220  11.306  1.00 19.70           C
ATOM   3612 1HG1 VAL A 352       4.138 177.150  12.319  1.00 47.96           H
ATOM   3613 2HG1 VAL A 352       3.888 177.871  10.716  1.00 48.62           H
ATOM   3614 3HG1 VAL A 352       5.536 177.646  11.339  1.00 48.13           H
ATOM   3615  CG2 VAL A 352       5.476 174.931  11.527  1.00 21.29           C
ATOM   3616 1HG2 VAL A 352       5.019 174.774  12.504  1.00 49.36           H
ATOM   3617 2HG2 VAL A 352       6.451 175.401  11.656  1.00 50.51           H
ATOM   3618 3HG2 VAL A 352       5.608 173.970  11.031  1.00 50.99           H
ATOM   3619  N   THR A 353       1.119 176.473  10.166  1.00 24.98           N
ATOM   3620  H   THR A 353       0.862 176.164  11.093  1.00 26.92           H
ATOM   3621  CA  THR A 353       0.147 177.253   9.404  1.00 29.75           C
ATOM   3622  HA  THR A 353      -0.058 176.720   8.475  1.00 34.89           H
ATOM   3623  C   THR A 353       0.670 178.638   9.030  1.00 27.16           C
ATOM   3624  O   THR A 353       1.539 179.189   9.704  1.00 23.61           O
ATOM   3625  CB  THR A 353      -1.183 177.383  10.178  1.00 38.08           C
ATOM   3626  HB  THR A 353      -1.485 176.394  10.520  1.00 87.43           H
ATOM   3627  OG1 THR A 353      -2.197 177.904   9.310  1.00 61.22           O
ATOM   3628  HG1 THR A 353      -3.042 177.831   9.757  1.00102.54           H
ATOM   3629  CG2 THR A 353      -1.058 178.300  11.390  1.00 84.68           C
ATOM   3630 1HG2 THR A 353      -0.251 177.953  12.037  1.00139.19           H
ATOM   3631 2HG2 THR A 353      -1.994 178.285  11.949  1.00136.20           H
ATOM   3632 3HG2 THR A 353      -0.852 179.319  11.065  1.00136.34           H
ATOM   3633  N   GLU A 354       0.130 179.205   7.956  1.00 32.48           N
ATOM   3634  H   GLU A 354      -0.635 178.745   7.485  1.00 39.08           H
ATOM   3635  CA  GLU A 354       0.604 180.473   7.406  1.00 32.86           C
ATOM   3636  HA  GLU A 354       1.632 180.343   7.069  1.00 32.81           H
ATOM   3637  C   GLU A 354       0.605 181.612   8.422  1.00 28.80           C
ATOM   3638  O   GLU A 354       1.516 182.439   8.423  1.00 28.13           O
ATOM   3639  CB  GLU A 354      -0.266 180.862   6.205  1.00 44.41           C
ATOM   3640 1HB  GLU A 354      -0.240 180.047   5.483  1.00 57.13           H
ATOM   3641 2HB  GLU A 354      -1.294 180.970   6.551  1.00 70.47           H
ATOM   3642  CG  GLU A 354       0.128 182.156   5.501  1.00 94.50           C
ATOM   3643 1HG  GLU A 354      -0.684 182.445   4.833  1.00134.71           H
ATOM   3644 2HG  GLU A 354       0.251 182.945   6.243  1.00154.57           H
ATOM   3645  CD  GLU A 354       1.407 182.039   4.692  1.00139.43           C
ATOM   3646  OE1 GLU A 354       1.948 180.921   4.559  1.00201.78           O
ATOM   3647  OE2 GLU A 354       1.880 183.071   4.170  1.00213.77           O
ATOM   3648  N   GLY A 355      -0.395 181.658   9.295  1.00 29.96           N
ATOM   3649  H   GLY A 355      -1.111 180.945   9.280  1.00 34.47           H
ATOM   3650  CA  GLY A 355      -0.456 182.719  10.286  1.00 29.25           C
ATOM   3651 1HA  GLY A 355      -0.388 183.679   9.774  1.00 32.78           H
ATOM   3652 2HA  GLY A 355      -1.406 182.669  10.816  1.00 35.14           H
ATOM   3653  C   GLY A 355       0.678 182.643  11.289  1.00 22.53           C
ATOM   3654  O   GLY A 355       1.089 183.657  11.853  1.00 23.12           O
ATOM   3655  N   ALA A 356       1.197 181.439  11.504  1.00 20.23           N
ATOM   3656  H   ALA A 356       0.824 180.640  11.012  1.00 24.33           H
ATOM   3657  CA  ALA A 356       2.348 181.236  12.377  1.00 16.47           C
ATOM   3658  HA  ALA A 356       2.297 181.946  13.204  1.00 17.35           H
ATOM   3659  C   ALA A 356       3.640 181.486  11.606  1.00 14.06           C
ATOM   3660  O   ALA A 356       4.580 182.068  12.146  1.00 13.43           O
ATOM   3661  CB  ALA A 356       2.343 179.823  12.941  1.00 18.69           C
ATOM   3662 1HB  ALA A 356       2.427 179.101  12.129  1.00 47.17           H
ATOM   3663 2HB  ALA A 356       1.416 179.644  13.484  1.00 47.69           H
ATOM   3664 3HB  ALA A 356       3.188 179.703  13.620  1.00 47.27           H
ATOM   3665  N   ARG A 357       3.690 181.062  10.346  1.00 15.26           N
ATOM   3666  H   ARG A 357       2.880 180.612   9.940  1.00 18.45           H
ATOM   3667  CA  ARG A 357       4.886 181.250   9.527  1.00 15.33           C
ATOM   3668  HA  ARG A 357       5.738 180.820  10.052  1.00 14.92           H
ATOM   3669  C   ARG A 357       5.176 182.735   9.356  1.00 15.10           C
ATOM   3670  O   ARG A 357       6.330 183.156   9.412  1.00 16.14           O
ATOM   3671  CB  ARG A 357       4.756 180.588   8.150  1.00 20.51           C
ATOM   3672 1HB  ARG A 357       3.906 181.026   7.624  1.00 44.24           H
ATOM   3673 2HB  ARG A 357       5.658 180.810   7.580  1.00 56.14           H
ATOM   3674  CG  ARG A 357       4.577 179.077   8.197  1.00 36.28           C
ATOM   3675 1HG  ARG A 357       5.212 178.680   8.988  1.00 79.65           H
ATOM   3676 2HG  ARG A 357       3.539 178.853   8.442  1.00 67.25           H
ATOM   3677  CD  ARG A 357       4.938 178.362   6.902  1.00 46.86           C
ATOM   3678 1HD  ARG A 357       5.975 178.585   6.651  1.00 67.14           H
ATOM   3679 2HD  ARG A 357       4.848 177.289   7.078  1.00 59.48           H
ATOM   3680  NE  ARG A 357       4.087 178.726   5.769  1.00108.48           N
ATOM   3681  HE  ARG A 357       3.501 179.541   5.870  1.00142.59           H
ATOM   3682  CZ  ARG A 357       4.018 178.056   4.625  1.00207.12           C
ATOM   3683  NH1 ARG A 357       4.732 176.972   4.392  1.00264.54           N
ATOM   3684 1HH1 ARG A 357       5.341 176.616   5.113  1.00220.70           H
ATOM   3685 2HH1 ARG A 357       4.648 176.505   3.503  1.00412.56           H
ATOM   3686  NH2 ARG A 357       3.217 178.487   3.674  1.00345.62           N
ATOM   3687 1HH2 ARG A 357       2.684 179.330   3.829  1.00370.19           H
ATOM   3688 2HH2 ARG A 357       3.144 177.972   2.811  1.00483.86           H
ATOM   3689  N   ASP A 358       4.121 183.513   9.147  1.00 16.35           N
ATOM   3690  H   ASP A 358       3.201 183.096   9.086  1.00 18.70           H
ATOM   3691  CA  ASP A 358       4.242 184.957   8.982  1.00 17.08           C
ATOM   3692  HA  ASP A 358       4.992 185.159   8.216  1.00 19.14           H
ATOM   3693  C   ASP A 358       4.681 185.652  10.269  1.00 14.55           C
ATOM   3694  O   ASP A 358       5.506 186.563  10.234  1.00 16.53           O
ATOM   3695  CB  ASP A 358       2.902 185.541   8.532  1.00 21.47           C
ATOM   3696 1HB  ASP A 358       2.534 184.972   7.678  1.00 38.57           H
ATOM   3697 2HB  ASP A 358       2.185 185.446   9.349  1.00 36.02           H
ATOM   3698  CG  ASP A 358       3.005 187.003   8.142  1.00 44.11           C
ATOM   3699  OD1 ASP A 358       4.045 187.412   7.584  1.00 90.40           O
ATOM   3700  OD2 ASP A 358       2.029 187.744   8.387  1.00102.04           O
ATOM   3701  N   LEU A 359       4.125 185.242  11.404  1.00 13.40           N
ATOM   3702  H   LEU A 359       3.446 184.493  11.386  1.00 15.60           H
ATOM   3703  CA  LEU A 359       4.484 185.844  12.685  1.00 11.92           C
ATOM   3704  HA  LEU A 359       4.364 186.925  12.611  1.00 13.10           H
ATOM   3705  C   LEU A 359       5.940 185.551  13.032  1.00 10.24           C
ATOM   3706  O   LEU A 359       6.667 186.424  13.503  1.00 10.89           O
ATOM   3707  CB  LEU A 359       3.585 185.311  13.805  1.00 14.16           C
ATOM   3708 1HB  LEU A 359       2.550 185.556  13.568  1.00 16.58           H
ATOM   3709 2HB  LEU A 359       3.679 184.225  13.825  1.00 16.41           H
ATOM   3710  CG  LEU A 359       3.912 185.830  15.209  1.00 16.66           C
ATOM   3711  HG  LEU A 359       4.946 185.572  15.441  1.00 22.49           H
ATOM   3712  CD1 LEU A 359       3.755 187.340  15.338  1.00 28.11           C
ATOM   3713 1HD1 LEU A 359       4.072 187.651  16.333  1.00 61.89           H
ATOM   3714 2HD1 LEU A 359       2.712 187.617  15.186  1.00 60.81           H
ATOM   3715 3HD1 LEU A 359       4.378 187.846  14.601  1.00 62.19           H
ATOM   3716  CD2 LEU A 359       3.016 185.145  16.230  1.00 28.92           C
ATOM   3717 1HD2 LEU A 359       3.172 184.067  16.187  1.00 61.53           H
ATOM   3718 2HD2 LEU A 359       1.972 185.371  16.013  1.00 62.68           H
ATOM   3719 3HD2 LEU A 359       3.263 185.501  17.230  1.00 62.87           H
ATOM   3720  N   ILE A 360       6.352 184.308  12.812  1.00  9.83           N
ATOM   3721  H   ILE A 360       5.711 183.640  12.405  1.00 11.14           H
ATOM   3722  CA  ILE A 360       7.709 183.875  13.128  1.00  9.17           C
ATOM   3723  HA  ILE A 360       7.944 184.172  14.150  1.00  9.66           H
ATOM   3724  C   ILE A 360       8.693 184.592  12.207  1.00  9.76           C
ATOM   3725  O   ILE A 360       9.754 185.024  12.656  1.00 10.74           O
ATOM   3726  CB  ILE A 360       7.853 182.339  13.018  1.00  9.50           C
ATOM   3727  HB  ILE A 360       7.503 182.030  12.033  1.00 10.06           H
ATOM   3728  CG1 ILE A 360       7.003 181.650  14.094  1.00 10.95           C
ATOM   3729 1HG1 ILE A 360       7.520 181.731  15.050  1.00 13.89           H
ATOM   3730 2HG1 ILE A 360       6.052 182.172  14.185  1.00 12.30           H
ATOM   3731  CG2 ILE A 360       9.314 181.926  13.174  1.00 11.61           C
ATOM   3732 1HG2 ILE A 360       9.402 180.842  13.128  1.00 41.08           H
ATOM   3733 2HG2 ILE A 360       9.702 182.280  14.129  1.00 41.47           H
ATOM   3734 3HG2 ILE A 360       9.904 182.356  12.364  1.00 38.19           H
ATOM   3735  CD1 ILE A 360       6.701 180.185  13.831  1.00 12.64           C
ATOM   3736 1HD1 ILE A 360       6.063 179.801  14.627  1.00 41.62           H
ATOM   3737 2HD1 ILE A 360       7.628 179.613  13.811  1.00 41.81           H
ATOM   3738 3HD1 ILE A 360       6.189 180.078  12.875  1.00 40.38           H
ATOM   3739  N   SER A 361       8.346 184.750  10.934  1.00 11.00           N
ATOM   3740  H   SER A 361       7.454 184.403  10.609  1.00 12.22           H
ATOM   3741  CA  SER A 361       9.220 185.433   9.983  1.00 12.94           C
ATOM   3742  HA  SER A 361      10.217 184.999  10.057  1.00 14.48           H
ATOM   3743  C   SER A 361       9.335 186.926  10.279  1.00 13.28           C
ATOM   3744  O   SER A 361      10.395 187.523  10.094  1.00 17.34           O
ATOM   3745  CB  SER A 361       8.708 185.242   8.554  1.00 16.09           C
ATOM   3746 1HB  SER A 361       7.715 185.683   8.464  1.00 46.31           H
ATOM   3747 2HB  SER A 361       9.384 185.744   7.862  1.00 47.35           H
ATOM   3748  OG  SER A 361       8.637 183.865   8.225  1.00 47.18           O
ATOM   3749  HG  SER A 361       7.876 183.486   8.674  1.00 82.08           H
ATOM   3750  N   ARG A 362       8.242 187.535  10.727  1.00 12.50           N
ATOM   3751  H   ARG A 362       7.383 187.007  10.813  1.00 13.41           H
ATOM   3752  CA  ARG A 362       8.234 188.949  11.099  1.00 13.35           C
ATOM   3753  HA  ARG A 362       8.697 189.528  10.302  1.00 15.97           H
ATOM   3754  C   ARG A 362       9.040 189.223  12.363  1.00 11.95           C
ATOM   3755  O   ARG A 362       9.615 190.300  12.507  1.00 14.68           O
ATOM   3756  CB  ARG A 362       6.796 189.439  11.288  1.00 15.62           C
ATOM   3757 1HB  ARG A 362       6.246 188.702  11.875  1.00 29.07           H
ATOM   3758 2HB  ARG A 362       6.818 190.374  11.847  1.00 27.06           H
ATOM   3759  CG  ARG A 362       6.056 189.693   9.982  1.00 31.03           C
ATOM   3760 1HG  ARG A 362       6.551 190.501   9.444  1.00 53.79           H
ATOM   3761 2HG  ARG A 362       6.083 188.793   9.367  1.00 54.84           H
ATOM   3762  CD  ARG A 362       4.608 190.083  10.232  1.00 38.50           C
ATOM   3763 1HD  ARG A 362       4.098 189.254  10.725  1.00 64.06           H
ATOM   3764 2HD  ARG A 362       4.579 190.951  10.892  1.00 58.40           H
ATOM   3765  NE  ARG A 362       3.920 190.407   8.983  1.00 70.57           N
ATOM   3766  HE  ARG A 362       4.459 190.348   8.131  1.00119.97           H
ATOM   3767  CZ  ARG A 362       2.645 190.759   8.882  1.00 98.27           C
ATOM   3768  NH1 ARG A 362       1.849 190.870   9.927  1.00100.53           N
ATOM   3769 1HH1 ARG A 362       2.212 190.669  10.849  1.00 86.90           H
ATOM   3770 2HH1 ARG A 362       0.889 191.145   9.793  1.00157.47           H
ATOM   3771  NH2 ARG A 362       2.154 191.041   7.693  1.00190.58           N
ATOM   3772 1HH2 ARG A 362       2.753 190.965   6.886  1.00249.17           H
ATOM   3773 2HH2 ARG A 362       1.189 191.318   7.606  1.00243.01           H
ATOM   3774  N   LEU A 363       9.068 188.263  13.281  1.00 10.26           N
ATOM   3775  H   LEU A 363       8.558 187.407  13.114  1.00 10.82           H
ATOM   3776  CA  LEU A 363       9.824 188.405  14.522  1.00  9.73           C
ATOM   3777  HA  LEU A 363       9.768 189.442  14.851  1.00 11.01           H
ATOM   3778  C   LEU A 363      11.305 188.072  14.357  1.00 10.11           C
ATOM   3779  O   LEU A 363      12.141 188.591  15.095  1.00 12.08           O
ATOM   3780  CB  LEU A 363       9.220 187.513  15.611  1.00  9.03           C
ATOM   3781 1HB  LEU A 363       9.121 186.508  15.201  1.00  9.46           H
ATOM   3782 2HB  LEU A 363       9.930 187.464  16.436  1.00  9.61           H
ATOM   3783  CG  LEU A 363       7.864 187.932  16.190  1.00 10.10           C
ATOM   3784  HG  LEU A 363       7.168 188.113  15.372  1.00 12.86           H
ATOM   3785  CD1 LEU A 363       7.309 186.809  17.057  1.00 13.32           C
ATOM   3786 1HD1 LEU A 363       6.331 187.097  17.442  1.00 42.59           H
ATOM   3787 2HD1 LEU A 363       7.983 186.620  17.893  1.00 40.79           H
ATOM   3788 3HD1 LEU A 363       7.204 185.903  16.460  1.00 44.46           H
ATOM   3789  CD2 LEU A 363       7.980 189.206  17.018  1.00 13.31           C
ATOM   3790 1HD2 LEU A 363       8.673 189.047  17.844  1.00 42.67           H
ATOM   3791 2HD2 LEU A 363       7.001 189.468  17.418  1.00 42.53           H
ATOM   3792 3HD2 LEU A 363       8.338 190.025  16.396  1.00 42.89           H
ATOM   3793  N   LEU A 364      11.638 187.222  13.392  1.00 10.14           N
ATOM   3794  H   LEU A 364      10.914 186.819  12.812  1.00 10.77           H
ATOM   3795  CA  LEU A 364      13.027 186.856  13.127  1.00 11.22           C
ATOM   3796  HA  LEU A 364      13.625 187.108  14.003  1.00 12.01           H
ATOM   3797  C   LEU A 364      13.588 187.643  11.946  1.00 13.31           C
ATOM   3798  O   LEU A 364      13.909 187.082  10.898  1.00 16.46           O
ATOM   3799  CB  LEU A 364      13.151 185.351  12.868  1.00 11.20           C
ATOM   3800 1HB  LEU A 364      12.554 185.113  11.988  1.00 12.09           H
ATOM   3801 2HB  LEU A 364      14.192 185.139  12.624  1.00 13.63           H
ATOM   3802  CG  LEU A 364      12.733 184.399  13.993  1.00 10.37           C
ATOM   3803  HG  LEU A 364      11.707 184.619  14.286  1.00 11.61           H
ATOM   3804  CD1 LEU A 364      12.795 182.959  13.505  1.00 13.29           C
ATOM   3805 1HD1 LEU A 364      12.150 182.845  12.634  1.00 42.96           H
ATOM   3806 2HD1 LEU A 364      12.449 182.291  14.294  1.00 43.18           H
ATOM   3807 3HD1 LEU A 364      13.818 182.701  13.231  1.00 41.36           H
ATOM   3808  CD2 LEU A 364      13.626 184.549  15.215  1.00 13.44           C
ATOM   3809 1HD2 LEU A 364      13.501 185.544  15.643  1.00 43.15           H
ATOM   3810 2HD2 LEU A 364      14.667 184.402  14.932  1.00 41.86           H
ATOM   3811 3HD2 LEU A 364      13.347 183.807  15.962  1.00 43.24           H
ATOM   3812  N   LYS A 365      13.715 188.954  12.126  1.00 15.08           N
ATOM   3813  H   LYS A 365      13.433 189.357  13.009  1.00 17.70           H
ATOM   3814  CA  LYS A 365      14.261 189.832  11.094  1.00 17.34           C
ATOM   3815  HA  LYS A 365      14.276 189.295  10.146  1.00 19.23           H
ATOM   3816  C   LYS A 365      15.690 190.230  11.443  1.00 18.41           C
ATOM   3817  O   LYS A 365      15.988 190.571  12.587  1.00 18.33           O
ATOM   3818  CB  LYS A 365      13.399 191.090  10.954  1.00 19.17           C
ATOM   3819 1HB  LYS A 365      13.313 191.557  11.935  1.00 24.23           H
ATOM   3820 2HB  LYS A 365      13.910 191.794  10.296  1.00 27.22           H
ATOM   3821  CG  LYS A 365      11.997 190.857  10.407  1.00 24.61           C
ATOM   3822 1HG  LYS A 365      11.539 190.019  10.932  1.00 49.15           H
ATOM   3823 2HG  LYS A 365      11.400 191.750  10.592  1.00 47.69           H
ATOM   3824  CD  LYS A 365      11.990 190.581   8.909  1.00 38.73           C
ATOM   3825 1HD  LYS A 365      12.476 191.410   8.395  1.00 70.94           H
ATOM   3826 2HD  LYS A 365      12.534 189.659   8.703  1.00 71.65           H
ATOM   3827  CE  LYS A 365      10.566 190.443   8.397  1.00 51.88           C
ATOM   3828 1HE  LYS A 365      10.100 189.589   8.895  1.00 75.60           H
ATOM   3829 2HE  LYS A 365      10.008 191.345   8.659  1.00 88.05           H
ATOM   3830  NZ  LYS A 365      10.578 190.243   6.911  1.00 88.55           N
ATOM   3831 1HZ  LYS A 365      11.077 189.394   6.680  1.00129.10           H
ATOM   3832 2HZ  LYS A 365      11.029 191.022   6.451  1.00127.66           H
ATOM   3833 3HZ  LYS A 365       9.632 190.161   6.562  1.00128.95           H
ATOM   3834  N   HIS A 366      16.574 190.201  10.452  1.00 21.40           N
ATOM   3835  H   HIS A 366      16.296 189.873   9.540  1.00 23.08           H
ATOM   3836  CA  HIS A 366      17.950 190.649  10.649  1.00 23.90           C
ATOM   3837  HA  HIS A 366      18.401 190.075  11.459  1.00 24.72           H
ATOM   3838  C   HIS A 366      17.976 192.126  11.040  1.00 24.36           C
ATOM   3839  O   HIS A 366      18.786 192.547  11.865  1.00 26.29           O
ATOM   3840  CB  HIS A 366      18.765 190.427   9.371  1.00 28.32           C
ATOM   3841 1HB  HIS A 366      18.602 189.406   9.025  1.00 30.18           H
ATOM   3842 2HB  HIS A 366      18.408 191.110   8.601  1.00 31.05           H
ATOM   3843  CG  HIS A 366      20.237 190.635   9.554  1.00 35.33           C
ATOM   3844  ND1 HIS A 366      20.833 191.867   9.706  1.00 63.80           N
ATOM   3845  HD1 HIS A 366      20.366 192.762   9.715  1.00118.86           H
ATOM   3846  CD2 HIS A 366      21.256 189.740   9.619  1.00 62.14           C
ATOM   3847  HD2 HIS A 366      21.144 188.670   9.527  1.00120.43           H
ATOM   3848  CE1 HIS A 366      22.150 191.671   9.860  1.00 61.81           C
ATOM   3849  HE1 HIS A 366      22.873 192.461   9.997  1.00 94.00           H
ATOM   3850  NE2 HIS A 366      22.449 190.387   9.831  1.00 61.85           N
ATOM   3851  N   ASN A 367      17.079 192.911  10.453  1.00 25.27           N
ATOM   3852  H   ASN A 367      16.446 192.522   9.770  1.00 26.55           H
ATOM   3853  CA  ASN A 367      16.926 194.316  10.815  1.00 26.96           C
ATOM   3854  HA  ASN A 367      17.908 194.748  11.008  1.00 30.13           H
ATOM   3855  C   ASN A 367      16.059 194.416  12.069  1.00 24.67           C
ATOM   3856  O   ASN A 367      14.881 194.059  12.025  1.00 24.44           O
ATOM   3857  CB  ASN A 367      16.265 195.074   9.661  1.00 31.22           C
ATOM   3858 1HB  ASN A 367      16.800 194.861   8.737  1.00 37.43           H
ATOM   3859 2HB  ASN A 367      15.237 194.727   9.563  1.00 33.63           H
ATOM   3860  CG  ASN A 367      16.247 196.571   9.882  1.00 39.17           C
ATOM   3861  OD1 ASN A 367      16.359 197.056  11.005  1.00 48.81           O
ATOM   3862  ND2 ASN A 367      16.114 197.318   8.799  1.00 65.16           N
ATOM   3863 1HD2 ASN A 367      16.114 198.324   8.889  1.00 80.42           H
ATOM   3864 2HD2 ASN A 367      16.014 196.884   7.893  1.00 88.63           H
ATOM   3865  N   PRO A 368      16.617 194.884  13.198  1.00 25.46           N
ATOM   3866  CA  PRO A 368      15.782 194.890  14.405  1.00 24.95           C
ATOM   3867  HA  PRO A 368      15.503 193.868  14.659  1.00 25.07           H
ATOM   3868  C   PRO A 368      14.515 195.735  14.304  1.00 24.84           C
ATOM   3869  O   PRO A 368      13.499 195.414  14.917  1.00 24.44           O
ATOM   3870  CB  PRO A 368      16.715 195.460  15.478  1.00 29.84           C
ATOM   3871 1HB  PRO A 368      16.541 196.529  15.599  1.00 38.02           H
ATOM   3872 2HB  PRO A 368      16.575 194.941  16.425  1.00 39.83           H
ATOM   3873  CG  PRO A 368      18.086 195.217  14.962  1.00 35.91           C
ATOM   3874 1HG  PRO A 368      18.793 195.928  15.389  1.00 54.37           H
ATOM   3875 2HG  PRO A 368      18.388 194.193  15.181  1.00 53.39           H
ATOM   3876  CD  PRO A 368      17.967 195.404  13.481  1.00 29.67           C
ATOM   3877 1HD  PRO A 368      18.033 196.460  13.220  1.00 34.61           H
ATOM   3878 2HD  PRO A 368      18.732 194.822  12.967  1.00 33.93           H
ATOM   3879  N   SER A 369      14.577 196.811  13.526  1.00 28.60           N
ATOM   3880  H   SER A 369      15.421 196.998  13.003  1.00 31.76           H
ATOM   3881  CA  SER A 369      13.465 197.748  13.393  1.00 32.62           C
ATOM   3882  HA  SER A 369      13.133 198.038  14.389  1.00 35.43           H
ATOM   3883  C   SER A 369      12.260 197.171  12.656  1.00 30.95           C
ATOM   3884  O   SER A 369      11.164 197.724  12.731  1.00 38.22           O
ATOM   3885  CB  SER A 369      13.937 199.004  12.658  1.00 41.19           C
ATOM   3886 1HB  SER A 369      14.256 198.733  11.651  1.00 65.85           H
ATOM   3887 2HB  SER A 369      13.110 199.711  12.590  1.00 61.89           H
ATOM   3888  OG  SER A 369      15.020 199.612  13.341  1.00 99.99           O
ATOM   3889  HG  SER A 369      14.758 199.768  14.253  1.00138.97           H
ATOM   3890  N   GLN A 370      12.455 196.068  11.941  1.00 27.05           N
ATOM   3891  H   GLN A 370      13.367 195.632  11.934  1.00 27.84           H
ATOM   3892  CA  GLN A 370      11.371 195.438  11.193  1.00 27.01           C
ATOM   3893  HA  GLN A 370      10.666 196.209  10.882  1.00 32.19           H
ATOM   3894  C   GLN A 370      10.591 194.421  12.023  1.00 22.23           C
ATOM   3895  O   GLN A 370       9.600 193.864  11.548  1.00 24.99           O
ATOM   3896  CB  GLN A 370      11.922 194.755   9.938  1.00 30.23           C
ATOM   3897 1HB  GLN A 370      12.693 194.045  10.236  1.00 41.45           H
ATOM   3898 2HB  GLN A 370      11.111 194.204   9.462  1.00 46.28           H
ATOM   3899  CG  GLN A 370      12.506 195.720   8.916  1.00 49.97           C
ATOM   3900 1HG  GLN A 370      11.748 196.458   8.654  1.00 88.46           H
ATOM   3901 2HG  GLN A 370      13.358 196.237   9.357  1.00 83.93           H
ATOM   3902  CD  GLN A 370      12.961 195.013   7.655  1.00 77.70           C
ATOM   3903  OE1 GLN A 370      13.795 194.112   7.698  1.00115.24           O
ATOM   3904  NE2 GLN A 370      12.425 195.424   6.515  1.00132.03           N
ATOM   3905 1HE2 GLN A 370      12.702 194.980   5.652  1.00181.70           H
ATOM   3906 2HE2 GLN A 370      11.742 196.167   6.514  1.00165.64           H
ATOM   3907  N   ARG A 371      11.022 194.183  13.258  1.00 18.48           N
ATOM   3908  H   ARG A 371      11.833 194.679  13.604  1.00 20.19           H
ATOM   3909  CA  ARG A 371      10.340 193.246  14.149  1.00 15.34           C
ATOM   3910  HA  ARG A 371      10.006 192.392  13.561  1.00 15.04           H
ATOM   3911  C   ARG A 371       9.128 193.929  14.778  1.00 16.50           C
ATOM   3912  O   ARG A 371       9.261 195.009  15.355  1.00 20.66           O
ATOM   3913  CB  ARG A 371      11.288 192.761  15.250  1.00 14.27           C
ATOM   3914 1HB  ARG A 371      11.605 193.625  15.835  1.00 16.77           H
ATOM   3915 2HB  ARG A 371      10.743 192.083  15.907  1.00 14.89           H
ATOM   3916  CG  ARG A 371      12.527 192.046  14.731  1.00 13.97           C
ATOM   3917 1HG  ARG A 371      12.231 191.138  14.206  1.00 15.15           H
ATOM   3918 2HG  ARG A 371      13.043 192.703  14.030  1.00 16.78           H
ATOM   3919  CD  ARG A 371      13.497 191.690  15.847  1.00 14.28           C
ATOM   3920 1HD  ARG A 371      13.597 192.549  16.511  1.00 16.66           H
ATOM   3921 2HD  ARG A 371      13.114 190.840  16.413  1.00 15.11           H
ATOM   3922  NE  ARG A 371      14.801 191.369  15.270  1.00 15.45           N
ATOM   3923  HE  ARG A 371      14.809 191.018  14.323  1.00 16.85           H
ATOM   3924  CZ  ARG A 371      15.977 191.550  15.855  1.00 16.72           C
ATOM   3925  NH1 ARG A 371      16.112 192.012  17.082  1.00 17.41           N
ATOM   3926 1HH1 ARG A 371      15.292 192.133  17.658  1.00 17.00           H
ATOM   3927 2HH1 ARG A 371      17.031 192.246  17.425  1.00 19.88           H
ATOM   3928  NH2 ARG A 371      17.061 191.311  15.149  1.00 19.73           N
ATOM   3929 1HH2 ARG A 371      16.955 190.969  14.204  1.00 21.57           H
ATOM   3930 2HH2 ARG A 371      17.972 191.489  15.543  1.00 21.99           H
ATOM   3931  N   PRO A 372       7.931 193.330  14.672  1.00 15.83           N
ATOM   3932  CA  PRO A 372       6.783 194.038  15.249  1.00 17.53           C
ATOM   3933  HA  PRO A 372       6.743 195.056  14.864  1.00 19.31           H
ATOM   3934  C   PRO A 372       6.807 194.066  16.774  1.00 19.64           C
ATOM   3935  O   PRO A 372       7.200 193.094  17.418  1.00 30.75           O
ATOM   3936  CB  PRO A 372       5.587 193.233  14.735  1.00 20.38           C
ATOM   3937 1HB  PRO A 372       4.772 193.248  15.459  1.00 27.86           H
ATOM   3938 2HB  PRO A 372       5.255 193.625  13.773  1.00 28.09           H
ATOM   3939  CG  PRO A 372       6.122 191.854  14.570  1.00 21.96           C
ATOM   3940 1HG  PRO A 372       6.152 191.345  15.534  1.00 33.31           H
ATOM   3941 2HG  PRO A 372       5.523 191.290  13.855  1.00 33.12           H
ATOM   3942  CD  PRO A 372       7.516 192.061  14.047  1.00 16.89           C
ATOM   3943 1HD  PRO A 372       8.165 191.243  14.359  1.00 19.34           H
ATOM   3944 2HD  PRO A 372       7.510 192.162  12.961  1.00 18.98           H
ATOM   3945  N   MET A 373       6.395 195.191  17.348  1.00 17.52           N
ATOM   3946  H   MET A 373       6.056 195.949  16.773  1.00 19.24           H
ATOM   3947  CA  MET A 373       6.419 195.375  18.796  1.00 18.61           C
ATOM   3948  HA  MET A 373       7.408 195.106  19.166  1.00 22.28           H
ATOM   3949  C   MET A 373       5.402 194.463  19.477  1.00 15.84           C
ATOM   3950  O   MET A 373       4.479 193.961  18.839  1.00 16.54           O
ATOM   3951  CB  MET A 373       6.149 196.841  19.145  1.00 24.84           C
ATOM   3952 1HB  MET A 373       5.194 197.137  18.711  1.00 46.65           H
ATOM   3953 2HB  MET A 373       6.077 196.935  20.229  1.00 47.67           H
ATOM   3954  CG  MET A 373       7.237 197.788  18.659  1.00 75.73           C
ATOM   3955 1HG  MET A 373       8.190 197.469  19.081  1.00127.80           H
ATOM   3956 2HG  MET A 373       7.306 197.739  17.572  1.00128.52           H
ATOM   3957  SD  MET A 373       6.933 199.497  19.153  1.00167.55           S
ATOM   3958  CE  MET A 373       5.721 200.036  17.940  1.00213.65           C
ATOM   3959 1HE  MET A 373       6.137 199.932  16.937  1.00262.82           H
ATOM   3960 2HE  MET A 373       5.468 201.080  18.120  1.00266.87           H
ATOM   3961 3HE  MET A 373       4.821 199.426  18.025  1.00272.29           H
ATOM   3962  N   LEU A 374       5.564 194.248  20.779  1.00 16.21           N
ATOM   3963  H   LEU A 374       6.264 194.770  21.287  1.00 18.73           H
ATOM   3964  CA  LEU A 374       4.786 193.245  21.503  1.00 15.72           C
ATOM   3965  HA  LEU A 374       4.978 192.270  21.053  1.00 15.69           H
ATOM   3966  C   LEU A 374       3.278 193.469  21.454  1.00 17.57           C
ATOM   3967  O   LEU A 374       2.507 192.510  21.438  1.00 19.77           O
ATOM   3968  CB  LEU A 374       5.222 193.213  22.970  1.00 17.79           C
ATOM   3969 1HB  LEU A 374       5.062 194.208  23.383  1.00 21.10           H
ATOM   3970 2HB  LEU A 374       4.564 192.528  23.505  1.00 20.36           H
ATOM   3971  CG  LEU A 374       6.668 192.806  23.267  1.00 17.75           C
ATOM   3972  HG  LEU A 374       7.335 193.349  22.600  1.00 17.93           H
ATOM   3973  CD1 LEU A 374       7.000 193.204  24.695  1.00 26.19           C
ATOM   3974 1HD1 LEU A 374       6.305 192.720  25.382  1.00 57.94           H
ATOM   3975 2HD1 LEU A 374       6.924 194.286  24.801  1.00 57.37           H
ATOM   3976 3HD1 LEU A 374       8.018 192.893  24.925  1.00 55.92           H
ATOM   3977  CD2 LEU A 374       6.878 191.310  23.073  1.00 20.58           C
ATOM   3978 1HD2 LEU A 374       6.244 190.754  23.761  1.00 49.24           H
ATOM   3979 2HD2 LEU A 374       7.923 191.063  23.264  1.00 52.87           H
ATOM   3980 3HD2 LEU A 374       6.631 191.033  22.048  1.00 47.99           H
ATOM   3981  N   ARG A 375       2.849 194.727  21.440  1.00 20.30           N
ATOM   3982  H   ARG A 375       3.518 195.483  21.478  1.00 21.99           H
ATOM   3983  CA  ARG A 375       1.424 195.038  21.347  1.00 25.19           C
ATOM   3984  HA  ARG A 375       0.890 194.443  22.087  1.00 28.84           H
ATOM   3985  C   ARG A 375       0.877 194.666  19.973  1.00 23.84           C
ATOM   3986  O   ARG A 375      -0.279 194.273  19.840  1.00 30.09           O
ATOM   3987  CB  ARG A 375       1.179 196.524  21.620  1.00 34.15           C
ATOM   3988 1HB  ARG A 375       1.787 196.830  22.472  1.00 44.78           H
ATOM   3989 2HB  ARG A 375       1.498 197.095  20.748  1.00 55.52           H
ATOM   3990  CG  ARG A 375      -0.275 196.853  21.928  1.00 72.38           C
ATOM   3991 1HG  ARG A 375      -0.919 196.391  21.179  1.00124.06           H
ATOM   3992 2HG  ARG A 375      -0.529 196.447  22.908  1.00116.91           H
ATOM   3993  CD  ARG A 375      -0.523 198.355  21.933  1.00137.80           C
ATOM   3994 1HD  ARG A 375      -1.492 198.557  22.392  1.00180.52           H
ATOM   3995 2HD  ARG A 375       0.248 198.842  22.531  1.00189.93           H
ATOM   3996  NE  ARG A 375      -0.503 198.902  20.576  1.00246.21           N
ATOM   3997  HE  ARG A 375       0.370 199.288  20.249  1.00290.08           H
ATOM   3998  CZ  ARG A 375      -1.532 198.921  19.738  1.00399.86           C
ATOM   3999  NH1 ARG A 375      -1.369 199.427  18.534  1.00610.20           N
ATOM   4000 1HH1 ARG A 375      -0.450 199.726  18.247  1.00655.87           H
ATOM   4001 2HH1 ARG A 375      -2.156 199.486  17.907  1.00800.83           H
ATOM   4002  NH2 ARG A 375      -2.725 198.464  20.063  1.00468.04           N
ATOM   4003 1HH2 ARG A 375      -2.877 198.079  20.981  1.00399.65           H
ATOM   4004 2HH2 ARG A 375      -3.468 198.496  19.382  1.00664.53           H
ATOM   4005  N   GLU A 376       1.727 194.791  18.961  1.00 20.74           N
ATOM   4006  H   GLU A 376       2.673 195.090  19.147  1.00 20.92           H
ATOM   4007  CA  GLU A 376       1.369 194.463  17.584  1.00 21.12           C
ATOM   4008  HA  GLU A 376       0.380 194.865  17.364  1.00 24.99           H
ATOM   4009  C   GLU A 376       1.324 192.951  17.382  1.00 18.47           C
ATOM   4010  O   GLU A 376       0.554 192.458  16.561  1.00 21.57           O
ATOM   4011  CB  GLU A 376       2.379 195.059  16.599  1.00 23.53           C
ATOM   4012 1HB  GLU A 376       3.338 194.562  16.741  1.00 46.91           H
ATOM   4013 2HB  GLU A 376       2.038 194.844  15.586  1.00 46.78           H
ATOM   4014  CG  GLU A 376       2.603 196.560  16.730  1.00 62.40           C
ATOM   4015 1HG  GLU A 376       3.054 196.770  17.700  1.00115.96           H
ATOM   4016 2HG  GLU A 376       3.301 196.879  15.955  1.00113.90           H
ATOM   4017  CD  GLU A 376       1.320 197.359  16.602  1.00106.47           C
ATOM   4018  OE1 GLU A 376       0.562 197.147  15.633  1.00170.34           O
ATOM   4019  OE2 GLU A 376       1.077 198.216  17.478  1.00176.13           O
ATOM   4020  N   VAL A 377       2.134 192.213  18.134  1.00 15.46           N
ATOM   4021  H   VAL A 377       2.763 192.677  18.776  1.00 16.28           H
ATOM   4022  CA  VAL A 377       2.119 190.751  18.101  1.00 14.25           C
ATOM   4023  HA  VAL A 377       2.304 190.411  17.083  1.00 15.67           H
ATOM   4024  C   VAL A 377       0.745 190.239  18.521  1.00 15.86           C
ATOM   4025  O   VAL A 377       0.222 189.295  17.931  1.00 18.14           O
ATOM   4026  CB  VAL A 377       3.189 190.129  19.029  1.00 13.74           C
ATOM   4027  HB  VAL A 377       3.065 190.537  20.032  1.00 16.64           H
ATOM   4028  CG1 VAL A 377       3.035 188.613  19.109  1.00 16.43           C
ATOM   4029 1HG1 VAL A 377       2.126 188.366  19.658  1.00 45.59           H
ATOM   4030 2HG1 VAL A 377       3.888 188.182  19.633  1.00 44.25           H
ATOM   4031 3HG1 VAL A 377       2.974 188.191  18.107  1.00 47.31           H
ATOM   4032  CG2 VAL A 377       4.589 190.478  18.532  1.00 16.26           C
ATOM   4033 1HG2 VAL A 377       4.724 190.104  17.517  1.00 45.73           H
ATOM   4034 2HG2 VAL A 377       5.332 190.024  19.187  1.00 44.42           H
ATOM   4035 3HG2 VAL A 377       4.727 191.559  18.538  1.00 46.58           H
ATOM   4036  N   LEU A 378       0.157 190.884  19.522  1.00 18.15           N
ATOM   4037  H   LEU A 378       0.628 191.672  19.943  1.00 19.39           H
ATOM   4038  CA  LEU A 378      -1.175 190.531  20.005  1.00 22.67           C
ATOM   4039  HA  LEU A 378      -1.214 189.462  20.214  1.00 24.64           H
ATOM   4040  C   LEU A 378      -2.238 190.840  18.955  1.00 25.78           C
ATOM   4041  O   LEU A 378      -3.305 190.229  18.934  1.00 36.58           O
ATOM   4042  CB  LEU A 378      -1.484 191.313  21.285  1.00 27.12           C
ATOM   4043 1HB  LEU A 378      -1.431 192.374  21.041  1.00 31.34           H
ATOM   4044 2HB  LEU A 378      -2.514 191.095  21.568  1.00 35.38           H
ATOM   4045  CG  LEU A 378      -0.597 191.064  22.508  1.00 28.13           C
ATOM   4046  HG  LEU A 378       0.449 191.167  22.220  1.00 35.05           H
ATOM   4047  CD1 LEU A 378      -0.901 192.100  23.585  1.00 43.32           C
ATOM   4048 1HD1 LEU A 378      -1.945 192.022  23.887  1.00 77.04           H
ATOM   4049 2HD1 LEU A 378      -0.710 193.099  23.195  1.00 76.40           H
ATOM   4050 3HD1 LEU A 378      -0.261 191.924  24.449  1.00 78.76           H
ATOM   4051  CD2 LEU A 378      -0.816 189.663  23.061  1.00 36.72           C
ATOM   4052 1HD2 LEU A 378      -1.877 189.507  23.258  1.00 68.86           H
ATOM   4053 2HD2 LEU A 378      -0.257 189.543  23.989  1.00 68.29           H
ATOM   4054 3HD2 LEU A 378      -0.468 188.925  22.338  1.00 71.49           H
ATOM   4055  N   GLU A 379      -1.935 191.804  18.092  1.00 23.08           N
ATOM   4056  H   GLU A 379      -1.028 192.244  18.149  1.00 23.01           H
ATOM   4057  CA  GLU A 379      -2.852 192.259  17.051  1.00 26.46           C
ATOM   4058  HA  GLU A 379      -3.872 192.183  17.428  1.00 30.44           H
ATOM   4059  C   GLU A 379      -2.757 191.423  15.775  1.00 25.40           C
ATOM   4060  O   GLU A 379      -3.573 191.569  14.865  1.00 31.40           O
ATOM   4061  CB  GLU A 379      -2.552 193.728  16.737  1.00 33.61           C
ATOM   4062 1HB  GLU A 379      -2.236 194.221  17.656  1.00 52.01           H
ATOM   4063 2HB  GLU A 379      -1.719 193.769  16.035  1.00 65.37           H
ATOM   4064  CG  GLU A 379      -3.717 194.518  16.152  1.00 62.05           C
ATOM   4065 1HG  GLU A 379      -3.328 195.433  15.706  1.00124.68           H
ATOM   4066 2HG  GLU A 379      -4.189 193.928  15.367  1.00106.81           H
ATOM   4067  CD  GLU A 379      -4.766 194.891  17.186  1.00 86.66           C
ATOM   4068  OE1 GLU A 379      -5.816 195.441  16.793  1.00142.86           O
ATOM   4069  OE2 GLU A 379      -4.562 194.656  18.397  1.00147.02           O
ATOM   4070  N   HIS A 380      -1.775 190.530  15.696  1.00 22.28           N
ATOM   4071  H   HIS A 380      -1.124 190.432  16.462  1.00 21.37           H
ATOM   4072  CA  HIS A 380      -1.661 189.650  14.537  1.00 24.28           C
ATOM   4073  HA  HIS A 380      -1.679 190.267  13.639  1.00 28.61           H
ATOM   4074  C   HIS A 380      -2.867 188.713  14.523  1.00 27.17           C
ATOM   4075  O   HIS A 380      -3.246 188.177  15.565  1.00 26.71           O
ATOM   4076  CB  HIS A 380      -0.365 188.833  14.564  1.00 23.03           C
ATOM   4077 1HB  HIS A 380      -0.185 188.490  15.582  1.00 35.32           H
ATOM   4078 2HB  HIS A 380      -0.498 187.957  13.929  1.00 37.86           H
ATOM   4079  CG  HIS A 380       0.833 189.583  14.069  1.00 31.75           C
ATOM   4080  ND1 HIS A 380       1.276 190.777  14.589  1.00 85.96           N
ATOM   4081  HD1 HIS A 380       0.857 191.291  15.353  1.00153.58           H
ATOM   4082  CD2 HIS A 380       1.688 189.309  13.050  1.00 70.68           C
ATOM   4083  HD2 HIS A 380       1.623 188.440  12.411  1.00136.15           H
ATOM   4084  CE1 HIS A 380       2.350 191.162  13.886  1.00119.64           C
ATOM   4085  HE1 HIS A 380       2.898 192.075  14.067  1.00210.29           H
ATOM   4086  NE2 HIS A 380       2.643 190.290  12.941  1.00104.60           N
ATOM   4087  N   PRO A 381      -3.484 188.489  13.350  1.00 34.20           N
ATOM   4088  CA  PRO A 381      -4.696 187.664  13.393  1.00 40.19           C
ATOM   4089  HA  PRO A 381      -5.438 188.148  14.028  1.00 42.70           H
ATOM   4090  C   PRO A 381      -4.492 186.233  13.881  1.00 38.31           C
ATOM   4091  O   PRO A 381      -5.434 185.601  14.355  1.00 43.15           O
ATOM   4092  CB  PRO A 381      -5.177 187.665  11.939  1.00 52.86           C
ATOM   4093 1HB  PRO A 381      -4.832 186.766  11.428  1.00 61.94           H
ATOM   4094 2HB  PRO A 381      -6.265 187.732  11.898  1.00 64.24           H
ATOM   4095  CG  PRO A 381      -4.559 188.876  11.331  1.00 58.82           C
ATOM   4096 1HG  PRO A 381      -4.461 188.760  10.252  1.00 80.35           H
ATOM   4097 2HG  PRO A 381      -5.151 189.759  11.571  1.00 74.73           H
ATOM   4098  CD  PRO A 381      -3.211 188.968  11.983  1.00 42.45           C
ATOM   4099 1HD  PRO A 381      -2.496 188.315  11.482  1.00 44.13           H
ATOM   4100 2HD  PRO A 381      -2.867 190.002  11.984  1.00 45.69           H
ATOM   4101  N   TRP A 382      -3.276 185.712  13.759  1.00 34.71           N
ATOM   4102  H   TRP A 382      -2.544 186.247  13.316  1.00 35.12           H
ATOM   4103  CA  TRP A 382      -2.967 184.380  14.273  1.00 33.99           C
ATOM   4104  HA  TRP A 382      -3.693 183.677  13.867  1.00 40.37           H
ATOM   4105  C   TRP A 382      -3.069 184.311  15.794  1.00 29.85           C
ATOM   4106  O   TRP A 382      -3.458 183.278  16.335  1.00 35.46           O
ATOM   4107  CB  TRP A 382      -1.571 183.942  13.826  1.00 34.30           C
ATOM   4108 1HB  TRP A 382      -1.497 184.063  12.745  1.00 43.24           H
ATOM   4109 2HB  TRP A 382      -0.826 184.586  14.296  1.00 30.66           H
ATOM   4110  CG  TRP A 382      -1.273 182.514  14.180  1.00 35.19           C
ATOM   4111  CD1 TRP A 382      -1.736 181.392  13.561  1.00 58.85           C
ATOM   4112  HD1 TRP A 382      -2.390 181.393  12.701  1.00 85.99           H
ATOM   4113  CD2 TRP A 382      -0.459 182.042  15.265  1.00 23.96           C
ATOM   4114  NE1 TRP A 382      -1.272 180.259  14.177  1.00 58.18           N
ATOM   4115  HE1 TRP A 382      -1.495 179.318  13.885  1.00 83.99           H
ATOM   4116  CE2 TRP A 382      -0.469 180.628  15.222  1.00 35.03           C
ATOM   4117  CE3 TRP A 382       0.312 182.676  16.247  1.00 20.44           C
ATOM   4118  HE3 TRP A 382       0.333 183.753  16.311  1.00 23.31           H
ATOM   4119  CZ2 TRP A 382       0.294 179.851  16.100  1.00 34.37           C
ATOM   4120  HZ2 TRP A 382       0.298 178.774  16.030  1.00 48.10           H
ATOM   4121  CZ3 TRP A 382       1.063 181.901  17.130  1.00 26.92           C
ATOM   4122  HZ3 TRP A 382       1.669 182.384  17.882  1.00 39.59           H
ATOM   4123  CH2 TRP A 382       1.048 180.497  17.047  1.00 29.65           C
ATOM   4124  HH2 TRP A 382       1.648 179.918  17.733  1.00 38.98           H
ATOM   4125  N   ILE A 383      -2.738 185.396  16.486  1.00 24.43           N
ATOM   4126  H   ILE A 383      -2.423 186.225  16.002  1.00 24.25           H
ATOM   4127  CA  ILE A 383      -2.889 185.452  17.939  1.00 22.94           C
ATOM   4128  HA  ILE A 383      -2.675 184.470  18.360  1.00 25.32           H
ATOM   4129  C   ILE A 383      -4.337 185.792  18.278  1.00 27.88           C
ATOM   4130  O   ILE A 383      -4.936 185.167  19.150  1.00 35.90           O
ATOM   4131  CB  ILE A 383      -1.957 186.497  18.596  1.00 19.88           C
ATOM   4132  HB  ILE A 383      -2.159 187.467  18.141  1.00 25.58           H
ATOM   4133  CG1 ILE A 383      -0.479 186.162  18.353  1.00 20.03           C
ATOM   4134 1HG1 ILE A 383      -0.307 186.098  17.279  1.00 37.39           H
ATOM   4135 2HG1 ILE A 383       0.119 186.990  18.733  1.00 37.21           H
ATOM   4136  CG2 ILE A 383      -2.244 186.614  20.094  1.00 27.99           C
ATOM   4137 1HG2 ILE A 383      -3.191 187.134  20.244  1.00 57.98           H
ATOM   4138 2HG2 ILE A 383      -1.450 187.178  20.582  1.00 60.77           H
ATOM   4139 3HG2 ILE A 383      -2.307 185.621  20.539  1.00 59.52           H
ATOM   4140  CD1 ILE A 383       0.039 184.889  19.002  1.00 23.55           C
ATOM   4141 1HD1 ILE A 383       0.021 184.990  20.087  1.00 55.26           H
ATOM   4142 2HD1 ILE A 383       1.066 184.715  18.681  1.00 56.33           H
ATOM   4143 3HD1 ILE A 383      -0.575 184.040  18.704  1.00 56.88           H
ATOM   4144  N   THR A 384      -4.903 186.774  17.584  1.00 28.08           N
ATOM   4145  H   THR A 384      -4.382 187.232  16.849  1.00 26.31           H
ATOM   4146  CA  THR A 384      -6.261 187.230  17.870  1.00 34.63           C
ATOM   4147  HA  THR A 384      -6.298 187.570  18.905  1.00 38.29           H
ATOM   4148  C   THR A 384      -7.291 186.114  17.715  1.00 46.02           C
ATOM   4149  O   THR A 384      -8.218 186.007  18.517  1.00 59.91           O
ATOM   4150  CB  THR A 384      -6.649 188.413  16.960  1.00 36.17           C
ATOM   4151  HB  THR A 384      -6.690 188.072  15.926  1.00 61.77           H
ATOM   4152  OG1 THR A 384      -5.662 189.445  17.076  1.00 62.61           O
ATOM   4153  HG1 THR A 384      -4.804 189.035  17.216  1.00 95.10           H
ATOM   4154  CG2 THR A 384      -8.000 189.002  17.347  1.00 82.20           C
ATOM   4155 1HG2 THR A 384      -8.197 189.884  16.737  1.00130.69           H
ATOM   4156 2HG2 THR A 384      -7.989 189.288  18.399  1.00132.07           H
ATOM   4157 3HG2 THR A 384      -8.787 188.267  17.178  1.00134.84           H
ATOM   4158  N   ALA A 385      -7.147 185.287  16.686  1.00 48.84           N
ATOM   4159  H   ALA A 385      -6.368 185.400  16.052  1.00 45.04           H
ATOM   4160  CA  ALA A 385      -8.107 184.217  16.424  1.00 64.76           C
ATOM   4161  HA  ALA A 385      -9.106 184.596  16.643  1.00 70.47           H
ATOM   4162  C   ALA A 385      -7.897 182.970  17.281  1.00 75.30           C
ATOM   4163  O   ALA A 385      -8.848 182.239  17.552  1.00 97.40           O
ATOM   4164  CB  ALA A 385      -8.060 183.837  14.951  1.00 76.64           C
ATOM   4165 1HB  ALA A 385      -8.269 184.715  14.339  1.00110.89           H
ATOM   4166 2HB  ALA A 385      -8.810 183.071  14.749  1.00109.97           H
ATOM   4167 3HB  ALA A 385      -7.072 183.448  14.703  1.00104.76           H
ATOM   4168  N   ASN A 386      -6.657 182.706  17.681  1.00 72.35           N
ATOM   4169  H   ASN A 386      -5.919 183.367  17.482  1.00 65.16           H
ATOM   4170  CA  ASN A 386      -6.315 181.472  18.383  1.00 94.59           C
ATOM   4171  HA  ASN A 386      -7.147 180.773  18.287  1.00108.60           H
ATOM   4172  C   ASN A 386      -6.048 181.661  19.874  1.00 99.95           C
ATOM   4173  O   ASN A 386      -5.464 180.791  20.522  1.00130.85           O
ATOM   4174  CB  ASN A 386      -5.086 180.842  17.725  1.00109.31           C
ATOM   4175 1HB  ASN A 386      -4.290 181.583  17.676  1.00101.05           H
ATOM   4176 2HB  ASN A 386      -4.739 180.009  18.334  1.00130.69           H
ATOM   4177  CG  ASN A 386      -5.378 180.317  16.338  1.00121.12           C
ATOM   4178  OD1 ASN A 386      -6.228 179.449  16.157  1.00138.40           O
ATOM   4179  ND2 ASN A 386      -4.667 180.832  15.348  1.00128.64           N
ATOM   4180 1HD2 ASN A 386      -4.808 180.491  14.408  1.00144.55           H
ATOM   4181 2HD2 ASN A 386      -4.003 181.566  15.546  1.00128.03           H
ATOM   4182  N   SER A 387      -6.486 182.789  20.421  1.00 85.76           N
ATOM   4183  H   SER A 387      -6.953 183.476  19.845  1.00 75.27           H
ATOM   4184  CA  SER A 387      -6.323 183.085  21.840  1.00 99.22           C
ATOM   4185  HA  SER A 387      -6.337 182.154  22.407  1.00126.27           H
ATOM   4186  C   SER A 387      -7.470 183.974  22.306  1.00102.57           C
ATOM   4187  O   SER A 387      -8.110 184.653  21.503  1.00120.48           O
ATOM   4188  CB  SER A 387      -4.987 183.795  22.078  1.00134.12           C
ATOM   4189 1HB  SER A 387      -4.186 183.205  21.633  1.00170.83           H
ATOM   4190 2HB  SER A 387      -5.014 184.775  21.600  1.00160.91           H
ATOM   4191  OG  SER A 387      -4.730 183.958  23.462  1.00179.70           O
ATOM   4192  HG  SER A 387      -4.050 184.630  23.563  1.00215.76           H
ATOM   4193  N   SER A 388      -7.719 183.988  23.611  1.00122.99           N
ATOM   4194  H   SER A 388      -7.196 183.384  24.228  1.00137.90           H
ATOM   4195  CA  SER A 388      -8.655 184.943  24.195  1.00158.23           C
ATOM   4196  HA  SER A 388      -9.576 184.956  23.612  1.00191.45           H
ATOM   4197  C   SER A 388      -8.017 186.329  24.148  1.00181.80           C
ATOM   4198  O   SER A 388      -6.793 186.457  24.185  1.00292.26           O
ATOM   4199  CB  SER A 388      -8.974 184.557  25.641  1.00206.66           C
ATOM   4200 1HB  SER A 388      -9.438 183.571  25.653  1.00265.47           H
ATOM   4201 2HB  SER A 388      -8.048 184.524  26.216  1.00241.54           H
ATOM   4202  OG  SER A 388      -9.860 185.491  26.235  1.00271.00           O
ATOM   4203  HG  SER A 388      -9.374 186.300  26.413  1.00328.17           H
ATOM   4204  N   LYS A 389      -8.844 187.368  24.088  1.00168.70           N
ATOM   4205  H   LYS A 389      -9.841 187.211  24.077  1.00174.24           H
ATOM   4206  CA  LYS A 389      -8.347 188.742  24.081  1.00227.01           C
ATOM   4207  HA  LYS A 389      -7.757 188.880  23.175  1.00307.22           H
ATOM   4208  C   LYS A 389      -7.425 188.941  25.283  1.00267.13           C
ATOM   4209  O   LYS A 389      -7.603 188.279  26.307  1.00287.30           O
ATOM   4210  CB  LYS A 389      -9.514 189.735  24.084  1.00305.93           C
ATOM   4211 1HB  LYS A 389      -9.123 190.728  23.866  1.00368.74           H
ATOM   4212 2HB  LYS A 389     -10.198 189.465  23.278  1.00367.23           H
ATOM   4213  CG  LYS A 389     -10.306 189.794  25.386  1.00411.07           C
ATOM   4214 2HG  LYS A 389     -10.088 188.908  25.982  1.00455.28           H
ATOM   4215 1HG  LYS A 389     -11.372 189.797  25.155  1.00432.25           H
ATOM   4216  CD  LYS A 389      -9.974 191.032  26.208  1.00620.87           C
ATOM   4217 1HD  LYS A 389     -10.299 190.871  27.236  1.00688.87           H
ATOM   4218 2HD  LYS A 389      -8.895 191.189  26.206  1.00687.47           H
ATOM   4219  CE  LYS A 389     -10.663 192.276  25.673  1.00839.97           C
ATOM   4220 2HE  LYS A 389     -11.744 192.167  25.788  1.00879.38           H
ATOM   4221 1HE  LYS A 389     -10.431 192.397  24.613  1.00888.00           H
ATOM   4222  NZ  LYS A 389     -10.161 193.447  26.459  1.00999.99           N
ATOM   4223 1HZ  LYS A 389      -9.182 193.621  26.263  1.00999.99           H
ATOM   4224 2HZ  LYS A 389     -10.682 194.286  26.242  1.00999.99           H
ATOM   4225 3HZ  LYS A 389     -10.232 193.269  27.453  1.00999.99           H
ATOM   4226  N   PRO A 390      -6.425 189.833  25.181  1.00396.31           N
ATOM   4227  CA  PRO A 390      -5.346 189.849  26.178  1.00575.50           C
ATOM   4228  HA  PRO A 390      -5.022 188.829  26.385  1.00637.48           H
ATOM   4229  C   PRO A 390      -5.681 190.535  27.503  1.00628.80           C
ATOM   4230  O   PRO A 390      -4.872 191.279  28.057  1.00568.03           O
ATOM   4231  CB  PRO A 390      -4.231 190.592  25.436  1.00802.29           C
ATOM   4232 1HB  PRO A 390      -3.556 191.093  26.129  1.00923.82           H
ATOM   4233 2HB  PRO A 390      -3.678 189.903  24.798  1.00978.07           H
ATOM   4234  CG  PRO A 390      -4.972 191.579  24.608  1.00747.91           C
ATOM   4235 1HG  PRO A 390      -5.287 192.424  25.222  1.00798.52           H
ATOM   4236 2HG  PRO A 390      -4.360 191.918  23.772  1.00922.40           H
ATOM   4237  CD  PRO A 390      -6.169 190.816  24.112  1.00512.71           C
ATOM   4238 1HD  PRO A 390      -7.019 191.488  23.988  1.00500.41           H
ATOM   4239 2HD  PRO A 390      -5.933 190.309  23.176  1.00554.93           H
ATOM   4240  N   SER A 391      -6.876 190.263  28.017  1.00868.77           N
ATOM   4241  H   SER A 391      -7.474 189.611  27.529  1.00992.44           H
ATOM   4242  CA  SER A 391      -7.359 190.833  29.272  1.00999.99           C
ATOM   4243  HA  SER A 391      -6.570 190.747  30.018  1.00999.99           H
ATOM   4244  C   SER A 391      -7.737 192.307  29.146  1.00999.99           C
ATOM   4245  O   SER A 391      -8.915 192.666  29.150  1.00999.99           O
ATOM   4246  CB  SER A 391      -8.569 190.035  29.764  1.00999.99           C
ATOM   4247 1HB  SER A 391      -8.862 190.397  30.750  1.00999.99           H
ATOM   4248 2HB  SER A 391      -9.401 190.175  29.075  1.00999.99           H
ATOM   4249  OG  SER A 391      -8.259 188.654  29.843  1.00999.99           O
ATOM   4250  HG  SER A 391      -7.887 188.375  29.002  1.00999.99           H
ATOM   4251  N   ASN A 392      -6.718 193.155  29.046  1.00999.99           N
ATOM   4252  H   ASN A 392      -5.780 192.782  28.989  1.00999.99           H
ATOM   4253  CA  ASN A 392      -6.896 194.603  28.998  1.00999.99           C
ATOM   4254  HA  ASN A 392      -7.493 194.916  29.857  1.00999.99           H
ATOM   4255  C   ASN A 392      -7.635 195.027  27.732  1.00999.99           C
ATOM   4256  O   ASN A 392      -7.525 194.307  26.716  1.00999.99           O
ATOM   4257  OXT ASN A 392      -8.303 196.081  27.772  1.00999.99           O
ATOM   4258  CB  ASN A 392      -5.525 195.284  29.064  1.00999.99           C
ATOM   4259 1HB  ASN A 392      -4.903 194.908  28.252  1.00999.99           H
ATOM   4260 2HB  ASN A 392      -5.652 196.360  28.937  1.00999.99           H
ATOM   4261  CG  ASN A 392      -4.812 195.043  30.378  1.00999.99           C
ATOM   4262  OD1 ASN A 392      -5.296 195.413  31.445  1.00999.99           O
ATOM   4263  ND2 ASN A 392      -3.652 194.408  30.307  1.00999.99           N
ATOM   4264 1HD2 ASN A 392      -3.129 194.242  31.153  1.00999.99           H
ATOM   4265 2HD2 ASN A 392      -3.306 194.084  29.417  1.00999.99           H
TER    4266      ASN A 392 
HETATM 4267  CH3 ACE B 521       5.341 161.909  50.406  1.00999.99           C
HETATM 4268 1HH3 ACE B 521       6.185 162.184  49.774  1.00999.99           H
HETATM 4269 2HH3 ACE B 521       4.438 162.397  50.042  1.00999.99           H
HETATM 4270 3HH3 ACE B 521       5.204 160.829  50.400  1.00999.99           H
HETATM 4271  C   ACE B 521       5.608 162.376  51.823  1.00893.49           C
HETATM 4272  O   ACE B 521       4.871 163.210  52.342  1.00882.75           O
ATOM   4273  N   GLU B 522       6.668 161.833  52.410  1.00769.74           N
ATOM   4274  H   GLU B 522       7.209 161.162  51.886  1.00881.69           H
ATOM   4275  CA  GLU B 522       7.138 162.160  53.757  1.00611.01           C
ATOM   4276  HA  GLU B 522       7.959 161.476  53.971  1.00691.53           H
ATOM   4277  C   GLU B 522       7.755 163.554  53.859  1.00397.29           C
ATOM   4278  O   GLU B 522       8.806 163.714  54.480  1.00390.71           O
ATOM   4279  CB  GLU B 522       6.072 161.864  54.822  1.00761.32           C
ATOM   4280 1HB  GLU B 522       5.201 161.426  54.334  1.00883.86           H
ATOM   4281 2HB  GLU B 522       6.485 161.096  55.475  1.00797.72           H
ATOM   4282  CG  GLU B 522       5.600 163.006  55.717  1.00907.92           C
ATOM   4283 1HG  GLU B 522       5.293 162.579  56.672  1.00999.99           H
ATOM   4284 2HG  GLU B 522       6.426 163.690  55.913  1.00929.28           H
ATOM   4285  CD  GLU B 522       4.419 163.770  55.145  1.00999.99           C
ATOM   4286  OE1 GLU B 522       3.362 163.147  54.908  1.00999.99           O
ATOM   4287  OE2 GLU B 522       4.518 165.003  54.973  1.00999.99           O
ATOM   4288  N   GLU B 523       7.146 164.545  53.216  1.00339.27           N
ATOM   4289  H   GLU B 523       6.259 164.357  52.767  1.00433.28           H
ATOM   4290  CA  GLU B 523       7.704 165.890  53.105  1.00258.70           C
ATOM   4291  HA  GLU B 523       8.779 165.798  52.949  1.00295.56           H
ATOM   4292  C   GLU B 523       7.520 166.751  54.352  1.00175.59           C
ATOM   4293  O   GLU B 523       7.046 167.886  54.288  1.00193.31           O
ATOM   4294  CB  GLU B 523       7.101 166.607  51.893  1.00372.94           C
ATOM   4295 1HB  GLU B 523       6.023 166.696  52.034  1.00461.43           H
ATOM   4296 2HB  GLU B 523       7.522 167.611  51.844  1.00393.71           H
ATOM   4297  CG  GLU B 523       7.364 165.923  50.559  1.00527.14           C
ATOM   4298 1HG  GLU B 523       6.866 164.953  50.543  1.00627.04           H
ATOM   4299 2HG  GLU B 523       6.945 166.537  49.761  1.00618.54           H
ATOM   4300  CD  GLU B 523       8.845 165.724  50.301  1.00614.82           C
ATOM   4301  OE1 GLU B 523       9.647 166.619  50.647  1.00700.19           O
ATOM   4302  OE2 GLU B 523       9.227 164.675  49.740  1.00723.84           O
ATOM   4303  N   SER B 524       7.935 166.211  55.492  1.00157.97           N
ATOM   4304  H   SER B 524       8.264 165.255  55.489  1.00205.24           H
ATOM   4305  CA  SER B 524       7.976 166.974  56.734  1.00144.83           C
ATOM   4306  HA  SER B 524       6.982 167.374  56.933  1.00165.40           H
ATOM   4307  C   SER B 524       8.958 168.133  56.585  1.00104.62           C
ATOM   4308  O   SER B 524      10.031 167.986  55.999  1.00112.78           O
ATOM   4309  CB  SER B 524       8.400 166.067  57.892  1.00228.46           C
ATOM   4310 1HB  SER B 524       7.693 165.241  57.974  1.00280.34           H
ATOM   4311 2HB  SER B 524       9.393 165.668  57.685  1.00296.13           H
ATOM   4312  OG  SER B 524       8.426 166.782  59.115  1.00302.58           O
ATOM   4313  HG  SER B 524       8.789 166.211  59.796  1.00362.74           H
ATOM   4314  N   PHE B 525       8.589 169.290  57.123  1.00 86.47           N
ATOM   4315  H   PHE B 525       7.719 169.349  57.630  1.00103.78           H
ATOM   4316  CA  PHE B 525       9.408 170.494  57.021  1.00 66.51           C
ATOM   4317  HA  PHE B 525      10.122 170.378  56.206  1.00 59.98           H
ATOM   4318  C   PHE B 525      10.184 170.707  58.317  1.00 82.14           C
ATOM   4319  O   PHE B 525       9.673 170.468  59.411  1.00107.16           O
ATOM   4320  CB  PHE B 525       8.524 171.712  56.739  1.00 54.40           C
ATOM   4321 1HB  PHE B 525       7.729 171.750  57.484  1.00 65.83           H
ATOM   4322 2HB  PHE B 525       9.134 172.609  56.845  1.00 52.68           H
ATOM   4323  CG  PHE B 525       7.913 171.720  55.364  1.00 42.85           C
ATOM   4324  CD1 PHE B 525       8.502 172.456  54.342  1.00 34.06           C
ATOM   4325  HD1 PHE B 525       9.387 173.040  54.543  1.00 36.16           H
ATOM   4326  CD2 PHE B 525       6.748 171.009  55.092  1.00 50.77           C
ATOM   4327  HD2 PHE B 525       6.268 170.443  55.877  1.00 65.18           H
ATOM   4328  CE1 PHE B 525       7.962 172.458  53.059  1.00 31.64           C
ATOM   4329  HE1 PHE B 525       8.433 173.033  52.276  1.00 31.47           H
ATOM   4330  CE2 PHE B 525       6.198 171.005  53.812  1.00 49.04           C
ATOM   4331  HE2 PHE B 525       5.304 170.432  53.611  1.00 62.78           H
ATOM   4332  CZ  PHE B 525       6.807 171.729  52.792  1.00 38.68           C
ATOM   4333  HZ  PHE B 525       6.382 171.730  51.799  1.00 43.90           H
ATOM   4334  N   ARG B 526      11.424 171.169  58.189  1.00 76.72           N
ATOM   4335  H   ARG B 526      11.785 171.375  57.266  1.00 65.00           H
ATOM   4336  CA  ARG B 526      12.299 171.418  59.333  1.00 94.06           C
ATOM   4337  HA  ARG B 526      11.807 171.089  60.249  1.00111.56           H
ATOM   4338  C   ARG B 526      12.592 172.908  59.454  1.00 89.72           C
ATOM   4339  O   ARG B 526      12.428 173.660  58.496  1.00 74.65           O
ATOM   4340  CB  ARG B 526      13.617 170.660  59.158  1.00107.78           C
ATOM   4341 1HB  ARG B 526      14.089 170.986  58.231  1.00125.21           H
ATOM   4342 2HB  ARG B 526      14.274 170.927  59.986  1.00137.98           H
ATOM   4343  CG  ARG B 526      13.479 169.143  59.131  1.00133.32           C
ATOM   4344 1HG  ARG B 526      12.914 168.827  60.009  1.00175.48           H
ATOM   4345 2HG  ARG B 526      12.937 168.840  58.235  1.00162.30           H
ATOM   4346  CD  ARG B 526      14.841 168.462  59.153  1.00154.75           C
ATOM   4347 1HD  ARG B 526      15.416 168.859  59.990  1.00178.59           H
ATOM   4348 2HD  ARG B 526      14.697 167.392  59.307  1.00201.76           H
ATOM   4349  NE  ARG B 526      15.584 168.666  57.910  1.00193.90           N
ATOM   4350  HE  ARG B 526      15.074 169.047  57.127  1.00232.55           H
ATOM   4351  CZ  ARG B 526      16.870 168.391  57.731  1.00260.37           C
ATOM   4352  NH1 ARG B 526      17.634 167.906  58.690  1.00299.70           N
ATOM   4353 1HH1 ARG B 526      17.233 167.710  59.593  1.00288.54           H
ATOM   4354 2HH1 ARG B 526      18.615 167.757  58.510  1.00397.74           H
ATOM   4355  NH2 ARG B 526      17.408 168.585  56.545  1.00377.00           N
ATOM   4356 1HH2 ARG B 526      16.827 168.919  55.792  1.00428.92           H
ATOM   4357 2HH2 ARG B 526      18.391 168.408  56.411  1.00469.68           H
ATOM   4358  N   ASP B 527      13.039 173.332  60.630  1.00112.67           N
ATOM   4359  H   ASP B 527      13.138 172.685  61.398  1.00132.19           H
ATOM   4360  CA  ASP B 527      13.468 174.715  60.812  1.00122.13           C
ATOM   4361  HA  ASP B 527      12.628 175.380  60.610  1.00117.70           H
ATOM   4362  C   ASP B 527      14.590 175.007  59.816  1.00116.22           C
ATOM   4363  O   ASP B 527      15.353 174.104  59.468  1.00122.11           O
ATOM   4364  CB  ASP B 527      13.965 174.946  62.241  1.00159.28           C
ATOM   4365 1HB  ASP B 527      14.702 174.181  62.488  1.00188.44           H
ATOM   4366 2HB  ASP B 527      14.446 175.923  62.294  1.00182.72           H
ATOM   4367  CG  ASP B 527      12.843 174.905  63.260  1.00193.80           C
ATOM   4368  OD1 ASP B 527      13.026 174.288  64.331  1.00253.25           O
ATOM   4369  OD2 ASP B 527      11.776 175.498  62.996  1.00250.36           O
ATOM   4370  N   PRO B 528      14.712 176.255  59.335  1.00114.36           N
ATOM   4371  CA  PRO B 528      15.757 176.468  58.327  1.00116.45           C
ATOM   4372  HA  PRO B 528      15.521 175.899  57.427  1.00102.18           H
ATOM   4373  C   PRO B 528      17.163 176.098  58.790  1.00145.81           C
ATOM   4374  O   PRO B 528      18.002 175.712  57.980  1.00150.45           O
ATOM   4375  CB  PRO B 528      15.670 177.969  58.039  1.00122.59           C
ATOM   4376 1HB  PRO B 528      16.399 178.510  58.642  1.00155.79           H
ATOM   4377 2HB  PRO B 528      15.832 178.166  56.979  1.00114.94           H
ATOM   4378  CG  PRO B 528      14.287 178.357  58.433  1.00118.11           C
ATOM   4379 1HG  PRO B 528      14.240 179.413  58.697  1.00143.21           H
ATOM   4380 2HG  PRO B 528      13.591 178.133  57.625  1.00112.08           H
ATOM   4381  CD  PRO B 528      13.982 177.502  59.628  1.00116.67           C
ATOM   4382 1HD  PRO B 528      14.366 177.966  60.537  1.00137.08           H
ATOM   4383 2HD  PRO B 528      12.909 177.325  59.704  1.00108.89           H
ATOM   4384  N   ALA B 529      17.419 176.213  60.089  1.00177.06           N
ATOM   4385  H   ALA B 529      16.680 176.504  60.712  1.00181.77           H
ATOM   4386  CA  ALA B 529      18.729 175.912  60.661  1.00216.47           C
ATOM   4387  HA  ALA B 529      19.478 176.517  60.151  1.00232.65           H
ATOM   4388  C   ALA B 529      19.134 174.449  60.494  1.00210.37           C
ATOM   4389  O   ALA B 529      20.321 174.138  60.410  1.00243.12           O
ATOM   4390  CB  ALA B 529      18.735 176.283  62.137  1.00266.67           C
ATOM   4391 1HB  ALA B 529      19.730 176.112  62.551  1.00318.64           H
ATOM   4392 2HB  ALA B 529      18.011 175.669  62.673  1.00304.52           H
ATOM   4393 3HB  ALA B 529      18.474 177.335  62.253  1.00302.31           H
ATOM   4394  N   GLU B 530      18.161 173.545  60.458  1.00182.76           N
ATOM   4395  H   GLU B 530      17.196 173.846  60.500  1.00166.26           H
ATOM   4396  CA  GLU B 530      18.439 172.117  60.333  1.00186.69           C
ATOM   4397  HA  GLU B 530      19.274 171.854  60.983  1.00219.58           H
ATOM   4398  C   GLU B 530      18.820 171.744  58.903  1.00173.42           C
ATOM   4399  O   GLU B 530      19.625 170.842  58.680  1.00214.03           O
ATOM   4400  CB  GLU B 530      17.210 171.297  60.737  1.00182.83           C
ATOM   4401 1HB  GLU B 530      16.391 171.550  60.064  1.00209.21           H
ATOM   4402 2HB  GLU B 530      17.443 170.241  60.608  1.00214.98           H
ATOM   4403  CG  GLU B 530      16.738 171.514  62.169  1.00195.61           C
ATOM   4404 1HG  GLU B 530      16.419 172.550  62.288  1.00205.66           H
ATOM   4405 2HG  GLU B 530      15.880 170.868  62.356  1.00263.37           H
ATOM   4406  CD  GLU B 530      17.819 171.207  63.190  1.00232.82           C
ATOM   4407  OE1 GLU B 530      18.063 172.051  64.079  1.00299.38           O
ATOM   4408  OE2 GLU B 530      18.421 170.115  63.118  1.00287.46           O
ATOM   4409  N   VAL B 531      18.223 172.437  57.939  1.00137.64           N
ATOM   4410  H   VAL B 531      17.578 173.173  58.193  1.00121.91           H
ATOM   4411  CA  VAL B 531      18.472 172.177  56.523  1.00137.73           C
ATOM   4412  HA  VAL B 531      18.624 171.107  56.385  1.00150.08           H
ATOM   4413  C   VAL B 531      19.731 172.902  56.060  1.00158.64           C
ATOM   4414  O   VAL B 531      20.539 172.357  55.308  1.00186.59           O
ATOM   4415  CB  VAL B 531      17.285 172.627  55.641  1.00121.68           C
ATOM   4416  HB  VAL B 531      17.145 173.701  55.763  1.00120.90           H
ATOM   4417  CG1 VAL B 531      17.564 172.338  54.170  1.00142.09           C
ATOM   4418 1HG1 VAL B 531      16.688 172.593  53.573  1.00174.99           H
ATOM   4419 2HG1 VAL B 531      17.793 171.280  54.037  1.00179.03           H
ATOM   4420 3HG1 VAL B 531      18.408 172.937  53.830  1.00179.08           H
ATOM   4421  CG2 VAL B 531      16.000 171.926  56.072  1.00120.46           C
ATOM   4422 1HG2 VAL B 531      15.708 172.267  57.066  1.00148.57           H
ATOM   4423 2HG2 VAL B 531      16.153 170.848  56.090  1.00152.84           H
ATOM   4424 3HG2 VAL B 531      15.200 172.157  55.370  1.00152.23           H
ATOM   4425  N   LEU B 532      19.899 174.135  56.524  1.00163.51           N
ATOM   4426  H   LEU B 532      19.225 174.513  57.176  1.00153.86           H
ATOM   4427  CA  LEU B 532      21.037 174.968  56.146  1.00199.93           C
ATOM   4428  HA  LEU B 532      21.253 174.820  55.088  1.00215.59           H
ATOM   4429  C   LEU B 532      22.294 174.601  56.930  1.00234.64           C
ATOM   4430  O   LEU B 532      23.384 175.081  56.621  1.00296.57           O
ATOM   4431  CB  LEU B 532      20.695 176.440  56.390  1.00211.59           C
ATOM   4432 1HB  LEU B 532      20.451 176.550  57.447  1.00205.86           H
ATOM   4433 2HB  LEU B 532      21.588 177.034  56.198  1.00253.31           H
ATOM   4434  CG  LEU B 532      19.546 177.038  55.572  1.00219.22           C
ATOM   4435  HG  LEU B 532      18.675 176.388  55.644  1.00231.55           H
ATOM   4436  CD1 LEU B 532      19.177 178.400  56.148  1.00235.42           C
ATOM   4437 1HD1 LEU B 532      20.032 179.072  56.084  1.00278.61           H
ATOM   4438 2HD1 LEU B 532      18.885 178.285  57.192  1.00278.64           H
ATOM   4439 3HD1 LEU B 532      18.341 178.819  55.589  1.00277.53           H
ATOM   4440  CD2 LEU B 532      19.920 177.180  54.101  1.00315.80           C
ATOM   4441 1HD2 LEU B 532      19.098 177.651  53.562  1.00380.23           H
ATOM   4442 2HD2 LEU B 532      20.104 176.195  53.673  1.00376.80           H
ATOM   4443 3HD2 LEU B 532      20.817 177.792  54.004  1.00375.88           H
ATOM   4444  N   GLY B 533      22.132 173.742  57.931  1.00261.87           N
ATOM   4445  H   GLY B 533      21.206 173.402  58.149  1.00289.49           H
ATOM   4446  CA  GLY B 533      23.250 173.252  58.718  1.00324.21           C
ATOM   4447 1HA  GLY B 533      24.023 174.019  58.759  1.00371.23           H
ATOM   4448 2HA  GLY B 533      22.905 173.056  59.733  1.00370.99           H
ATOM   4449  C   GLY B 533      23.869 171.979  58.172  1.00351.90           C
ATOM   4450  O   GLY B 533      24.737 171.383  58.810  1.00435.87           O
ATOM   4451  N   THR B 534      23.438 171.558  56.988  1.00354.87           N
ATOM   4452  H   THR B 534      22.734 172.093  56.498  1.00331.14           H
ATOM   4453  CA  THR B 534      23.978 170.365  56.343  1.00464.80           C
ATOM   4454  HA  THR B 534      24.530 169.785  57.082  1.00518.01           H
ATOM   4455  C   THR B 534      24.942 170.771  55.234  1.00555.44           C
ATOM   4456  O   THR B 534      24.850 171.870  54.688  1.00677.41           O
ATOM   4457  CB  THR B 534      22.877 169.469  55.735  1.00542.25           C
ATOM   4458  HB  THR B 534      23.345 168.609  55.257  1.00643.26           H
ATOM   4459  OG1 THR B 534      22.140 170.205  54.751  1.00589.01           O
ATOM   4460  HG1 THR B 534      21.706 170.944  55.183  1.00582.99           H
ATOM   4461  CG2 THR B 534      21.912 168.971  56.805  1.00607.68           C
ATOM   4462 1HG2 THR B 534      21.197 168.283  56.356  1.00663.06           H
ATOM   4463 2HG2 THR B 534      21.374 169.815  57.237  1.00666.42           H
ATOM   4464 3HG2 THR B 534      22.466 168.454  57.589  1.00669.62           H
ATOM   4465  N   GLY B 535      25.883 169.889  54.911  1.00600.36           N
ATOM   4466  H   GLY B 535      25.932 168.996  55.380  1.00592.41           H
ATOM   4467  CA  GLY B 535      26.847 170.183  53.866  1.00763.85           C
ATOM   4468 1HA  GLY B 535      27.250 171.182  54.034  1.00862.85           H
ATOM   4469 2HA  GLY B 535      27.665 169.464  53.909  1.00869.22           H
ATOM   4470  C   GLY B 535      26.233 170.134  52.481  1.00824.12           C
ATOM   4471  O   GLY B 535      25.437 169.246  52.176  1.00873.77           O
ATOM   4472  N   ALA B 536      26.600 171.094  51.638  1.00943.05           N
ATOM   4473  H   ALA B 536      27.250 171.804  51.941  1.00986.95           H
ATOM   4474  CA  ALA B 536      26.073 171.172  50.279  1.00999.99           C
ATOM   4475  HA  ALA B 536      24.986 171.106  50.325  1.00999.99           H
ATOM   4476  C   ALA B 536      26.568 170.016  49.413  1.00999.99           C
ATOM   4477  O   ALA B 536      25.806 169.611  48.510  1.00999.99           O
ATOM   4478  OXT ALA B 536      27.701 169.542  49.637  1.00999.99           O
ATOM   4479  CB  ALA B 536      26.452 172.507  49.649  1.00999.99           C
ATOM   4480 1HB  ALA B 536      27.537 172.584  49.582  1.00999.99           H
ATOM   4481 2HB  ALA B 536      26.066 173.324  50.259  1.00999.99           H
ATOM   4482 3HB  ALA B 536      26.024 172.572  48.649  1.00999.99           H
TER    4483      ALA B 536 
CONECT    1    2    3    4    5                              
CONECT    2    1                                             
CONECT    3    1                                             
CONECT    4    1                                             
CONECT    5    1    6    7                                   
CONECT    6    5                                             
CONECT    7    5    8    9                                   
CONECT 2574 2572 2575 2587                                   
CONECT 2587 2574 2588 2589                                   
CONECT 2588 2587                                             
CONECT 2589 2587 2590 2591 2592                              
CONECT 2590 2589                                             
CONECT 2591 2589                                             
CONECT 2592 2589                                             
CONECT 2593 2594 2595 2596 2597                              
CONECT 2594 2593                                             
CONECT 2595 2593                                             
CONECT 2596 2593                                             
CONECT 2597 2593 2598 2599                                   
CONECT 2598 2597                                             
CONECT 2599 2597 2600 2601                                   
CONECT 4267 4268 4269 4270 4271                              
CONECT 4268 4267                                             
CONECT 4269 4267                                             
CONECT 4270 4267                                             
CONECT 4271 4267 4272 4273                                   
CONECT 4272 4271                                             
CONECT 4273 4271 4274 4275                                   
END
