# Supplementary material for: Constrained TACC3 peptidomimetics for a non-canonical protein–protein interface elucidate allosteric communication in Aurora-A kinase
Source: Chem Sci. 2024 Nov 28;16(1):354–63. doi: 10.1039/d4sc06100d (PMC11604048; doi:10.1039/d4sc06100d)
Supplement: SC-016-D4SC06100D-s001 [file SC-016-D4SC06100D-s001.zip › aura_tacc3 522_536_run2_energymin.pdb]

REMARK YASARA *************************************************************
REMARK YASARA *                                                           *
REMARK YASARA *                     Y  A  S  A  R  A                      *
REMARK YASARA *                                                           *
REMARK YASARA *   Yet Another Scientific Artificial Reality Application   *
REMARK YASARA *                                                           *
REMARK YASARA *            MOLECULE STRUCTURE FILE, PDB FORMAT            *
REMARK YASARA *                                                           *
REMARK YASARA * Just use YASARA every day to make your questions go away! *
REMARK YASARA *                                                           *
REMARK YASARA *                      www.YASARA.org                       *
REMARK YASARA *                                                           *
REMARK YASARA *************************************************************
REMARK YASARA
REMARK YASARA Written on:        Wed Oct 23 07:50:55 2024
REMARK YASARA Number of models: 1
REMARK YASARA Number of atoms:   4481
REMARK YASARA Please address questions or suggestions to: Eliza@yasara.org
REMARK YASARA
REMARK   2 RESOLUTION. 2.02 ANGSTROMS.
REMARK 350 COORDINATES FOR A COMPLETE MULTIMER REPRESENTING THE KNOWN
REMARK 350 BIOLOGICALLY SIGNIFICANT OLIGOMERIZATION STATE OF THE
REMARK 350 MOLECULE CAN BE GENERATED BY APPLYING BIOMT TRANSFORMATIONS
REMARK 350 GIVEN BELOW. BOTH NON-CRYSTALLOGRAPHIC AND
REMARK 350 CRYSTALLOGRAPHIC OPERATIONS ARE GIVEN.
REMARK 350
REMARK 350 BIOMOLECULE: 1
REMARK 350 APPLY THE FOLLOWING TO CHAINS: A
REMARK 350   BIOMT1   1  1.000000  0.000000  0.000000        0.00000
REMARK 350   BIOMT2   1  0.000000  1.000000  0.000000        0.00000
REMARK 350   BIOMT3   1  0.000000  0.000000  1.000000        0.00000
COMPND    MOL_ID: 1;
COMPND   2 MOLECULE: AURORA KINASE A;
COMPND   3 CHAIN: A;
SEQRES   1 A  258  ARG GLN TRP ALA LEU GLU ASP PHE GLU ILE GLY ARG PRO 
SEQRES   2 A  258  LEU GLY LYS GLY LYS PHE GLY ASN VAL TYR LEU ALA ARG 
SEQRES   3 A  258  GLU LYS GLN SER LYS PHE ILE LEU ALA LEU LYS VAL LEU 
SEQRES   4 A  258  PHE LYS ALA GLN LEU GLU LYS ALA GLY VAL GLU HIS GLN 
SEQRES   5 A  258  LEU ARG ARG GLU VAL GLU ILE GLN SER HIS LEU ARG HIS 
SEQRES   6 A  258  PRO ASN ILE LEU ARG LEU TYR GLY TYR PHE HIS ASP ALA 
SEQRES   7 A  258  THR ARG VAL TYR LEU ILE LEU GLU TYR ALA PRO LEU GLY 
SEQRES   8 A  258  THR VAL TYR ARG GLU LEU GLN LYS LEU SER LYS PHE ASP 
SEQRES   9 A  258  GLU GLN ARG THR ALA THR TYR ILE THR GLU LEU ALA ASN 
SEQRES  10 A  258  ALA LEU SER TYR CYS HIS SER LYS ARG VAL ILE HIS ARG 
SEQRES  11 A  258  ASP ILE LYS PRO GLU ASN LEU LEU LEU GLY SER ALA GLY 
SEQRES  12 A  258  GLU LEU LYS ILE ALA ASN PHE GLY TRP SER VAL HIS ALA 
SEQRES  13 A  258  GLY THR LEU ASP TYR LEU PRO PRO GLU MET ILE GLU GLY 
SEQRES  14 A  258  ARG MET HIS ASP GLU LYS VAL ASP LEU TRP SER LEU GLY 
SEQRES  15 A  258  VAL LEU CYS TYR GLU PHE LEU VAL GLY LYS PRO PRO PHE 
SEQRES  16 A  258  GLU ALA ASN THR TYR GLN GLU THR TYR LYS ARG ILE SER 
SEQRES  17 A  258  ARG VAL GLU PHE THR PHE PRO ASP PHE VAL THR GLU GLY 
SEQRES  18 A  258  ALA ARG ASP LEU ILE SER ARG LEU LEU LYS HIS ASN PRO 
SEQRES  19 A  258  SER GLN ARG PRO MET LEU ARG GLU VAL LEU GLU HIS PRO 
SEQRES  20 A  258  TRP ILE THR ALA ASN SER SER LYS PRO SER ASN 
SEQRES   1 B   15  GLU GLU SER PHE ARG ASP PRO ALA GLU VAL LEU GLY THR 
SEQRES   2 B   15  GLY ALA 
LINK         C   ACE A 125                 N   ARG A 126                  1.33
LINK         C   HIS A 280                 N   NME A 281                  1.34
LINK         C   ACE A 289                 N   ALA A 290                  1.33
LINK         C   ACE B 521                 N   GLU B 522                  1.33
CRYST1  137.040  137.040  137.040  90.00  90.00  90.00 I 2 3        24
ORIGX1      1.000000  0.000000  0.000000        0.00000
ORIGX2      0.000000  1.000000  0.000000        0.00000
ORIGX3      0.000000  0.000000  1.000000        0.00000
SCALE1      0.007297  0.000000  0.000000        0.00000
SCALE2      0.000000  0.007297  0.000000        0.00000
SCALE3      0.000000  0.000000  0.007297        0.00000
HETATM    1  CH3 ACE A 125      -9.180 156.495  22.926  1.00 72.14           C
HETATM    2 1HH3 ACE A 125     -10.152 156.001  22.906  1.00 72.14           H
HETATM    3 2HH3 ACE A 125      -8.475 155.888  23.493  1.00 72.14           H
HETATM    4 3HH3 ACE A 125      -8.815 156.620  21.906  1.00 72.14           H
HETATM    5  C   ACE A 125      -9.312 157.837  23.598  1.00 72.14           C
HETATM    6  O   ACE A 125     -10.355 158.131  24.178  1.00 72.14           O
ATOM      7  N   ARG A 126      -8.236 158.627  23.584  1.00 72.14           N
ATOM      8  H   ARG A 126      -7.424 158.324  23.066  1.00 72.14           H
ATOM      9  CA  ARG A 126      -8.097 159.880  24.339  1.00 64.21           C
ATOM     10  HA  ARG A 126      -9.073 160.363  24.372  1.00 64.21           H
ATOM     11  C   ARG A 126      -7.101 160.852  23.677  1.00 59.66           C
ATOM     12  O   ARG A 126      -6.088 160.416  23.120  1.00 62.07           O
ATOM     13  CB  ARG A 126      -7.675 159.532  25.782  1.00  0.00           C
ATOM     14 1HB  ARG A 126      -8.235 158.655  26.109  1.00  0.00           H
ATOM     15 2HB  ARG A 126      -6.614 159.284  25.801  1.00  0.00           H
ATOM     16  CG  ARG A 126      -7.927 160.673  26.788  1.00  0.00           C
ATOM     17 1HG  ARG A 126      -7.340 161.547  26.504  1.00  0.00           H
ATOM     18 2HG  ARG A 126      -8.983 160.941  26.772  1.00  0.00           H
ATOM     19  CD  ARG A 126      -7.545 160.275  28.227  1.00  0.00           C
ATOM     20 1HD  ARG A 126      -6.493 159.992  28.244  1.00  0.00           H
ATOM     21 2HD  ARG A 126      -7.668 161.134  28.887  1.00  0.00           H
ATOM     22  NE  ARG A 126      -8.344 159.154  28.760  1.00  0.00           N
ATOM     23  HE  ARG A 126      -7.928 158.243  28.626  1.00  0.00           H
ATOM     24  CZ  ARG A 126      -9.473 159.276  29.471  1.00  0.00           C
ATOM     25  NH1 ARG A 126     -10.073 158.219  29.934  1.00  0.00           N
ATOM     26 1HH1 ARG A 126      -9.705 157.303  29.719  1.00  0.00           H
ATOM     27 2HH1 ARG A 126     -10.970 158.308  30.388  1.00  0.00           H
ATOM     28  NH2 ARG A 126     -10.028 160.423  29.725  1.00  0.00           N
ATOM     29 1HH2 ARG A 126      -9.657 161.258  29.295  1.00  0.00           H
ATOM     30 2HH2 ARG A 126     -10.723 160.496  30.454  1.00  0.00           H
ATOM     31  N   GLN A 127      -7.403 162.148  23.754  1.00 60.44           N
ATOM     32  H   GLN A 127      -8.279 162.388  24.196  1.00 60.44           H
ATOM     33  CA  GLN A 127      -6.600 163.295  23.272  1.00 59.82           C
ATOM     34  HA  GLN A 127      -5.540 163.068  23.388  1.00 59.82           H
ATOM     35  C   GLN A 127      -6.922 164.532  24.134  1.00 52.83           C
ATOM     36  O   GLN A 127      -8.023 164.612  24.690  1.00 52.41           O
ATOM     37  CB  GLN A 127      -6.895 163.647  21.794  1.00 56.47           C
ATOM     38 1HB  GLN A 127      -7.876 164.116  21.730  1.00 56.47           H
ATOM     39 2HB  GLN A 127      -6.176 164.407  21.487  1.00 56.47           H
ATOM     40  CG  GLN A 127      -6.847 162.501  20.749  1.00 69.03           C
ATOM     41 1HG  GLN A 127      -6.749 162.947  19.759  1.00 69.03           H
ATOM     42 2HG  GLN A 127      -5.965 161.884  20.919  1.00 69.03           H
ATOM     43  CD  GLN A 127      -8.088 161.600  20.761  1.00 74.60           C
ATOM     44  OE1 GLN A 127      -9.109 161.883  21.368  1.00 75.42           O
ATOM     45  NE2 GLN A 127      -8.071 160.478  20.085  1.00 78.58           N
ATOM     46 1HE2 GLN A 127      -8.855 159.845  20.160  1.00 78.58           H
ATOM     47 2HE2 GLN A 127      -7.291 160.247  19.487  1.00 78.58           H
ATOM     48  N   TRP A 128      -6.018 165.516  24.208  1.00 49.44           N
ATOM     49  H   TRP A 128      -5.138 165.438  23.718  1.00 49.44           H
ATOM     50  CA  TRP A 128      -6.261 166.767  24.931  1.00 49.56           C
ATOM     51  HA  TRP A 128      -6.535 166.496  25.950  1.00 49.56           H
ATOM     52  C   TRP A 128      -7.430 167.583  24.328  1.00 47.81           C
ATOM     53  O   TRP A 128      -7.511 167.767  23.112  1.00 55.16           O
ATOM     54  CB  TRP A 128      -4.987 167.617  25.037  1.00 42.68           C
ATOM     55 1HB  TRP A 128      -4.503 167.669  24.061  1.00 42.68           H
ATOM     56 2HB  TRP A 128      -5.281 168.630  25.314  1.00 42.68           H
ATOM     57  CG  TRP A 128      -3.988 167.111  26.044  1.00 43.28           C
ATOM     58  CD1 TRP A 128      -2.724 166.701  25.801  1.00 45.28           C
ATOM     59  HD1 TRP A 128      -2.224 166.658  24.844  1.00 45.28           H
ATOM     60  CD2 TRP A 128      -4.172 166.945  27.483  1.00 38.96           C
ATOM     61  NE1 TRP A 128      -2.131 166.276  26.944  1.00 43.54           N
ATOM     62  HE1 TRP A 128      -1.208 165.869  26.992  1.00 43.54           H
ATOM     63  CE2 TRP A 128      -2.975 166.384  28.021  1.00 45.43           C
ATOM     64  CE3 TRP A 128      -5.243 167.163  28.378  1.00 37.20           C
ATOM     65  HE3 TRP A 128      -6.169 167.574  28.003  1.00 37.20           H
ATOM     66  CZ2 TRP A 128      -2.854 166.048  29.375  1.00 47.61           C
ATOM     67  HZ2 TRP A 128      -1.935 165.618  29.745  1.00 47.61           H
ATOM     68  CZ3 TRP A 128      -5.137 166.808  29.734  1.00 44.09           C
ATOM     69  HZ3 TRP A 128      -5.982 166.954  30.391  1.00 44.09           H
ATOM     70  CH2 TRP A 128      -3.946 166.253  30.231  1.00 48.02           C
ATOM     71  HH2 TRP A 128      -3.873 165.970  31.271  1.00 48.02           H
ATOM     72  N   ALA A 129      -8.311 168.077  25.201  1.00 47.86           N
ATOM     73  H   ALA A 129      -8.200 167.839  26.176  1.00 47.86           H
ATOM     74  CA  ALA A 129      -9.477 168.913  24.868  1.00 48.24           C
ATOM     75  HA  ALA A 129      -9.194 169.646  24.112  1.00 48.24           H
ATOM     76  C   ALA A 129      -9.992 169.688  26.106  1.00 47.89           C
ATOM     77  O   ALA A 129      -9.543 169.453  27.228  1.00 41.64           O
ATOM     78  CB  ALA A 129     -10.568 168.008  24.291  1.00 47.82           C
ATOM     79 1HB  ALA A 129     -10.232 167.620  23.330  1.00 47.82           H
ATOM     80 2HB  ALA A 129     -11.487 168.579  24.151  1.00 47.82           H
ATOM     81 3HB  ALA A 129     -10.755 167.179  24.973  1.00 47.82           H
ATOM     82  N   LEU A 130     -10.944 170.607  25.904  1.00 46.98           N
ATOM     83  H   LEU A 130     -11.321 170.735  24.976  1.00 46.98           H
ATOM     84  CA  LEU A 130     -11.411 171.537  26.937  1.00 45.96           C
ATOM     85  HA  LEU A 130     -10.529 171.978  27.402  1.00 45.96           H
ATOM     86  C   LEU A 130     -12.249 170.869  28.052  1.00 43.85           C
ATOM     87  O   LEU A 130     -12.198 171.299  29.201  1.00 39.86           O
ATOM     88  CB  LEU A 130     -12.221 172.652  26.238  1.00 45.31           C
ATOM     89 1HB  LEU A 130     -11.633 173.025  25.399  1.00 45.31           H
ATOM     90 2HB  LEU A 130     -13.130 172.208  25.831  1.00 45.31           H
ATOM     91  CG  LEU A 130     -12.628 173.844  27.124  1.00 39.28           C
ATOM     92  HG  LEU A 130     -13.330 173.491  27.879  1.00 39.28           H
ATOM     93  CD1 LEU A 130     -11.431 174.517  27.805  1.00 37.61           C
ATOM     94 1HD1 LEU A 130     -11.767 175.421  28.314  1.00 37.61           H
ATOM     95 2HD1 LEU A 130     -10.683 174.777  27.056  1.00 37.61           H
ATOM     96 3HD1 LEU A 130     -10.996 173.831  28.532  1.00 37.61           H
ATOM     97  CD2 LEU A 130     -13.321 174.895  26.256  1.00 37.68           C
ATOM     98 1HD2 LEU A 130     -13.665 175.717  26.885  1.00 37.68           H
ATOM     99 2HD2 LEU A 130     -14.175 174.437  25.757  1.00 37.68           H
ATOM    100 3HD2 LEU A 130     -12.624 175.275  25.509  1.00 37.68           H
ATOM    101  N   GLU A 131     -13.007 169.819  27.726  1.00 44.79           N
ATOM    102  H   GLU A 131     -12.989 169.487  26.772  1.00 44.79           H
ATOM    103  CA  GLU A 131     -14.070 169.290  28.586  1.00 40.08           C
ATOM    104  HA  GLU A 131     -14.663 170.151  28.895  1.00 40.08           H
ATOM    105  C   GLU A 131     -13.565 168.584  29.870  1.00 38.50           C
ATOM    106  O   GLU A 131     -14.370 168.252  30.737  1.00 37.94           O
ATOM    107  CB  GLU A 131     -14.973 168.350  27.760  1.00 41.71           C
ATOM    108 1HB  GLU A 131     -15.166 168.816  26.794  1.00 41.71           H
ATOM    109 2HB  GLU A 131     -14.433 167.425  27.558  1.00 41.71           H
ATOM    110  CG  GLU A 131     -16.343 167.970  28.382  1.00 42.31           C
ATOM    111 1HG  GLU A 131     -16.951 167.498  27.611  1.00 42.31           H
ATOM    112 2HG  GLU A 131     -16.181 167.234  29.170  1.00 42.31           H
ATOM    113  CD  GLU A 131     -17.131 169.150  28.971  1.00 52.31           C
ATOM    114  OE1 GLU A 131     -17.042 170.278  28.430  1.00 52.01           O
ATOM    115  OE2 GLU A 131     -17.839 168.954  29.989  1.00 53.16           O
ATOM    116  N   ASP A 132     -12.262 168.349  30.034  1.00 36.79           N
ATOM    117  H   ASP A 132     -11.615 168.645  29.317  1.00 36.79           H
ATOM    118  CA  ASP A 132     -11.667 167.832  31.275  1.00 36.72           C
ATOM    119  HA  ASP A 132     -12.343 167.094  31.706  1.00 36.72           H
ATOM    120  C   ASP A 132     -11.456 168.943  32.346  1.00 40.71           C
ATOM    121  O   ASP A 132     -11.207 168.641  33.514  1.00 36.58           O
ATOM    122  CB  ASP A 132     -10.351 167.087  30.970  1.00 36.92           C
ATOM    123 1HB  ASP A 132      -9.659 167.776  30.486  1.00 36.92           H
ATOM    124 2HB  ASP A 132      -9.908 166.768  31.914  1.00 36.92           H
ATOM    125  CG  ASP A 132     -10.495 165.843  30.067  1.00 45.68           C
ATOM    126  OD1 ASP A 132     -11.619 165.505  29.622  1.00 44.42           O
ATOM    127  OD2 ASP A 132      -9.461 165.193  29.781  1.00 43.83           O
ATOM    128  N   PHE A 133     -11.598 170.221  31.976  1.00 33.63           N
ATOM    129  H   PHE A 133     -11.863 170.426  31.023  1.00 33.63           H
ATOM    130  CA  PHE A 133     -11.175 171.365  32.795  1.00 34.74           C
ATOM    131  HA  PHE A 133     -10.580 170.973  33.620  1.00 34.74           H
ATOM    132  C   PHE A 133     -12.330 172.199  33.407  1.00 39.89           C
ATOM    133  O   PHE A 133     -13.492 172.124  33.006  1.00 37.10           O
ATOM    134  CB  PHE A 133     -10.219 172.242  31.969  1.00 32.58           C
ATOM    135 1HB  PHE A 133     -10.721 172.575  31.060  1.00 32.58           H
ATOM    136 2HB  PHE A 133      -9.957 173.130  32.543  1.00 32.58           H
ATOM    137  CG  PHE A 133      -8.942 171.513  31.584  1.00 36.88           C
ATOM    138  CD1 PHE A 133      -7.899 171.402  32.524  1.00 35.10           C
ATOM    139  HD1 PHE A 133      -7.991 171.867  33.494  1.00 35.10           H
ATOM    140  CD2 PHE A 133      -8.818 170.885  30.333  1.00 35.21           C
ATOM    141  HD2 PHE A 133      -9.626 170.955  29.620  1.00 35.21           H
ATOM    142  CE1 PHE A 133      -6.749 170.656  32.218  1.00 36.82           C
ATOM    143  HE1 PHE A 133      -5.956 170.554  32.943  1.00 36.82           H
ATOM    144  CE2 PHE A 133      -7.672 170.130  30.029  1.00 36.85           C
ATOM    145  HE2 PHE A 133      -7.603 169.629  29.074  1.00 36.85           H
ATOM    146  CZ  PHE A 133      -6.642 170.010  30.975  1.00 38.26           C
ATOM    147  HZ  PHE A 133      -5.776 169.407  30.748  1.00 38.26           H
ATOM    148  N   GLU A 134     -11.945 173.009  34.390  1.00 33.49           N
ATOM    149  H   GLU A 134     -10.987 172.900  34.689  1.00 33.49           H
ATOM    150  CA  GLU A 134     -12.700 174.094  35.053  1.00 35.17           C
ATOM    151  HA  GLU A 134     -13.540 174.404  34.431  1.00 35.17           H
ATOM    152  C   GLU A 134     -11.759 175.301  35.228  1.00 36.80           C
ATOM    153  O   GLU A 134     -10.552 175.134  35.424  1.00 37.44           O
ATOM    154  CB  GLU A 134     -13.227 173.627  36.419  1.00 37.98           C
ATOM    155 1HB  GLU A 134     -12.417 173.126  36.949  1.00 37.98           H
ATOM    156 2HB  GLU A 134     -13.545 174.486  37.009  1.00 37.98           H
ATOM    157  CG  GLU A 134     -14.407 172.655  36.279  1.00 46.16           C
ATOM    158 1HG  GLU A 134     -15.283 173.210  35.944  1.00 46.16           H
ATOM    159 2HG  GLU A 134     -14.167 171.910  35.521  1.00 46.16           H
ATOM    160  CD  GLU A 134     -14.754 171.932  37.587  1.00 54.96           C
ATOM    161  OE1 GLU A 134     -15.947 171.650  37.828  1.00 58.41           O
ATOM    162  OE2 GLU A 134     -13.856 171.609  38.403  1.00 56.09           O
ATOM    163  N   ILE A 135     -12.285 176.523  35.146  1.00 35.78           N
ATOM    164  H   ILE A 135     -13.287 176.618  35.065  1.00 35.78           H
ATOM    165  CA  ILE A 135     -11.500 177.758  35.073  1.00 33.36           C
ATOM    166  HA  ILE A 135     -10.445 177.492  35.137  1.00 33.36           H
ATOM    167  C   ILE A 135     -11.827 178.684  36.269  1.00 38.82           C
ATOM    168  O   ILE A 135     -12.985 178.868  36.658  1.00 34.91           O
ATOM    169  CB  ILE A 135     -11.664 178.433  33.686  1.00 38.60           C
ATOM    170  HB  ILE A 135     -12.719 178.675  33.556  1.00 38.60           H
ATOM    171  CG1 ILE A 135     -11.228 177.461  32.560  1.00 38.75           C
ATOM    172 1HG1 ILE A 135     -10.225 177.106  32.794  1.00 38.75           H
ATOM    173 2HG1 ILE A 135     -11.907 176.608  32.572  1.00 38.75           H
ATOM    174  CG2 ILE A 135     -10.842 179.729  33.601  1.00 37.04           C
ATOM    175 1HG2 ILE A 135     -11.033 180.228  32.651  1.00 37.04           H
ATOM    176 2HG2 ILE A 135      -9.785 179.471  33.669  1.00 37.04           H
ATOM    177 3HG2 ILE A 135     -11.108 180.394  34.422  1.00 37.04           H
ATOM    178  CD1 ILE A 135     -11.230 178.039  31.139  1.00 40.40           C
ATOM    179 1HD1 ILE A 135     -11.099 177.225  30.427  1.00 40.40           H
ATOM    180 2HD1 ILE A 135     -10.417 178.757  31.025  1.00 40.40           H
ATOM    181 3HD1 ILE A 135     -12.182 178.536  30.953  1.00 40.40           H
ATOM    182  N   GLY A 136     -10.773 179.237  36.864  1.00 33.87           N
ATOM    183  H   GLY A 136      -9.865 179.046  36.465  1.00 33.87           H
ATOM    184  CA  GLY A 136     -10.809 180.214  37.962  1.00 31.49           C
ATOM    185 1HA  GLY A 136     -11.783 180.200  38.449  1.00 31.49           H
ATOM    186 2HA  GLY A 136     -10.060 179.933  38.702  1.00 31.49           H
ATOM    187  C   GLY A 136     -10.518 181.646  37.491  1.00 36.36           C
ATOM    188  O   GLY A 136     -10.778 182.016  36.346  1.00 32.74           O
ATOM    189  N   ARG A 137      -9.993 182.474  38.395  1.00 34.89           N
ATOM    190  H   ARG A 137      -9.804 182.128  39.325  1.00 34.89           H
ATOM    191  CA  ARG A 137      -9.652 183.874  38.131  1.00 34.28           C
ATOM    192  HA  ARG A 137     -10.542 184.324  37.691  1.00 34.28           H
ATOM    193  C   ARG A 137      -8.492 184.046  37.114  1.00 36.45           C
ATOM    194  O   ARG A 137      -7.604 183.189  37.049  1.00 31.39           O
ATOM    195  CB  ARG A 137      -9.388 184.606  39.456  1.00 37.91           C
ATOM    196 1HB  ARG A 137      -9.226 185.665  39.256  1.00 37.91           H
ATOM    197 2HB  ARG A 137     -10.271 184.511  40.088  1.00 37.91           H
ATOM    198  CG  ARG A 137      -8.172 184.057  40.220  1.00 38.01           C
ATOM    199 1HG  ARG A 137      -8.254 182.975  40.325  1.00 38.01           H
ATOM    200 2HG  ARG A 137      -7.261 184.288  39.668  1.00 38.01           H
ATOM    201  CD  ARG A 137      -8.086 184.689  41.614  1.00 38.35           C
ATOM    202 1HD  ARG A 137      -7.970 185.770  41.533  1.00 38.35           H
ATOM    203 2HD  ARG A 137      -9.014 184.481  42.146  1.00 38.35           H
ATOM    204  NE  ARG A 137      -6.959 184.135  42.369  1.00 40.43           N
ATOM    205  HE  ARG A 137      -7.244 183.480  43.083  1.00 40.43           H
ATOM    206  CZ  ARG A 137      -5.665 184.372  42.145  1.00 44.03           C
ATOM    207  NH1 ARG A 137      -5.253 185.371  41.422  1.00 37.08           N
ATOM    208 1HH1 ARG A 137      -5.912 186.094  41.170  1.00 37.08           H
ATOM    209 2HH1 ARG A 137      -4.261 185.537  41.329  1.00 37.08           H
ATOM    210  NH2 ARG A 137      -4.789 183.569  42.659  1.00 46.02           N
ATOM    211 1HH2 ARG A 137      -5.128 182.763  43.165  1.00 46.02           H
ATOM    212 2HH2 ARG A 137      -3.800 183.771  42.634  1.00 46.02           H
ATOM    213  N   PRO A 138      -8.446 185.156  36.348  1.00 39.83           N
ATOM    214  CA  PRO A 138      -7.319 185.468  35.470  1.00 35.36           C
ATOM    215  HA  PRO A 138      -7.205 184.651  34.757  1.00 35.36           H
ATOM    216  C   PRO A 138      -5.980 185.654  36.209  1.00 35.46           C
ATOM    217  O   PRO A 138      -5.927 186.137  37.345  1.00 38.29           O
ATOM    218  CB  PRO A 138      -7.718 186.732  34.700  1.00 42.44           C
ATOM    219 1HB  PRO A 138      -7.335 187.620  35.203  1.00 42.44           H
ATOM    220 2HB  PRO A 138      -7.385 186.700  33.663  1.00 42.44           H
ATOM    221  CG  PRO A 138      -9.236 186.717  34.758  1.00 42.67           C
ATOM    222 1HG  PRO A 138      -9.661 187.719  34.706  1.00 42.67           H
ATOM    223 2HG  PRO A 138      -9.634 186.079  33.968  1.00 42.67           H
ATOM    224  CD  PRO A 138      -9.515 186.101  36.116  1.00 43.16           C
ATOM    225 1HD  PRO A 138      -9.507 186.864  36.895  1.00 43.16           H
ATOM    226 2HD  PRO A 138     -10.470 185.577  36.081  1.00 43.16           H
ATOM    227  N   LEU A 139      -4.889 185.322  35.519  1.00 38.77           N
ATOM    228  H   LEU A 139      -5.033 184.909  34.609  1.00 38.77           H
ATOM    229  CA  LEU A 139      -3.493 185.582  35.901  1.00 37.80           C
ATOM    230  HA  LEU A 139      -3.467 185.979  36.916  1.00 37.80           H
ATOM    231  C   LEU A 139      -2.817 186.637  34.978  1.00 40.66           C
ATOM    232  O   LEU A 139      -1.708 187.081  35.276  1.00 42.85           O
ATOM    233  CB  LEU A 139      -2.709 184.246  35.891  1.00 35.99           C
ATOM    234 1HB  LEU A 139      -2.747 183.842  34.879  1.00 35.99           H
ATOM    235 2HB  LEU A 139      -1.667 184.467  36.123  1.00 35.99           H
ATOM    236  CG  LEU A 139      -3.210 183.165  36.869  1.00 37.17           C
ATOM    237  HG  LEU A 139      -4.268 182.987  36.673  1.00 37.17           H
ATOM    238  CD1 LEU A 139      -2.449 181.858  36.641  1.00 34.11           C
ATOM    239 1HD1 LEU A 139      -2.829 181.096  37.322  1.00 34.11           H
ATOM    240 2HD1 LEU A 139      -1.387 182.015  36.828  1.00 34.11           H
ATOM    241 3HD1 LEU A 139      -2.592 181.530  35.612  1.00 34.11           H
ATOM    242  CD2 LEU A 139      -3.040 183.577  38.332  1.00 38.14           C
ATOM    243 1HD2 LEU A 139      -3.332 182.749  38.978  1.00 38.14           H
ATOM    244 2HD2 LEU A 139      -3.671 184.441  38.541  1.00 38.14           H
ATOM    245 3HD2 LEU A 139      -1.998 183.835  38.519  1.00 38.14           H
ATOM    246  N   GLY A 140      -3.456 187.028  33.871  1.00 37.27           N
ATOM    247  H   GLY A 140      -4.335 186.589  33.638  1.00 37.27           H
ATOM    248  CA  GLY A 140      -2.991 188.079  32.952  1.00 41.07           C
ATOM    249 1HA  GLY A 140      -3.128 189.052  33.423  1.00 41.07           H
ATOM    250 2HA  GLY A 140      -1.930 187.948  32.741  1.00 41.07           H
ATOM    251  C   GLY A 140      -3.754 188.076  31.615  1.00 46.59           C
ATOM    252  O   GLY A 140      -4.462 187.114  31.311  1.00 36.63           O
ATOM    253  N   LYS A 141      -3.604 189.135  30.812  1.00 43.13           N
ATOM    254  H   LYS A 141      -2.957 189.859  31.088  1.00 43.13           H
ATOM    255  CA  LYS A 141      -4.221 189.300  29.481  1.00 46.32           C
ATOM    256  HA  LYS A 141      -4.354 188.316  29.031  1.00 46.32           H
ATOM    257  C   LYS A 141      -3.321 190.139  28.557  1.00 51.01           C
ATOM    258  O   LYS A 141      -2.633 191.046  29.021  1.00 54.16           O
ATOM    259  CB  LYS A 141      -5.614 189.975  29.569  1.00 43.53           C
ATOM    260 1HB  LYS A 141      -5.462 191.025  29.820  1.00 43.53           H
ATOM    261 2HB  LYS A 141      -6.071 189.929  28.581  1.00 43.53           H
ATOM    262  CG  LYS A 141      -6.594 189.377  30.590  1.00 49.40           C
ATOM    263 1HG  LYS A 141      -6.626 188.296  30.455  1.00 49.40           H
ATOM    264 2HG  LYS A 141      -6.241 189.610  31.594  1.00 49.40           H
ATOM    265  CD  LYS A 141      -8.008 189.943  30.387  1.00 56.14           C
ATOM    266 1HD  LYS A 141      -7.933 191.010  30.178  1.00 56.14           H
ATOM    267 2HD  LYS A 141      -8.463 189.451  29.527  1.00 56.14           H
ATOM    268  CE  LYS A 141      -8.895 189.751  31.626  1.00 59.15           C
ATOM    269 1HE  LYS A 141      -8.709 188.761  32.042  1.00 59.15           H
ATOM    270 2HE  LYS A 141      -8.617 190.492  32.375  1.00 59.15           H
ATOM    271  NZ  LYS A 141     -10.329 189.887  31.286  1.00 61.91           N
ATOM    272 1HZ  LYS A 141     -10.864 190.055  32.126  1.00 61.91           H
ATOM    273 2HZ  LYS A 141     -10.641 189.028  30.855  1.00 61.91           H
ATOM    274 3HZ  LYS A 141     -10.462 190.655  30.643  1.00 61.91           H
ATOM    275  N   GLY A 142      -3.366 189.883  27.254  1.00 46.89           N
ATOM    276  H   GLY A 142      -3.956 189.132  26.926  1.00 46.89           H
ATOM    277  CA  GLY A 142      -2.614 190.623  26.242  1.00 50.58           C
ATOM    278 1HA  GLY A 142      -2.596 191.681  26.506  1.00 50.58           H
ATOM    279 2HA  GLY A 142      -1.584 190.265  26.226  1.00 50.58           H
ATOM    280  C   GLY A 142      -3.199 190.486  24.827  1.00 52.72           C
ATOM    281  O   GLY A 142      -4.252 189.874  24.628  1.00 49.92           O
ATOM    282  N   LYS A 143      -2.516 191.069  23.836  1.00 50.84           N
ATOM    283  H   LYS A 143      -1.698 191.606  24.084  1.00 50.84           H
ATOM    284  CA  LYS A 143      -2.960 191.174  22.436  1.00 52.00           C
ATOM    285  HA  LYS A 143      -3.853 191.799  22.421  1.00 52.00           H
ATOM    286  C   LYS A 143      -3.337 189.816  21.775  1.00 48.07           C
ATOM    287  O   LYS A 143      -4.200 189.792  20.901  1.00 47.24           O
ATOM    288  CB  LYS A 143      -1.862 191.916  21.647  1.00  0.00           C
ATOM    289 1HB  LYS A 143      -1.599 192.822  22.193  1.00  0.00           H
ATOM    290 2HB  LYS A 143      -0.985 191.273  21.589  1.00  0.00           H
ATOM    291  CG  LYS A 143      -2.304 192.316  20.229  1.00  0.00           C
ATOM    292 1HG  LYS A 143      -2.489 191.410  19.652  1.00  0.00           H
ATOM    293 2HG  LYS A 143      -3.226 192.893  20.300  1.00  0.00           H
ATOM    294  CD  LYS A 143      -1.237 193.153  19.510  1.00  0.00           C
ATOM    295 1HD  LYS A 143      -1.139 194.112  20.019  1.00  0.00           H
ATOM    296 2HD  LYS A 143      -0.285 192.624  19.553  1.00  0.00           H
ATOM    297  CE  LYS A 143      -1.648 193.376  18.044  1.00  0.00           C
ATOM    298 1HE  LYS A 143      -1.885 192.410  17.598  1.00  0.00           H
ATOM    299 2HE  LYS A 143      -2.553 193.983  18.025  1.00  0.00           H
ATOM    300  NZ  LYS A 143      -0.577 194.030  17.255  1.00  0.00           N
ATOM    301 1HZ  LYS A 143      -0.874 194.115  16.294  1.00  0.00           H
ATOM    302 2HZ  LYS A 143       0.256 193.461  17.302  1.00  0.00           H
ATOM    303 3HZ  LYS A 143      -0.379 194.948  17.629  1.00  0.00           H
ATOM    304  N   PHE A 144      -2.740 188.698  22.199  1.00 41.90           N
ATOM    305  H   PHE A 144      -2.034 188.758  22.919  1.00 41.90           H
ATOM    306  CA  PHE A 144      -3.078 187.359  21.716  1.00 43.84           C
ATOM    307  HA  PHE A 144      -3.425 187.448  20.686  1.00 43.84           H
ATOM    308  C   PHE A 144      -4.191 186.637  22.521  1.00 43.99           C
ATOM    309  O   PHE A 144      -4.797 185.718  21.972  1.00 40.36           O
ATOM    310  CB  PHE A 144      -1.822 186.476  21.695  1.00 45.61           C
ATOM    311 1HB  PHE A 144      -1.395 186.442  22.697  1.00 45.61           H
ATOM    312 2HB  PHE A 144      -2.126 185.461  21.439  1.00 45.61           H
ATOM    313  CG  PHE A 144      -0.737 186.919  20.721  1.00 53.24           C
ATOM    314  CD1 PHE A 144      -1.031 187.003  19.347  1.00 54.23           C
ATOM    315  HD1 PHE A 144      -2.025 186.780  18.989  1.00 54.23           H
ATOM    316  CD2 PHE A 144       0.568 187.180  21.166  1.00 55.09           C
ATOM    317  HD2 PHE A 144       0.797 187.113  22.220  1.00 55.09           H
ATOM    318  CE1 PHE A 144      -0.025 187.351  18.429  1.00 57.13           C
ATOM    319  HE1 PHE A 144      -0.253 187.412  17.375  1.00 57.13           H
ATOM    320  CE2 PHE A 144       1.576 187.510  20.245  1.00 59.67           C
ATOM    321  HE2 PHE A 144       2.581 187.689  20.595  1.00 59.67           H
ATOM    322  CZ  PHE A 144       1.282 187.597  18.874  1.00 59.71           C
ATOM    323  HZ  PHE A 144       2.066 187.843  18.174  1.00 59.71           H
ATOM    324  N   GLY A 145      -4.456 186.998  23.782  1.00 43.46           N
ATOM    325  H   GLY A 145      -4.010 187.809  24.184  1.00 43.46           H
ATOM    326  CA  GLY A 145      -5.421 186.291  24.632  1.00 41.24           C
ATOM    327 1HA  GLY A 145      -6.421 186.678  24.434  1.00 41.24           H
ATOM    328 2HA  GLY A 145      -5.421 185.235  24.364  1.00 41.24           H
ATOM    329  C   GLY A 145      -5.158 186.401  26.149  1.00 40.70           C
ATOM    330  O   GLY A 145      -4.601 187.390  26.622  1.00 37.99           O
ATOM    331  N   ASN A 146      -5.579 185.381  26.903  1.00 36.16           N
ATOM    332  H   ASN A 146      -5.874 184.536  26.435  1.00 36.16           H
ATOM    333  CA  ASN A 146      -5.664 185.378  28.370  1.00 36.10           C
ATOM    334  HA  ASN A 146      -5.319 186.339  28.752  1.00 36.10           H
ATOM    335  C   ASN A 146      -4.795 184.273  29.015  1.00 33.84           C
ATOM    336  O   ASN A 146      -4.580 183.211  28.430  1.00 34.41           O
ATOM    337  CB  ASN A 146      -7.139 185.206  28.796  1.00 38.99           C
ATOM    338 1HB  ASN A 146      -7.480 184.235  28.436  1.00 38.99           H
ATOM    339 2HB  ASN A 146      -7.195 185.189  29.885  1.00 38.99           H
ATOM    340  CG  ASN A 146      -8.090 186.287  28.270  1.00 43.93           C
ATOM    341  OD1 ASN A 146      -7.719 187.422  28.020  1.00 47.31           O
ATOM    342  ND2 ASN A 146      -9.355 185.974  28.103  1.00 47.84           N
ATOM    343 1HD2 ASN A 146      -9.966 186.666  27.691  1.00 47.84           H
ATOM    344 2HD2 ASN A 146      -9.710 185.055  28.325  1.00 47.84           H
ATOM    345  N   VAL A 147      -4.375 184.493  30.262  1.00 35.23           N
ATOM    346  H   VAL A 147      -4.574 185.392  30.677  1.00 35.23           H
ATOM    347  CA  VAL A 147      -3.868 183.459  31.185  1.00 34.42           C
ATOM    348  HA  VAL A 147      -3.787 182.510  30.655  1.00 34.42           H
ATOM    349  C   VAL A 147      -4.874 183.300  32.330  1.00 33.10           C
ATOM    350  O   VAL A 147      -5.254 184.295  32.947  1.00 36.34           O
ATOM    351  CB  VAL A 147      -2.476 183.804  31.765  1.00 35.55           C
ATOM    352  HB  VAL A 147      -2.611 184.559  32.541  1.00 35.55           H
ATOM    353  CG1 VAL A 147      -1.836 182.561  32.400  1.00 33.90           C
ATOM    354 1HG1 VAL A 147      -0.890 182.846  32.861  1.00 33.90           H
ATOM    355 2HG1 VAL A 147      -1.653 181.814  31.628  1.00 33.90           H
ATOM    356 3HG1 VAL A 147      -2.500 182.147  33.158  1.00 33.90           H
ATOM    357  CG2 VAL A 147      -1.490 184.378  30.742  1.00 37.46           C
ATOM    358 1HG2 VAL A 147      -0.518 184.518  31.216  1.00 37.46           H
ATOM    359 2HG2 VAL A 147      -1.860 185.337  30.380  1.00 37.46           H
ATOM    360 3HG2 VAL A 147      -1.390 183.687  29.905  1.00 37.46           H
ATOM    361  N   TYR A 148      -5.274 182.071  32.649  1.00 28.38           N
ATOM    362  H   TYR A 148      -4.981 181.292  32.076  1.00 28.38           H
ATOM    363  CA  TYR A 148      -6.160 181.750  33.778  1.00 29.11           C
ATOM    364  HA  TYR A 148      -6.436 182.663  34.305  1.00 29.11           H
ATOM    365  C   TYR A 148      -5.496 180.791  34.778  1.00 34.01           C
ATOM    366  O   TYR A 148      -4.691 179.939  34.396  1.00 32.58           O
ATOM    367  CB  TYR A 148      -7.452 181.104  33.270  1.00 32.23           C
ATOM    368 1HB  TYR A 148      -7.205 180.192  32.728  1.00 32.23           H
ATOM    369 2HB  TYR A 148      -8.035 180.810  34.143  1.00 32.23           H
ATOM    370  CG  TYR A 148      -8.316 181.983  32.379  1.00 31.78           C
ATOM    371  CD1 TYR A 148      -9.248 182.858  32.967  1.00 34.68           C
ATOM    372  HD1 TYR A 148      -9.332 182.924  34.042  1.00 34.68           H
ATOM    373  CD2 TYR A 148      -8.237 181.878  30.977  1.00 33.62           C
ATOM    374  HD2 TYR A 148      -7.531 181.200  30.520  1.00 33.62           H
ATOM    375  CE1 TYR A 148     -10.113 183.611  32.156  1.00 36.73           C
ATOM    376  HE1 TYR A 148     -10.833 184.275  32.610  1.00 36.73           H
ATOM    377  CE2 TYR A 148      -9.111 182.620  30.162  1.00 33.98           C
ATOM    378  HE2 TYR A 148      -9.086 182.507  29.088  1.00 33.98           H
ATOM    379  CZ  TYR A 148     -10.064 183.479  30.754  1.00 33.48           C
ATOM    380  OH  TYR A 148     -10.951 184.159  29.969  1.00 40.30           O
ATOM    381  HH  TYR A 148     -11.843 184.152  30.323  1.00 40.30           H
ATOM    382  N   LEU A 149      -5.903 180.893  36.042  1.00 33.49           N
ATOM    383  H   LEU A 149      -6.550 181.633  36.275  1.00 33.49           H
ATOM    384  CA  LEU A 149      -5.792 179.795  37.013  1.00 31.61           C
ATOM    385  HA  LEU A 149      -4.835 179.292  36.876  1.00 31.61           H
ATOM    386  C   LEU A 149      -6.915 178.777  36.734  1.00 35.24           C
ATOM    387  O   LEU A 149      -8.033 179.178  36.414  1.00 33.23           O
ATOM    388  CB  LEU A 149      -5.855 180.426  38.424  1.00 28.54           C
ATOM    389 1HB  LEU A 149      -5.125 181.234  38.466  1.00 28.54           H
ATOM    390 2HB  LEU A 149      -6.842 180.870  38.552  1.00 28.54           H
ATOM    391  CG  LEU A 149      -5.589 179.484  39.606  1.00 38.55           C
ATOM    392  HG  LEU A 149      -6.414 178.776  39.685  1.00 38.55           H
ATOM    393  CD1 LEU A 149      -4.272 178.723  39.465  1.00 30.27           C
ATOM    394 1HD1 LEU A 149      -4.046 178.233  40.412  1.00 30.27           H
ATOM    395 2HD1 LEU A 149      -3.473 179.423  39.218  1.00 30.27           H
ATOM    396 3HD1 LEU A 149      -4.356 177.974  38.678  1.00 30.27           H
ATOM    397  CD2 LEU A 149      -5.511 180.325  40.880  1.00 41.66           C
ATOM    398 1HD2 LEU A 149      -5.382 179.660  41.734  1.00 41.66           H
ATOM    399 2HD2 LEU A 149      -6.434 180.893  40.997  1.00 41.66           H
ATOM    400 3HD2 LEU A 149      -4.666 181.011  40.822  1.00 41.66           H
ATOM    401  N   ALA A 150      -6.639 177.477  36.801  1.00 30.14           N
ATOM    402  H   ALA A 150      -5.705 177.182  37.049  1.00 30.14           H
ATOM    403  CA  ALA A 150      -7.546 176.424  36.317  1.00 36.05           C
ATOM    404  HA  ALA A 150      -8.576 176.744  36.473  1.00 36.05           H
ATOM    405  C   ALA A 150      -7.360 175.079  37.073  1.00 35.55           C
ATOM    406  O   ALA A 150      -6.463 174.914  37.903  1.00 34.15           O
ATOM    407  CB  ALA A 150      -7.328 176.281  34.801  1.00 31.87           C
ATOM    408 1HB  ALA A 150      -7.574 177.225  34.316  1.00 31.87           H
ATOM    409 2HB  ALA A 150      -7.969 175.492  34.408  1.00 31.87           H
ATOM    410 3HB  ALA A 150      -6.284 176.033  34.605  1.00 31.87           H
ATOM    411  N   ARG A 151      -8.254 174.128  36.787  1.00 32.99           N
ATOM    412  H   ARG A 151      -8.968 174.356  36.110  1.00 32.99           H
ATOM    413  CA  ARG A 151      -8.429 172.856  37.508  1.00 37.14           C
ATOM    414  HA  ARG A 151      -7.481 172.571  37.966  1.00 37.14           H
ATOM    415  C   ARG A 151      -8.859 171.749  36.538  1.00 31.98           C
ATOM    416  O   ARG A 151      -9.654 172.010  35.644  1.00 35.51           O
ATOM    417  CB  ARG A 151      -9.470 173.125  38.613  1.00 40.92           C
ATOM    418 1HB  ARG A 151      -9.113 173.964  39.211  1.00 40.92           H
ATOM    419 2HB  ARG A 151     -10.412 173.423  38.152  1.00 40.92           H
ATOM    420  CG  ARG A 151      -9.735 171.933  39.548  1.00 41.52           C
ATOM    421 1HG  ARG A 151     -10.207 171.116  39.002  1.00 41.52           H
ATOM    422 2HG  ARG A 151      -8.781 171.593  39.952  1.00 41.52           H
ATOM    423  CD  ARG A 151     -10.649 172.338  40.717  1.00 44.75           C
ATOM    424 1HD  ARG A 151     -10.578 171.574  41.491  1.00 44.75           H
ATOM    425 2HD  ARG A 151     -10.301 173.283  41.132  1.00 44.75           H
ATOM    426  NE  ARG A 151     -12.067 172.487  40.333  1.00 45.06           N
ATOM    427  HE  ARG A 151     -12.316 172.147  39.415  1.00 45.06           H
ATOM    428  CZ  ARG A 151     -13.023 173.014  41.123  1.00 49.65           C
ATOM    429  NH1 ARG A 151     -12.785 173.477  42.310  1.00 50.84           N
ATOM    430 1HH1 ARG A 151     -11.859 173.385  42.702  1.00 50.84           H
ATOM    431 2HH1 ARG A 151     -13.497 173.987  42.813  1.00 50.84           H
ATOM    432  NH2 ARG A 151     -14.250 173.060  40.702  1.00 54.05           N
ATOM    433 1HH2 ARG A 151     -14.445 172.664  39.793  1.00 54.05           H
ATOM    434 2HH2 ARG A 151     -15.005 173.412  41.272  1.00 54.05           H
ATOM    435  N   GLU A 152      -8.366 170.522  36.696  1.00 30.94           N
ATOM    436  H   GLU A 152      -7.713 170.345  37.446  1.00 30.94           H
ATOM    437  CA  GLU A 152      -8.876 169.331  35.992  1.00 35.35           C
ATOM    438  HA  GLU A 152      -9.400 169.651  35.091  1.00 35.35           H
ATOM    439  C   GLU A 152      -9.901 168.585  36.887  1.00 36.90           C
ATOM    440  O   GLU A 152      -9.714 168.503  38.100  1.00 34.50           O
ATOM    441  CB  GLU A 152      -7.695 168.465  35.513  1.00 33.34           C
ATOM    442 1HB  GLU A 152      -7.044 169.100  34.912  1.00 33.34           H
ATOM    443 2HB  GLU A 152      -7.112 168.123  36.368  1.00 33.34           H
ATOM    444  CG  GLU A 152      -8.075 167.229  34.666  1.00 36.60           C
ATOM    445 1HG  GLU A 152      -8.754 167.539  33.871  1.00 36.60           H
ATOM    446 2HG  GLU A 152      -7.168 166.840  34.203  1.00 36.60           H
ATOM    447  CD  GLU A 152      -8.740 166.102  35.467  1.00 45.35           C
ATOM    448  OE1 GLU A 152      -8.302 165.857  36.613  1.00 42.91           O
ATOM    449  OE2 GLU A 152      -9.746 165.514  35.001  1.00 50.18           O
ATOM    450  N   LYS A 153     -11.012 168.088  36.330  1.00 37.80           N
ATOM    451  H   LYS A 153     -11.127 168.146  35.328  1.00 37.80           H
ATOM    452  CA  LYS A 153     -12.195 167.665  37.096  1.00 42.82           C
ATOM    453  HA  LYS A 153     -12.375 168.445  37.836  1.00 42.82           H
ATOM    454  C   LYS A 153     -12.072 166.319  37.865  1.00 40.21           C
ATOM    455  O   LYS A 153     -12.715 166.196  38.904  1.00 46.30           O
ATOM    456  CB  LYS A 153     -13.413 167.644  36.168  1.00 43.05           C
ATOM    457 1HB  LYS A 153     -13.102 167.314  35.177  1.00 43.05           H
ATOM    458 2HB  LYS A 153     -14.155 166.952  36.566  1.00 43.05           H
ATOM    459  CG  LYS A 153     -14.038 169.050  36.111  1.00 49.33           C
ATOM    460 1HG  LYS A 153     -14.465 169.280  37.087  1.00 49.33           H
ATOM    461 2HG  LYS A 153     -13.249 169.773  35.903  1.00 49.33           H
ATOM    462  CD  LYS A 153     -15.144 169.218  35.064  1.00 56.82           C
ATOM    463 1HD  LYS A 153     -15.892 168.438  35.208  1.00 56.82           H
ATOM    464 2HD  LYS A 153     -15.626 170.185  35.208  1.00 56.82           H
ATOM    465  CE  LYS A 153     -14.576 169.147  33.642  1.00 54.87           C
ATOM    466 1HE  LYS A 153     -13.564 169.551  33.643  1.00 54.87           H
ATOM    467 2HE  LYS A 153     -14.522 168.103  33.332  1.00 54.87           H
ATOM    468  NZ  LYS A 153     -15.396 169.921  32.684  1.00 56.42           N
ATOM    469 1HZ  LYS A 153     -15.232 169.557  31.757  1.00 56.42           H
ATOM    470 2HZ  LYS A 153     -15.133 170.896  32.715  1.00 56.42           H
ATOM    471 3HZ  LYS A 153     -16.375 169.828  32.914  1.00 56.42           H
ATOM    472  N   GLN A 154     -11.281 165.343  37.421  1.00 39.35           N
ATOM    473  H   GLN A 154     -10.716 165.482  36.596  1.00 39.35           H
ATOM    474  CA  GLN A 154     -11.099 164.083  38.143  1.00 38.57           C
ATOM    475  HA  GLN A 154     -12.067 163.759  38.525  1.00 38.57           H
ATOM    476  C   GLN A 154     -10.142 164.246  39.344  1.00 44.44           C
ATOM    477  O   GLN A 154     -10.452 163.862  40.475  1.00 39.84           O
ATOM    478  CB  GLN A 154     -10.600 163.002  37.172  1.00  0.00           C
ATOM    479 1HB  GLN A 154     -11.320 162.894  36.362  1.00  0.00           H
ATOM    480 2HB  GLN A 154      -9.639 163.295  36.750  1.00  0.00           H
ATOM    481  CG  GLN A 154     -10.436 161.640  37.870  1.00  0.00           C
ATOM    482 1HG  GLN A 154      -9.657 161.698  38.630  1.00  0.00           H
ATOM    483 2HG  GLN A 154     -11.374 161.389  38.364  1.00  0.00           H
ATOM    484  CD  GLN A 154     -10.082 160.533  36.877  1.00  0.00           C
ATOM    485  OE1 GLN A 154      -9.195 160.664  36.052  1.00  0.00           O
ATOM    486  NE2 GLN A 154     -10.722 159.388  36.945  1.00  0.00           N
ATOM    487 1HE2 GLN A 154     -10.622 158.761  36.160  1.00  0.00           H
ATOM    488 2HE2 GLN A 154     -11.497 159.280  37.583  1.00  0.00           H
ATOM    489  N   SER A 155      -8.971 164.824  39.090  1.00 35.82           N
ATOM    490  H   SER A 155      -8.786 165.106  38.138  1.00 35.82           H
ATOM    491  CA  SER A 155      -7.912 165.068  40.070  1.00 37.09           C
ATOM    492  HA  SER A 155      -7.769 164.170  40.670  1.00 37.09           H
ATOM    493  C   SER A 155      -8.236 166.238  41.010  1.00 37.82           C
ATOM    494  O   SER A 155      -7.830 166.211  42.171  1.00 34.31           O
ATOM    495  CB  SER A 155      -6.598 165.357  39.328  1.00 32.46           C
ATOM    496 1HB  SER A 155      -5.803 165.493  40.061  1.00 32.46           H
ATOM    497 2HB  SER A 155      -6.356 164.501  38.697  1.00 32.46           H
ATOM    498  OG  SER A 155      -6.689 166.522  38.517  1.00 33.40           O
ATOM    499  HG  SER A 155      -7.280 166.321  37.787  1.00 33.40           H
ATOM    500  N   LYS A 156      -8.948 167.262  40.515  1.00 35.06           N
ATOM    501  H   LYS A 156      -9.238 167.191  39.550  1.00 35.06           H
ATOM    502  CA  LYS A 156      -9.088 168.610  41.118  1.00 35.18           C
ATOM    503  HA  LYS A 156      -9.575 169.223  40.360  1.00 35.18           H
ATOM    504  C   LYS A 156      -7.704 169.274  41.414  1.00 31.25           C
ATOM    505  O   LYS A 156      -7.610 170.154  42.267  1.00 32.64           O
ATOM    506  CB  LYS A 156     -10.064 168.593  42.315  1.00 38.78           C
ATOM    507 1HB  LYS A 156      -9.667 167.916  43.070  1.00 38.78           H
ATOM    508 2HB  LYS A 156     -10.094 169.594  42.745  1.00 38.78           H
ATOM    509  CG  LYS A 156     -11.511 168.168  41.966  1.00 43.06           C
ATOM    510 1HG  LYS A 156     -11.461 167.247  41.386  1.00 43.06           H
ATOM    511 2HG  LYS A 156     -12.034 167.953  42.898  1.00 43.06           H
ATOM    512  CD  LYS A 156     -12.331 169.210  41.189  1.00 48.56           C
ATOM    513 1HD  LYS A 156     -12.462 170.092  41.816  1.00 48.56           H
ATOM    514 2HD  LYS A 156     -11.796 169.467  40.275  1.00 48.56           H
ATOM    515  CE  LYS A 156     -13.702 168.618  40.825  1.00 59.09           C
ATOM    516 1HE  LYS A 156     -13.549 167.740  40.199  1.00 59.09           H
ATOM    517 2HE  LYS A 156     -14.187 168.273  41.738  1.00 59.09           H
ATOM    518  NZ  LYS A 156     -14.595 169.569  40.121  1.00 59.61           N
ATOM    519 1HZ  LYS A 156     -15.325 169.013  39.697  1.00 59.61           H
ATOM    520 2HZ  LYS A 156     -14.101 170.080  39.404  1.00 59.61           H
ATOM    521 3HZ  LYS A 156     -15.005 170.219  40.777  1.00 59.61           H
ATOM    522  N   PHE A 157      -6.649 168.867  40.702  1.00 29.51           N
ATOM    523  H   PHE A 157      -6.798 168.170  39.986  1.00 29.51           H
ATOM    524  CA  PHE A 157      -5.310 169.464  40.765  1.00 30.57           C
ATOM    525  HA  PHE A 157      -5.013 169.538  41.811  1.00 30.57           H
ATOM    526  C   PHE A 157      -5.286 170.887  40.163  1.00 33.86           C
ATOM    527  O   PHE A 157      -5.989 171.160  39.189  1.00 32.12           O
ATOM    528  CB  PHE A 157      -4.315 168.537  40.054  1.00 28.72           C
ATOM    529 1HB  PHE A 157      -4.235 167.606  40.617  1.00 28.72           H
ATOM    530 2HB  PHE A 157      -4.720 168.294  39.072  1.00 28.72           H
ATOM    531  CG  PHE A 157      -2.915 169.113  39.872  1.00 30.14           C
ATOM    532  CD1 PHE A 157      -2.086 169.350  40.983  1.00 34.53           C
ATOM    533  HD1 PHE A 157      -2.438 169.134  41.981  1.00 34.53           H
ATOM    534  CD2 PHE A 157      -2.451 169.430  38.584  1.00 32.50           C
ATOM    535  HD2 PHE A 157      -3.095 169.270  37.731  1.00 32.50           H
ATOM    536  CE1 PHE A 157      -0.801 169.893  40.805  1.00 35.52           C
ATOM    537  HE1 PHE A 157      -0.176 170.103  41.661  1.00 35.52           H
ATOM    538  CE2 PHE A 157      -1.158 169.951  38.401  1.00 31.49           C
ATOM    539  HE2 PHE A 157      -0.811 170.176  37.403  1.00 31.49           H
ATOM    540  CZ  PHE A 157      -0.336 170.186  39.514  1.00 36.77           C
ATOM    541  HZ  PHE A 157       0.647 170.609  39.373  1.00 36.77           H
ATOM    542  N   ILE A 158      -4.474 171.776  40.747  1.00 29.36           N
ATOM    543  H   ILE A 158      -3.880 171.465  41.502  1.00 29.36           H
ATOM    544  CA  ILE A 158      -4.359 173.196  40.376  1.00 34.08           C
ATOM    545  HA  ILE A 158      -5.310 173.525  39.956  1.00 34.08           H
ATOM    546  C   ILE A 158      -3.267 173.390  39.307  1.00 33.85           C
ATOM    547  O   ILE A 158      -2.107 173.004  39.498  1.00 31.00           O
ATOM    548  CB  ILE A 158      -4.064 174.077  41.623  1.00 35.98           C
ATOM    549  HB  ILE A 158      -3.100 173.763  42.026  1.00 35.98           H
ATOM    550  CG1 ILE A 158      -5.109 173.925  42.739  1.00 35.97           C
ATOM    551 1HG1 ILE A 158      -5.973 174.543  42.497  1.00 35.97           H
ATOM    552 2HG1 ILE A 158      -5.428 172.883  42.781  1.00 35.97           H
ATOM    553  CG2 ILE A 158      -3.945 175.559  41.221  1.00 34.27           C
ATOM    554 1HG2 ILE A 158      -3.763 176.163  42.111  1.00 34.27           H
ATOM    555 2HG2 ILE A 158      -4.879 175.872  40.754  1.00 34.27           H
ATOM    556 3HG2 ILE A 158      -3.123 175.692  40.518  1.00 34.27           H
ATOM    557  CD1 ILE A 158      -4.561 174.289  44.125  1.00 44.35           C
ATOM    558 1HD1 ILE A 158      -3.701 173.659  44.353  1.00 44.35           H
ATOM    559 2HD1 ILE A 158      -5.340 174.126  44.869  1.00 44.35           H
ATOM    560 3HD1 ILE A 158      -4.258 175.336  44.139  1.00 44.35           H
ATOM    561  N   LEU A 159      -3.611 174.057  38.209  1.00 27.83           N
ATOM    562  H   LEU A 159      -4.558 174.401  38.131  1.00 27.83           H
ATOM    563  CA  LEU A 159      -2.722 174.322  37.073  1.00 30.56           C
ATOM    564  HA  LEU A 159      -1.707 174.433  37.453  1.00 30.56           H
ATOM    565  C   LEU A 159      -3.107 175.653  36.374  1.00 31.97           C
ATOM    566  O   LEU A 159      -4.134 176.252  36.677  1.00 30.38           O
ATOM    567  CB  LEU A 159      -2.707 173.079  36.136  1.00 32.10           C
ATOM    568 1HB  LEU A 159      -2.206 173.372  35.213  1.00 32.10           H
ATOM    569 2HB  LEU A 159      -2.084 172.320  36.610  1.00 32.10           H
ATOM    570  CG  LEU A 159      -4.049 172.411  35.784  1.00 38.38           C
ATOM    571  HG  LEU A 159      -4.573 172.176  36.710  1.00 38.38           H
ATOM    572  CD1 LEU A 159      -4.943 173.283  34.904  1.00 34.40           C
ATOM    573 1HD1 LEU A 159      -5.841 172.728  34.632  1.00 34.40           H
ATOM    574 2HD1 LEU A 159      -4.408 173.575  34.001  1.00 34.40           H
ATOM    575 3HD1 LEU A 159      -5.223 174.175  35.466  1.00 34.40           H
ATOM    576  CD2 LEU A 159      -3.791 171.097  35.049  1.00 38.76           C
ATOM    577 1HD2 LEU A 159      -4.740 170.584  34.887  1.00 38.76           H
ATOM    578 2HD2 LEU A 159      -3.136 170.467  35.651  1.00 38.76           H
ATOM    579 3HD2 LEU A 159      -3.319 171.301  34.089  1.00 38.76           H
ATOM    580  N   ALA A 160      -2.255 176.149  35.485  1.00 26.18           N
ATOM    581  H   ALA A 160      -1.461 175.586  35.213  1.00 26.18           H
ATOM    582  CA  ALA A 160      -2.553 177.317  34.659  1.00 28.79           C
ATOM    583  HA  ALA A 160      -3.303 177.932  35.157  1.00 28.79           H
ATOM    584  C   ALA A 160      -3.123 176.882  33.292  1.00 32.77           C
ATOM    585  O   ALA A 160      -2.768 175.830  32.757  1.00 33.85           O
ATOM    586  CB  ALA A 160      -1.284 178.164  34.532  1.00 31.22           C
ATOM    587 1HB  ALA A 160      -0.980 178.507  35.521  1.00 31.22           H
ATOM    588 2HB  ALA A 160      -1.483 179.025  33.894  1.00 31.22           H
ATOM    589 3HB  ALA A 160      -0.486 177.564  34.094  1.00 31.22           H
ATOM    590  N   LEU A 161      -3.977 177.716  32.701  1.00 34.92           N
ATOM    591  H   LEU A 161      -4.256 178.551  33.196  1.00 34.92           H
ATOM    592  CA  LEU A 161      -4.515 177.524  31.360  1.00 33.07           C
ATOM    593  HA  LEU A 161      -3.912 176.771  30.852  1.00 33.07           H
ATOM    594  C   LEU A 161      -4.409 178.841  30.573  1.00 31.90           C
ATOM    595  O   LEU A 161      -5.136 179.803  30.829  1.00 30.70           O
ATOM    596  CB  LEU A 161      -5.953 176.969  31.466  1.00 33.46           C
ATOM    597 1HB  LEU A 161      -5.926 176.068  32.079  1.00 33.46           H
ATOM    598 2HB  LEU A 161      -6.567 177.709  31.978  1.00 33.46           H
ATOM    599  CG  LEU A 161      -6.611 176.624  30.118  1.00 34.77           C
ATOM    600  HG  LEU A 161      -6.634 177.523  29.502  1.00 34.77           H
ATOM    601  CD1 LEU A 161      -5.870 175.518  29.361  1.00 34.54           C
ATOM    602 1HD1 LEU A 161      -6.456 175.220  28.492  1.00 34.54           H
ATOM    603 2HD1 LEU A 161      -5.732 174.660  30.019  1.00 34.54           H
ATOM    604 3HD1 LEU A 161      -4.897 175.886  29.035  1.00 34.54           H
ATOM    605  CD2 LEU A 161      -8.047 176.159  30.353  1.00 32.12           C
ATOM    606 1HD2 LEU A 161      -8.535 175.973  29.396  1.00 32.12           H
ATOM    607 2HD2 LEU A 161      -8.587 176.940  30.891  1.00 32.12           H
ATOM    608 3HD2 LEU A 161      -8.046 175.244  30.945  1.00 32.12           H
ATOM    609  N   LYS A 162      -3.465 178.891  29.633  1.00 29.12           N
ATOM    610  H   LYS A 162      -2.927 178.056  29.452  1.00 29.12           H
ATOM    611  CA  LYS A 162      -3.242 180.026  28.733  1.00 31.88           C
ATOM    612  HA  LYS A 162      -3.640 180.928  29.198  1.00 31.88           H
ATOM    613  C   LYS A 162      -3.995 179.779  27.418  1.00 33.47           C
ATOM    614  O   LYS A 162      -3.902 178.692  26.850  1.00 36.66           O
ATOM    615  CB  LYS A 162      -1.719 180.218  28.573  1.00 30.62           C
ATOM    616 1HB  LYS A 162      -1.281 180.324  29.565  1.00 30.62           H
ATOM    617 2HB  LYS A 162      -1.306 179.317  28.119  1.00 30.62           H
ATOM    618  CG  LYS A 162      -1.310 181.427  27.721  1.00 36.69           C
ATOM    619 1HG  LYS A 162      -1.729 181.313  26.721  1.00 36.69           H
ATOM    620 2HG  LYS A 162      -1.724 182.331  28.169  1.00 36.69           H
ATOM    621  CD  LYS A 162       0.225 181.553  27.599  1.00 39.21           C
ATOM    622 1HD  LYS A 162       0.603 180.655  27.111  1.00 39.21           H
ATOM    623 2HD  LYS A 162       0.447 182.408  26.960  1.00 39.21           H
ATOM    624  CE  LYS A 162       0.945 181.733  28.940  1.00 39.65           C
ATOM    625 1HE  LYS A 162       0.719 182.723  29.335  1.00 39.65           H
ATOM    626 2HE  LYS A 162       0.574 180.988  29.645  1.00 39.65           H
ATOM    627  NZ  LYS A 162       2.408 181.560  28.804  1.00 44.45           N
ATOM    628 1HZ  LYS A 162       2.839 181.606  29.716  1.00 44.45           H
ATOM    629 2HZ  LYS A 162       2.776 182.298  28.220  1.00 44.45           H
ATOM    630 3HZ  LYS A 162       2.606 180.665  28.382  1.00 44.45           H
ATOM    631  N   VAL A 163      -4.760 180.770  26.965  1.00 31.67           N
ATOM    632  H   VAL A 163      -4.755 181.648  27.464  1.00 31.67           H
ATOM    633  CA  VAL A 163      -5.731 180.650  25.868  1.00 32.62           C
ATOM    634  HA  VAL A 163      -5.555 179.709  25.346  1.00 32.62           H
ATOM    635  C   VAL A 163      -5.538 181.807  24.887  1.00 34.90           C
ATOM    636  O   VAL A 163      -5.632 182.973  25.269  1.00 37.66           O
ATOM    637  CB  VAL A 163      -7.181 180.610  26.393  1.00 35.35           C
ATOM    638  HB  VAL A 163      -7.420 181.586  26.815  1.00 35.35           H
ATOM    639  CG1 VAL A 163      -8.166 180.314  25.254  1.00 34.41           C
ATOM    640 1HG1 VAL A 163      -9.176 180.256  25.659  1.00 34.41           H
ATOM    641 2HG1 VAL A 163      -7.906 179.363  24.789  1.00 34.41           H
ATOM    642 3HG1 VAL A 163      -8.118 181.108  24.509  1.00 34.41           H
ATOM    643  CG2 VAL A 163      -7.360 179.558  27.496  1.00 32.18           C
ATOM    644 1HG2 VAL A 163      -8.420 179.431  27.717  1.00 32.18           H
ATOM    645 2HG2 VAL A 163      -6.838 179.884  28.396  1.00 32.18           H
ATOM    646 3HG2 VAL A 163      -6.943 178.611  27.156  1.00 32.18           H
ATOM    647  N   LEU A 164      -5.254 181.474  23.629  1.00 29.97           N
ATOM    648  H   LEU A 164      -5.234 180.492  23.395  1.00 29.97           H
ATOM    649  CA  LEU A 164      -4.806 182.406  22.590  1.00 35.46           C
ATOM    650  HA  LEU A 164      -4.816 183.424  22.979  1.00 35.46           H
ATOM    651  C   LEU A 164      -5.741 182.340  21.372  1.00 38.34           C
ATOM    652  O   LEU A 164      -6.060 181.251  20.899  1.00 38.03           O
ATOM    653  CB  LEU A 164      -3.354 182.046  22.174  1.00 35.75           C
ATOM    654 1HB  LEU A 164      -3.387 181.093  21.646  1.00 35.75           H
ATOM    655 2HB  LEU A 164      -3.011 182.808  21.474  1.00 35.75           H
ATOM    656  CG  LEU A 164      -2.321 181.917  23.303  1.00 39.97           C
ATOM    657  HG  LEU A 164      -2.700 181.216  24.047  1.00 39.97           H
ATOM    658  CD1 LEU A 164      -1.019 181.346  22.743  1.00 43.86           C
ATOM    659 1HD1 LEU A 164      -0.293 181.251  23.550  1.00 43.86           H
ATOM    660 2HD1 LEU A 164      -0.623 182.009  21.974  1.00 43.86           H
ATOM    661 3HD1 LEU A 164      -1.215 180.364  22.312  1.00 43.86           H
ATOM    662  CD2 LEU A 164      -2.021 183.254  23.979  1.00 38.45           C
ATOM    663 1HD2 LEU A 164      -1.277 183.099  24.761  1.00 38.45           H
ATOM    664 2HD2 LEU A 164      -2.935 183.652  24.420  1.00 38.45           H
ATOM    665 3HD2 LEU A 164      -1.635 183.960  23.244  1.00 38.45           H
ATOM    666  N   PHE A 165      -6.172 183.481  20.840  1.00 39.52           N
ATOM    667  H   PHE A 165      -5.854 184.356  21.231  1.00 39.52           H
ATOM    668  CA  PHE A 165      -7.065 183.553  19.687  1.00 40.27           C
ATOM    669  HA  PHE A 165      -7.856 182.813  19.812  1.00 40.27           H
ATOM    670  C   PHE A 165      -6.321 183.242  18.373  1.00 40.11           C
ATOM    671  O   PHE A 165      -5.380 183.953  18.006  1.00 42.22           O
ATOM    672  CB  PHE A 165      -7.719 184.940  19.629  1.00 40.68           C
ATOM    673 1HB  PHE A 165      -6.949 185.672  19.384  1.00 40.68           H
ATOM    674 2HB  PHE A 165      -8.448 184.947  18.818  1.00 40.68           H
ATOM    675  CG  PHE A 165      -8.419 185.386  20.909  1.00 45.07           C
ATOM    676  CD1 PHE A 165      -9.550 184.692  21.381  1.00 49.29           C
ATOM    677  HD1 PHE A 165      -9.921 183.825  20.855  1.00 49.29           H
ATOM    678  CD2 PHE A 165      -7.964 186.519  21.606  1.00 48.63           C
ATOM    679  HD2 PHE A 165      -7.095 187.051  21.248  1.00 48.63           H
ATOM    680  CE1 PHE A 165     -10.220 185.137  22.537  1.00 52.69           C
ATOM    681  HE1 PHE A 165     -11.096 184.615  22.894  1.00 52.69           H
ATOM    682  CE2 PHE A 165      -8.636 186.967  22.755  1.00 45.60           C
ATOM    683  HE2 PHE A 165      -8.283 187.847  23.271  1.00 45.60           H
ATOM    684  CZ  PHE A 165      -9.765 186.276  23.224  1.00 53.22           C
ATOM    685  HZ  PHE A 165     -10.285 186.632  24.101  1.00 53.22           H
ATOM    686  N   LYS A 166      -6.782 182.237  17.614  1.00 38.27           N
ATOM    687  H   LYS A 166      -7.606 181.735  17.912  1.00 38.27           H
ATOM    688  CA  LYS A 166      -6.182 181.799  16.343  1.00 43.35           C
ATOM    689  HA  LYS A 166      -5.193 181.388  16.545  1.00 43.35           H
ATOM    690  C   LYS A 166      -6.027 182.962  15.346  1.00 44.08           C
ATOM    691  O   LYS A 166      -4.958 183.125  14.766  1.00 44.64           O
ATOM    692  CB  LYS A 166      -7.035 180.697  15.693  1.00 44.93           C
ATOM    693 1HB  LYS A 166      -8.087 180.965  15.792  1.00 44.93           H
ATOM    694 2HB  LYS A 166      -6.803 180.657  14.629  1.00 44.93           H
ATOM    695  CG  LYS A 166      -6.775 179.303  16.273  1.00 49.22           C
ATOM    696 1HG  LYS A 166      -5.724 179.049  16.131  1.00 49.22           H
ATOM    697 2HG  LYS A 166      -7.002 179.313  17.339  1.00 49.22           H
ATOM    698  CD  LYS A 166      -7.650 178.267  15.556  1.00 47.37           C
ATOM    699 1HD  LYS A 166      -8.683 178.391  15.880  1.00 47.37           H
ATOM    700 2HD  LYS A 166      -7.593 178.439  14.481  1.00 47.37           H
ATOM    701  CE  LYS A 166      -7.170 176.840  15.846  1.00 47.06           C
ATOM    702 1HE  LYS A 166      -6.109 176.766  15.607  1.00 47.06           H
ATOM    703 2HE  LYS A 166      -7.303 176.630  16.907  1.00 47.06           H
ATOM    704  NZ  LYS A 166      -7.920 175.861  15.029  1.00 48.32           N
ATOM    705 1HZ  LYS A 166      -7.452 174.967  15.071  1.00 48.32           H
ATOM    706 2HZ  LYS A 166      -7.958 176.178  14.071  1.00 48.32           H
ATOM    707 3HZ  LYS A 166      -8.858 175.767  15.391  1.00 48.32           H
ATOM    708  N   ALA A 167      -7.056 183.801  15.219  1.00 40.52           N
ATOM    709  H   ALA A 167      -7.913 183.588  15.709  1.00 40.52           H
ATOM    710  CA  ALA A 167      -7.060 184.955  14.330  1.00 50.46           C
ATOM    711  HA  ALA A 167      -6.862 184.607  13.316  1.00 50.46           H
ATOM    712  C   ALA A 167      -5.977 186.002  14.688  1.00 55.96           C
ATOM    713  O   ALA A 167      -5.325 186.525  13.788  1.00 52.31           O
ATOM    714  CB  ALA A 167      -8.462 185.570  14.356  1.00 42.16           C
ATOM    715 1HB  ALA A 167      -9.196 184.802  14.112  1.00 42.16           H
ATOM    716 2HB  ALA A 167      -8.513 186.371  13.618  1.00 42.16           H
ATOM    717 3HB  ALA A 167      -8.673 185.974  15.346  1.00 42.16           H
ATOM    718  N   GLN A 168      -5.727 186.266  15.979  1.00 46.35           N
ATOM    719  H   GLN A 168      -6.213 185.750  16.699  1.00 46.35           H
ATOM    720  CA  GLN A 168      -4.694 187.204  16.430  1.00 48.13           C
ATOM    721  HA  GLN A 168      -4.822 188.138  15.882  1.00 48.13           H
ATOM    722  C   GLN A 168      -3.270 186.677  16.147  1.00 47.14           C
ATOM    723  O   GLN A 168      -2.389 187.454  15.775  1.00 54.41           O
ATOM    724  CB  GLN A 168      -4.834 187.491  17.939  1.00 50.79           C
ATOM    725 1HB  GLN A 168      -4.815 186.549  18.487  1.00 50.79           H
ATOM    726 2HB  GLN A 168      -3.975 188.077  18.266  1.00 50.79           H
ATOM    727  CG  GLN A 168      -6.118 188.253  18.333  1.00 56.17           C
ATOM    728 1HG  GLN A 168      -6.992 187.700  17.990  1.00 56.17           H
ATOM    729 2HG  GLN A 168      -6.166 188.307  19.421  1.00 56.17           H
ATOM    730  CD  GLN A 168      -6.189 189.680  17.770  1.00 66.07           C
ATOM    731  OE1 GLN A 168      -5.247 190.215  17.191  1.00 64.68           O
ATOM    732  NE2 GLN A 168      -7.317 190.336  17.913  1.00 63.56           N
ATOM    733 1HE2 GLN A 168      -7.422 191.235  17.464  1.00 63.56           H
ATOM    734 2HE2 GLN A 168      -8.078 189.950  18.452  1.00 63.56           H
ATOM    735  N   LEU A 169      -3.062 185.366  16.297  1.00 43.39           N
ATOM    736  H   LEU A 169      -3.824 184.792  16.630  1.00 43.39           H
ATOM    737  CA  LEU A 169      -1.820 184.673  15.947  1.00 47.46           C
ATOM    738  HA  LEU A 169      -0.979 185.202  16.395  1.00 47.46           H
ATOM    739  C   LEU A 169      -1.603 184.661  14.412  1.00 52.10           C
ATOM    740  O   LEU A 169      -0.509 184.957  13.937  1.00 51.11           O
ATOM    741  CB  LEU A 169      -1.876 183.240  16.530  1.00 43.17           C
ATOM    742 1HB  LEU A 169      -2.747 182.738  16.108  1.00 43.17           H
ATOM    743 2HB  LEU A 169      -0.992 182.702  16.189  1.00 43.17           H
ATOM    744  CG  LEU A 169      -1.965 183.152  18.068  1.00 44.56           C
ATOM    745  HG  LEU A 169      -2.734 183.845  18.408  1.00 44.56           H
ATOM    746  CD1 LEU A 169      -2.380 181.744  18.493  1.00 36.68           C
ATOM    747 1HD1 LEU A 169      -2.404 181.684  19.581  1.00 36.68           H
ATOM    748 2HD1 LEU A 169      -1.665 181.018  18.105  1.00 36.68           H
ATOM    749 3HD1 LEU A 169      -3.371 181.528  18.094  1.00 36.68           H
ATOM    750  CD2 LEU A 169      -0.653 183.509  18.770  1.00 42.44           C
ATOM    751 1HD2 LEU A 169      -0.815 183.508  19.847  1.00 42.44           H
ATOM    752 2HD2 LEU A 169      -0.327 184.499  18.451  1.00 42.44           H
ATOM    753 3HD2 LEU A 169       0.113 182.775  18.516  1.00 42.44           H
ATOM    754  N   GLU A 170      -2.663 184.423  13.636  1.00 50.32           N
ATOM    755  H   GLU A 170      -3.525 184.128  14.072  1.00 50.32           H
ATOM    756  CA  GLU A 170      -2.666 184.490  12.167  1.00 52.77           C
ATOM    757  HA  GLU A 170      -1.862 183.859  11.789  1.00 52.77           H
ATOM    758  C   GLU A 170      -2.430 185.925  11.639  1.00 53.46           C
ATOM    759  O   GLU A 170      -1.758 186.096  10.619  1.00 59.67           O
ATOM    760  CB  GLU A 170      -3.998 183.938  11.626  1.00 52.02           C
ATOM    761 1HB  GLU A 170      -4.818 184.374  12.197  1.00 52.02           H
ATOM    762 2HB  GLU A 170      -4.119 184.214  10.579  1.00 52.02           H
ATOM    763  CG  GLU A 170      -4.072 182.407  11.746  1.00 61.22           C
ATOM    764 1HG  GLU A 170      -3.590 181.968  10.872  1.00 61.22           H
ATOM    765 2HG  GLU A 170      -3.515 182.095  12.629  1.00 61.22           H
ATOM    766  CD  GLU A 170      -5.498 181.834  11.848  1.00 66.37           C
ATOM    767  OE1 GLU A 170      -6.469 182.483  11.389  1.00 67.67           O
ATOM    768  OE2 GLU A 170      -5.630 180.702  12.373  1.00 69.92           O
ATOM    769  N   LYS A 171      -2.914 186.956  12.345  1.00 55.00           N
ATOM    770  H   LYS A 171      -3.517 186.763  13.132  1.00 55.00           H
ATOM    771  CA  LYS A 171      -2.648 188.370  12.057  1.00 55.71           C
ATOM    772  HA  LYS A 171      -2.922 188.567  11.020  1.00 55.71           H
ATOM    773  C   LYS A 171      -1.155 188.711  12.232  1.00 59.54           C
ATOM    774  O   LYS A 171      -0.591 189.463  11.438  1.00 60.31           O
ATOM    775  CB  LYS A 171      -3.508 189.258  12.966  1.00 57.95           C
ATOM    776 1HB  LYS A 171      -4.492 188.803  13.075  1.00 57.95           H
ATOM    777 2HB  LYS A 171      -3.044 189.309  13.951  1.00 57.95           H
ATOM    778  CG  LYS A 171      -3.692 190.670  12.397  1.00 64.09           C
ATOM    779 1HG  LYS A 171      -2.711 191.098  12.188  1.00 64.09           H
ATOM    780 2HG  LYS A 171      -4.247 190.605  11.461  1.00 64.09           H
ATOM    781  CD  LYS A 171      -4.452 191.570  13.379  1.00 70.26           C
ATOM    782 1HD  LYS A 171      -5.462 191.180  13.508  1.00 70.26           H
ATOM    783 2HD  LYS A 171      -3.945 191.549  14.343  1.00 70.26           H
ATOM    784  CE  LYS A 171      -4.542 193.020  12.872  1.00 77.62           C
ATOM    785 1HE  LYS A 171      -4.877 193.007  11.835  1.00 77.62           H
ATOM    786 2HE  LYS A 171      -5.297 193.547  13.456  1.00 77.62           H
ATOM    787  NZ  LYS A 171      -3.253 193.750  12.988  1.00 75.94           N
ATOM    788 1HZ  LYS A 171      -3.393 194.694  12.657  1.00 75.94           H
ATOM    789 2HZ  LYS A 171      -2.538 193.301  12.433  1.00 75.94           H
ATOM    790 3HZ  LYS A 171      -2.964 193.772  13.956  1.00 75.94           H
ATOM    791  N   ALA A 172      -0.516 188.124  13.247  1.00 55.41           N
ATOM    792  H   ALA A 172      -1.050 187.539  13.873  1.00 55.41           H
ATOM    793  CA  ALA A 172       0.904 188.289  13.536  1.00 56.42           C
ATOM    794  HA  ALA A 172       1.184 189.313  13.289  1.00 56.42           H
ATOM    795  C   ALA A 172       1.836 187.346  12.726  1.00 52.54           C
ATOM    796  O   ALA A 172       3.044 187.592  12.705  1.00 55.53           O
ATOM    797  CB  ALA A 172       1.104 188.113  15.044  1.00 52.84           C
ATOM    798 1HB  ALA A 172       0.487 188.837  15.576  1.00 52.84           H
ATOM    799 2HB  ALA A 172       2.152 188.274  15.294  1.00 52.84           H
ATOM    800 3HB  ALA A 172       0.812 187.103  15.332  1.00 52.84           H
ATOM    801  N   GLY A 173       1.313 186.310  12.058  1.00 54.35           N
ATOM    802  H   GLY A 173       0.325 186.123  12.143  1.00 54.35           H
ATOM    803  CA  GLY A 173       2.089 185.349  11.258  1.00 55.93           C
ATOM    804 1HA  GLY A 173       1.403 184.799  10.613  1.00 55.93           H
ATOM    805 2HA  GLY A 173       2.793 185.885  10.622  1.00 55.93           H
ATOM    806  C   GLY A 173       2.890 184.317  12.086  1.00 61.32           C
ATOM    807  O   GLY A 173       3.935 183.845  11.638  1.00 58.76           O
ATOM    808  N   VAL A 174       2.442 184.005  13.308  1.00 55.65           N
ATOM    809  H   VAL A 174       1.550 184.376  13.603  1.00 55.65           H
ATOM    810  CA  VAL A 174       3.153 183.177  14.301  1.00 54.39           C
ATOM    811  HA  VAL A 174       4.180 183.062  13.954  1.00 54.39           H
ATOM    812  C   VAL A 174       2.560 181.754  14.481  1.00 57.12           C
ATOM    813  O   VAL A 174       2.904 181.050  15.434  1.00 56.01           O
ATOM    814  CB  VAL A 174       3.246 183.900  15.663  1.00 53.33           C
ATOM    815  HB  VAL A 174       3.800 183.262  16.351  1.00 53.33           H
ATOM    816  CG1 VAL A 174       4.018 185.214  15.543  1.00 53.75           C
ATOM    817 1HG1 VAL A 174       4.123 185.645  16.538  1.00 53.75           H
ATOM    818 2HG1 VAL A 174       3.483 185.911  14.898  1.00 53.75           H
ATOM    819 3HG1 VAL A 174       5.005 185.017  15.126  1.00 53.75           H
ATOM    820  CG2 VAL A 174       1.875 184.196  16.282  1.00 47.61           C
ATOM    821 1HG2 VAL A 174       2.010 184.627  17.274  1.00 47.61           H
ATOM    822 2HG2 VAL A 174       1.305 183.270  16.362  1.00 47.61           H
ATOM    823 3HG2 VAL A 174       1.336 184.901  15.650  1.00 47.61           H
ATOM    824  N   GLU A 175       1.656 181.324  13.599  1.00 53.88           N
ATOM    825  H   GLU A 175       1.434 181.912  12.808  1.00 53.88           H
ATOM    826  CA  GLU A 175       0.998 180.011  13.641  1.00 59.12           C
ATOM    827  HA  GLU A 175       0.409 179.940  14.556  1.00 59.12           H
ATOM    828  C   GLU A 175       2.021 178.865  13.629  1.00 59.94           C
ATOM    829  O   GLU A 175       1.929 177.946  14.437  1.00 58.21           O
ATOM    830  CB  GLU A 175       0.036 179.800  12.459  1.00 56.90           C
ATOM    831 1HB  GLU A 175       0.600 179.551  11.560  1.00 56.90           H
ATOM    832 2HB  GLU A 175      -0.573 178.930  12.703  1.00 56.90           H
ATOM    833  CG  GLU A 175      -0.904 180.978  12.134  1.00 64.00           C
ATOM    834 1HG  GLU A 175      -1.850 180.557  11.792  1.00 64.00           H
ATOM    835 2HG  GLU A 175      -1.093 181.575  13.027  1.00 64.00           H
ATOM    836  CD  GLU A 175      -0.337 181.883  11.040  1.00 67.79           C
ATOM    837  OE1 GLU A 175       0.836 182.298  11.144  1.00 61.17           O
ATOM    838  OE2 GLU A 175      -1.067 182.167  10.066  1.00 70.29           O
ATOM    839  N   HIS A 176       3.017 178.946  12.743  1.00 58.13           N
ATOM    840  H   HIS A 176       3.050 179.740  12.120  1.00 58.13           H
ATOM    841  CA  HIS A 176       4.085 177.963  12.638  1.00 60.59           C
ATOM    842  HA  HIS A 176       3.635 176.978  12.517  1.00 60.59           H
ATOM    843  C   HIS A 176       4.968 177.936  13.902  1.00 58.13           C
ATOM    844  O   HIS A 176       5.230 176.861  14.443  1.00 53.57           O
ATOM    845  CB  HIS A 176       4.911 178.260  11.380  1.00 65.11           C
ATOM    846 1HB  HIS A 176       4.285 178.104  10.501  1.00 65.11           H
ATOM    847 2HB  HIS A 176       5.219 179.305  11.394  1.00 65.11           H
ATOM    848  CG  HIS A 176       6.141 177.387  11.267  1.00 70.83           C
ATOM    849  ND1 HIS A 176       6.192 176.021  11.372  1.00 78.94           N
ATOM    850  HD1 HIS A 176       5.438 175.369  11.531  1.00 78.94           H
ATOM    851  CD2 HIS A 176       7.440 177.793  11.146  1.00 74.79           C
ATOM    852  HD2 HIS A 176       7.834 178.796  11.072  1.00 74.79           H
ATOM    853  CE1 HIS A 176       7.450 175.648  11.299  1.00 78.46           C
ATOM    854  HE1 HIS A 176       7.847 174.646  11.354  1.00 78.46           H
ATOM    855  NE2 HIS A 176       8.253 176.690  11.135  1.00 79.08           N
ATOM    856  N   GLN A 177       5.386 179.106  14.399  1.00 49.01           N
ATOM    857  H   GLN A 177       5.138 179.962  13.925  1.00 49.01           H
ATOM    858  CA  GLN A 177       6.325 179.204  15.509  1.00 55.07           C
ATOM    859  HA  GLN A 177       7.252 178.722  15.197  1.00 55.07           H
ATOM    860  C   GLN A 177       5.814 178.485  16.774  1.00 54.00           C
ATOM    861  O   GLN A 177       6.530 177.663  17.345  1.00 46.17           O
ATOM    862  CB  GLN A 177       6.632 180.679  15.808  1.00 52.89           C
ATOM    863 1HB  GLN A 177       6.910 181.195  14.889  1.00 52.89           H
ATOM    864 2HB  GLN A 177       5.757 181.167  16.237  1.00 52.89           H
ATOM    865  CG  GLN A 177       7.794 180.769  16.803  1.00 64.21           C
ATOM    866 1HG  GLN A 177       7.529 180.202  17.695  1.00 64.21           H
ATOM    867 2HG  GLN A 177       8.672 180.297  16.362  1.00 64.21           H
ATOM    868  CD  GLN A 177       8.163 182.198  17.222  1.00 69.64           C
ATOM    869  OE1 GLN A 177       7.841 183.188  16.580  1.00 65.74           O
ATOM    870  NE2 GLN A 177       8.842 182.323  18.336  1.00 72.37           N
ATOM    871 1HE2 GLN A 177       9.142 183.236  18.649  1.00 72.37           H
ATOM    872 2HE2 GLN A 177       9.101 181.500  18.861  1.00 72.37           H
ATOM    873  N   LEU A 178       4.567 178.743  17.187  1.00 51.46           N
ATOM    874  H   LEU A 178       4.003 179.402  16.670  1.00 51.46           H
ATOM    875  CA  LEU A 178       3.995 178.198  18.415  1.00 47.96           C
ATOM    876  HA  LEU A 178       4.604 178.549  19.248  1.00 47.96           H
ATOM    877  C   LEU A 178       4.005 176.653  18.437  1.00 45.04           C
ATOM    878  O   LEU A 178       4.189 176.053  19.494  1.00 44.96           O
ATOM    879  CB  LEU A 178       2.564 178.763  18.586  1.00 48.12           C
ATOM    880 1HB  LEU A 178       2.633 179.851  18.620  1.00 48.12           H
ATOM    881 2HB  LEU A 178       1.983 178.481  17.707  1.00 48.12           H
ATOM    882  CG  LEU A 178       1.806 178.281  19.835  1.00 49.56           C
ATOM    883  HG  LEU A 178       1.687 177.200  19.774  1.00 49.56           H
ATOM    884  CD1 LEU A 178       2.544 178.623  21.125  1.00 48.31           C
ATOM    885 1HD1 LEU A 178       1.927 178.357  21.983  1.00 48.31           H
ATOM    886 2HD1 LEU A 178       2.742 179.695  21.137  1.00 48.31           H
ATOM    887 3HD1 LEU A 178       3.487 178.078  21.173  1.00 48.31           H
ATOM    888  CD2 LEU A 178       0.421 178.928  19.894  1.00 47.71           C
ATOM    889 1HD2 LEU A 178      -0.121 178.536  20.755  1.00 47.71           H
ATOM    890 2HD2 LEU A 178      -0.125 178.689  18.981  1.00 47.71           H
ATOM    891 3HD2 LEU A 178       0.519 180.009  19.987  1.00 47.71           H
ATOM    892  N   ARG A 179       3.853 176.005  17.274  1.00 46.10           N
ATOM    893  H   ARG A 179       3.778 176.549  16.427  1.00 46.10           H
ATOM    894  CA  ARG A 179       3.930 174.546  17.107  1.00 46.54           C
ATOM    895  HA  ARG A 179       3.210 174.065  17.769  1.00 46.54           H
ATOM    896  C   ARG A 179       5.335 174.017  17.461  1.00 48.25           C
ATOM    897  O   ARG A 179       5.440 172.935  18.037  1.00 45.81           O
ATOM    898  CB  ARG A 179       3.581 174.161  15.658  1.00 53.68           C
ATOM    899 1HB  ARG A 179       4.354 174.554  14.997  1.00 53.68           H
ATOM    900 2HB  ARG A 179       3.585 173.075  15.564  1.00 53.68           H
ATOM    901  CG  ARG A 179       2.215 174.688  15.178  1.00 61.61           C
ATOM    902 1HG  ARG A 179       1.412 174.109  15.634  1.00 61.61           H
ATOM    903 2HG  ARG A 179       2.093 175.731  15.472  1.00 61.61           H
ATOM    904  CD  ARG A 179       2.116 174.578  13.656  1.00 67.97           C
ATOM    905 1HD  ARG A 179       3.032 174.999  13.242  1.00 67.97           H
ATOM    906 2HD  ARG A 179       2.031 173.532  13.362  1.00 67.97           H
ATOM    907  NE  ARG A 179       0.965 175.319  13.110  1.00 76.38           N
ATOM    908  HE  ARG A 179       0.239 175.546  13.775  1.00 76.38           H
ATOM    909  CZ  ARG A 179       0.882 175.759  11.849  1.00 75.07           C
ATOM    910  NH1 ARG A 179       1.812 175.520  10.967  1.00 71.65           N
ATOM    911 1HH1 ARG A 179       2.592 174.934  11.228  1.00 71.65           H
ATOM    912 2HH1 ARG A 179       1.732 175.861  10.019  1.00 71.65           H
ATOM    913  NH2 ARG A 179      -0.148 176.459  11.477  1.00 81.13           N
ATOM    914 1HH2 ARG A 179      -0.895 176.610  12.139  1.00 81.13           H
ATOM    915 2HH2 ARG A 179      -0.189 176.884  10.562  1.00 81.13           H
ATOM    916  N   ARG A 180       6.397 174.775  17.170  1.00 50.17           N
ATOM    917  H   ARG A 180       6.252 175.676  16.736  1.00 50.17           H
ATOM    918  CA  ARG A 180       7.766 174.459  17.588  1.00 50.43           C
ATOM    919  HA  ARG A 180       7.928 173.396  17.412  1.00 50.43           H
ATOM    920  C   ARG A 180       7.974 174.735  19.090  1.00 41.88           C
ATOM    921  O   ARG A 180       8.541 173.893  19.774  1.00 44.09           O
ATOM    922  CB  ARG A 180       8.772 175.234  16.721  1.00  0.00           C
ATOM    923 1HB  ARG A 180       8.424 175.242  15.689  1.00  0.00           H
ATOM    924 2HB  ARG A 180       8.862 176.262  17.073  1.00  0.00           H
ATOM    925  CG  ARG A 180      10.160 174.574  16.769  1.00  0.00           C
ATOM    926 1HG  ARG A 180      10.484 174.490  17.806  1.00  0.00           H
ATOM    927 2HG  ARG A 180      10.087 173.569  16.354  1.00  0.00           H
ATOM    928  CD  ARG A 180      11.239 175.348  15.983  1.00  0.00           C
ATOM    929 1HD  ARG A 180      11.441 176.283  16.506  1.00  0.00           H
ATOM    930 2HD  ARG A 180      12.160 174.766  15.967  1.00  0.00           H
ATOM    931  NE  ARG A 180      10.848 175.656  14.596  1.00  0.00           N
ATOM    932  HE  ARG A 180      10.559 176.613  14.455  1.00  0.00           H
ATOM    933  CZ  ARG A 180      10.837 174.792  13.576  1.00  0.00           C
ATOM    934  NH1 ARG A 180      10.385 175.156  12.417  1.00  0.00           N
ATOM    935 1HH1 ARG A 180       9.947 176.059  12.300  1.00  0.00           H
ATOM    936 2HH1 ARG A 180      10.479 174.534  11.627  1.00  0.00           H
ATOM    937  NH2 ARG A 180      11.243 173.560  13.672  1.00  0.00           N
ATOM    938 1HH2 ARG A 180      11.695 173.240  14.517  1.00  0.00           H
ATOM    939 2HH2 ARG A 180      11.030 172.904  12.934  1.00  0.00           H
ATOM    940  N   GLU A 181       7.454 175.842  19.626  1.00 40.22           N
ATOM    941  H   GLU A 181       7.020 176.532  19.031  1.00 40.22           H
ATOM    942  CA  GLU A 181       7.605 176.186  21.039  1.00 43.01           C
ATOM    943  HA  GLU A 181       8.671 176.248  21.257  1.00 43.01           H
ATOM    944  C   GLU A 181       7.001 175.108  21.981  1.00 41.34           C
ATOM    945  O   GLU A 181       7.625 174.746  22.979  1.00 43.07           O
ATOM    946  CB  GLU A 181       6.973 177.552  21.369  1.00 45.83           C
ATOM    947 1HB  GLU A 181       5.889 177.465  21.291  1.00 45.83           H
ATOM    948 2HB  GLU A 181       7.203 177.772  22.411  1.00 45.83           H
ATOM    949  CG  GLU A 181       7.413 178.772  20.518  1.00 52.94           C
ATOM    950 1HG  GLU A 181       6.951 178.689  19.535  1.00 52.94           H
ATOM    951 2HG  GLU A 181       7.013 179.675  20.979  1.00 52.94           H
ATOM    952  CD  GLU A 181       8.928 178.952  20.330  1.00 58.23           C
ATOM    953  OE1 GLU A 181       9.733 178.386  21.101  1.00 56.02           O
ATOM    954  OE2 GLU A 181       9.330 179.713  19.418  1.00 60.59           O
ATOM    955  N   VAL A 182       5.831 174.542  21.657  1.00 41.63           N
ATOM    956  H   VAL A 182       5.310 174.873  20.858  1.00 41.63           H
ATOM    957  CA  VAL A 182       5.230 173.448  22.426  1.00 43.73           C
ATOM    958  HA  VAL A 182       5.311 173.716  23.480  1.00 43.73           H
ATOM    959  C   VAL A 182       5.966 172.099  22.226  1.00 43.62           C
ATOM    960  O   VAL A 182       6.057 171.308  23.166  1.00 42.65           O
ATOM    961  CB  VAL A 182       3.716 173.286  22.138  1.00 43.31           C
ATOM    962  HB  VAL A 182       3.333 172.500  22.790  1.00 43.31           H
ATOM    963  CG1 VAL A 182       2.945 174.563  22.491  1.00 39.85           C
ATOM    964 1HG1 VAL A 182       1.877 174.368  22.399  1.00 39.85           H
ATOM    965 2HG1 VAL A 182       3.228 175.372  21.817  1.00 39.85           H
ATOM    966 3HG1 VAL A 182       3.176 174.848  23.518  1.00 39.85           H
ATOM    967  CG2 VAL A 182       3.390 172.885  20.695  1.00 49.77           C
ATOM    968 1HG2 VAL A 182       2.309 172.811  20.584  1.00 49.77           H
ATOM    969 2HG2 VAL A 182       3.845 171.920  20.469  1.00 49.77           H
ATOM    970 3HG2 VAL A 182       3.777 173.639  20.010  1.00 49.77           H
ATOM    971  N   GLU A 183       6.542 171.851  21.047  1.00 44.15           N
ATOM    972  H   GLU A 183       6.453 172.527  20.302  1.00 44.15           H
ATOM    973  CA  GLU A 183       7.383 170.680  20.767  1.00 48.09           C
ATOM    974  HA  GLU A 183       6.863 169.785  21.109  1.00 48.09           H
ATOM    975  C   GLU A 183       8.737 170.751  21.516  1.00 44.52           C
ATOM    976  O   GLU A 183       9.291 169.718  21.890  1.00 44.14           O
ATOM    977  CB  GLU A 183       7.576 170.559  19.246  1.00 52.19           C
ATOM    978 1HB  GLU A 183       6.600 170.548  18.761  1.00 52.19           H
ATOM    979 2HB  GLU A 183       8.109 171.443  18.896  1.00 52.19           H
ATOM    980  CG  GLU A 183       8.359 169.309  18.782  1.00 59.00           C
ATOM    981 1HG  GLU A 183       8.619 169.457  17.734  1.00 59.00           H
ATOM    982 2HG  GLU A 183       9.296 169.228  19.333  1.00 59.00           H
ATOM    983  CD  GLU A 183       7.608 167.970  18.909  1.00 65.67           C
ATOM    984  OE1 GLU A 183       6.408 167.935  19.264  1.00 73.96           O
ATOM    985  OE2 GLU A 183       8.238 166.926  18.606  1.00 72.97           O
ATOM    986  N   ILE A 184       9.259 171.953  21.793  1.00 41.14           N
ATOM    987  H   ILE A 184       8.837 172.772  21.380  1.00 41.14           H
ATOM    988  CA  ILE A 184      10.373 172.183  22.717  1.00 42.87           C
ATOM    989  HA  ILE A 184      11.154 171.452  22.509  1.00 42.87           H
ATOM    990  C   ILE A 184       9.889 171.966  24.167  1.00 42.67           C
ATOM    991  O   ILE A 184      10.383 171.069  24.857  1.00 40.67           O
ATOM    992  CB  ILE A 184      10.998 173.596  22.522  1.00 43.69           C
ATOM    993  HB  ILE A 184      10.192 174.324  22.612  1.00 43.69           H
ATOM    994  CG1 ILE A 184      11.632 173.751  21.126  1.00 41.95           C
ATOM    995 1HG1 ILE A 184      12.575 173.204  21.113  1.00 41.95           H
ATOM    996 2HG1 ILE A 184      10.964 173.300  20.392  1.00 41.95           H
ATOM    997  CG2 ILE A 184      12.048 173.907  23.611  1.00 41.03           C
ATOM    998 1HG2 ILE A 184      12.487 174.886  23.420  1.00 41.03           H
ATOM    999 2HG2 ILE A 184      12.829 173.147  23.581  1.00 41.03           H
ATOM   1000 3HG2 ILE A 184      11.576 173.906  24.593  1.00 41.03           H
ATOM   1001  CD1 ILE A 184      11.863 175.208  20.702  1.00 45.03           C
ATOM   1002 1HD1 ILE A 184      12.183 175.225  19.660  1.00 45.03           H
ATOM   1003 2HD1 ILE A 184      12.633 175.662  21.326  1.00 45.03           H
ATOM   1004 3HD1 ILE A 184      10.933 175.767  20.807  1.00 45.03           H
ATOM   1005  N   GLN A 185       8.922 172.767  24.629  1.00 38.35           N
ATOM   1006  H   GLN A 185       8.534 173.465  24.011  1.00 38.35           H
ATOM   1007  CA  GLN A 185       8.576 172.879  26.048  1.00 39.90           C
ATOM   1008  HA  GLN A 185       9.502 173.072  26.590  1.00 39.90           H
ATOM   1009  C   GLN A 185       7.944 171.594  26.626  1.00 39.81           C
ATOM   1010  O   GLN A 185       8.226 171.246  27.769  1.00 40.40           O
ATOM   1011  CB  GLN A 185       7.659 174.095  26.265  1.00 39.99           C
ATOM   1012 1HB  GLN A 185       8.093 174.968  25.778  1.00 39.99           H
ATOM   1013 2HB  GLN A 185       6.681 173.895  25.827  1.00 39.99           H
ATOM   1014  CG  GLN A 185       7.467 174.416  27.761  1.00 38.08           C
ATOM   1015 1HG  GLN A 185       7.084 173.538  28.282  1.00 38.08           H
ATOM   1016 2HG  GLN A 185       8.441 174.656  28.187  1.00 38.08           H
ATOM   1017  CD  GLN A 185       6.516 175.594  28.028  1.00 43.75           C
ATOM   1018  OE1 GLN A 185       5.837 176.103  27.148  1.00 42.71           O
ATOM   1019  NE2 GLN A 185       6.405 176.040  29.260  1.00 41.82           N
ATOM   1020 1HE2 GLN A 185       5.812 176.843  29.413  1.00 41.82           H
ATOM   1021 2HE2 GLN A 185       6.859 175.590  30.042  1.00 41.82           H
ATOM   1022  N   SER A 186       7.131 170.849  25.870  1.00 42.83           N
ATOM   1023  H   SER A 186       6.907 171.125  24.924  1.00 42.83           H
ATOM   1024  CA  SER A 186       6.518 169.612  26.358  1.00 42.61           C
ATOM   1025  HA  SER A 186       5.987 169.845  27.281  1.00 42.61           H
ATOM   1026  C   SER A 186       7.553 168.506  26.675  1.00 43.99           C
ATOM   1027  O   SER A 186       7.280 167.636  27.501  1.00 47.93           O
ATOM   1028  CB  SER A 186       5.465 169.086  25.373  1.00 43.08           C
ATOM   1029 1HB  SER A 186       4.992 168.202  25.801  1.00 43.08           H
ATOM   1030 2HB  SER A 186       4.702 169.851  25.230  1.00 43.08           H
ATOM   1031  OG  SER A 186       6.029 168.740  24.115  1.00 51.76           O
ATOM   1032  HG  SER A 186       6.105 169.546  23.599  1.00 51.76           H
ATOM   1033  N   HIS A 187       8.750 168.554  26.084  1.00 44.51           N
ATOM   1034  H   HIS A 187       8.935 169.277  25.404  1.00 44.51           H
ATOM   1035  CA  HIS A 187       9.855 167.651  26.406  1.00 47.49           C
ATOM   1036  HA  HIS A 187       9.443 166.683  26.691  1.00 47.49           H
ATOM   1037  C   HIS A 187      10.738 168.139  27.593  1.00 47.48           C
ATOM   1038  O   HIS A 187      11.432 167.319  28.203  1.00 47.78           O
ATOM   1039  CB  HIS A 187      10.688 167.422  25.137  1.00 51.73           C
ATOM   1040 1HB  HIS A 187      10.976 168.386  24.718  1.00 51.73           H
ATOM   1041 2HB  HIS A 187      11.602 166.894  25.409  1.00 51.73           H
ATOM   1042  CG  HIS A 187       9.973 166.623  24.062  1.00 58.57           C
ATOM   1043  ND1 HIS A 187       9.346 167.102  22.938  1.00 62.83           N
ATOM   1044  HD1 HIS A 187       9.303 168.048  22.589  1.00 62.83           H
ATOM   1045  CD2 HIS A 187       9.841 165.264  23.992  1.00 55.20           C
ATOM   1046  HD2 HIS A 187      10.208 164.516  24.680  1.00 55.20           H
ATOM   1047  CE1 HIS A 187       8.896 166.074  22.246  1.00 60.64           C
ATOM   1048  HE1 HIS A 187       8.387 166.093  21.294  1.00 60.64           H
ATOM   1049  NE2 HIS A 187       9.162 164.920  22.848  1.00 63.08           N
ATOM   1050  N   LEU A 188      10.721 169.433  27.949  1.00 38.31           N
ATOM   1051  H   LEU A 188      10.102 170.071  27.470  1.00 38.31           H
ATOM   1052  CA  LEU A 188      11.532 169.999  29.033  1.00 40.61           C
ATOM   1053  HA  LEU A 188      12.530 169.566  28.961  1.00 40.61           H
ATOM   1054  C   LEU A 188      10.960 169.648  30.424  1.00 41.88           C
ATOM   1055  O   LEU A 188       9.886 170.113  30.815  1.00 44.07           O
ATOM   1056  CB  LEU A 188      11.667 171.532  28.885  1.00 40.42           C
ATOM   1057 1HB  LEU A 188      10.665 171.954  28.804  1.00 40.42           H
ATOM   1058 2HB  LEU A 188      12.120 171.923  29.796  1.00 40.42           H
ATOM   1059  CG  LEU A 188      12.505 172.010  27.689  1.00 39.34           C
ATOM   1060  HG  LEU A 188      12.060 171.622  26.772  1.00 39.34           H
ATOM   1061  CD1 LEU A 188      12.478 173.533  27.627  1.00 39.34           C
ATOM   1062 1HD1 LEU A 188      13.006 173.851  26.727  1.00 39.34           H
ATOM   1063 2HD1 LEU A 188      12.971 173.951  28.504  1.00 39.34           H
ATOM   1064 3HD1 LEU A 188      11.447 173.883  27.587  1.00 39.34           H
ATOM   1065  CD2 LEU A 188      13.973 171.576  27.774  1.00 40.07           C
ATOM   1066 1HD2 LEU A 188      14.523 172.037  26.954  1.00 40.07           H
ATOM   1067 2HD2 LEU A 188      14.038 170.491  27.691  1.00 40.07           H
ATOM   1068 3HD2 LEU A 188      14.401 171.895  28.724  1.00 40.07           H
ATOM   1069  N   ARG A 189      11.708 168.839  31.181  1.00 37.01           N
ATOM   1070  H   ARG A 189      12.560 168.476  30.780  1.00 37.01           H
ATOM   1071  CA  ARG A 189      11.306 168.258  32.475  1.00 42.47           C
ATOM   1072  HA  ARG A 189      10.465 168.825  32.876  1.00 42.47           H
ATOM   1073  C   ARG A 189      12.467 168.354  33.497  1.00 39.64           C
ATOM   1074  O   ARG A 189      13.047 167.354  33.905  1.00 36.03           O
ATOM   1075  CB  ARG A 189      10.813 166.816  32.238  1.00 43.40           C
ATOM   1076 1HB  ARG A 189      11.554 166.285  31.639  1.00 43.40           H
ATOM   1077 2HB  ARG A 189      10.707 166.305  33.195  1.00 43.40           H
ATOM   1078  CG  ARG A 189       9.458 166.750  31.500  1.00 55.49           C
ATOM   1079 1HG  ARG A 189       8.672 167.033  32.199  1.00 55.49           H
ATOM   1080 2HG  ARG A 189       9.436 167.454  30.668  1.00 55.49           H
ATOM   1081  CD  ARG A 189       9.145 165.342  30.957  1.00 64.16           C
ATOM   1082 1HD  ARG A 189       9.282 164.600  31.744  1.00 64.16           H
ATOM   1083 2HD  ARG A 189       8.108 165.323  30.625  1.00 64.16           H
ATOM   1084  NE  ARG A 189      10.016 164.996  29.821  1.00 73.99           N
ATOM   1085  HE  ARG A 189      10.774 165.639  29.644  1.00 73.99           H
ATOM   1086  CZ  ARG A 189       9.828 163.942  29.018  1.00 74.27           C
ATOM   1087  NH1 ARG A 189       8.819 163.134  29.142  1.00 71.72           N
ATOM   1088 1HH1 ARG A 189       8.163 163.253  29.901  1.00 71.72           H
ATOM   1089 2HH1 ARG A 189       8.732 162.343  28.519  1.00 71.72           H
ATOM   1090  NH2 ARG A 189      10.688 163.690  28.079  1.00 75.65           N
ATOM   1091 1HH2 ARG A 189      11.578 164.167  28.100  1.00 75.65           H
ATOM   1092 2HH2 ARG A 189      10.553 162.899  27.466  1.00 75.65           H
ATOM   1093  N   HIS A 190      12.791 169.586  33.883  1.00 30.95           N
ATOM   1094  H   HIS A 190      12.260 170.347  33.484  1.00 30.95           H
ATOM   1095  CA  HIS A 190      13.700 169.941  34.987  1.00 32.99           C
ATOM   1096  HA  HIS A 190      13.999 169.038  35.519  1.00 32.99           H
ATOM   1097  C   HIS A 190      12.952 170.859  35.965  1.00 33.71           C
ATOM   1098  O   HIS A 190      12.303 171.788  35.475  1.00 31.67           O
ATOM   1099  CB  HIS A 190      14.961 170.608  34.418  1.00 30.42           C
ATOM   1100 1HB  HIS A 190      15.489 169.864  33.821  1.00 30.42           H
ATOM   1101 2HB  HIS A 190      14.671 171.426  33.759  1.00 30.42           H
ATOM   1102  CG  HIS A 190      15.906 171.145  35.474  1.00 32.23           C
ATOM   1103  ND1 HIS A 190      15.742 172.266  36.255  1.00 29.28           N
ATOM   1104  HD1 HIS A 190      15.087 173.027  36.146  1.00 29.28           H
ATOM   1105  CD2 HIS A 190      17.037 170.537  35.941  1.00 32.17           C
ATOM   1106  HD2 HIS A 190      17.490 169.610  35.624  1.00 32.17           H
ATOM   1107  CE1 HIS A 190      16.717 172.300  37.142  1.00 31.59           C
ATOM   1108  HE1 HIS A 190      16.905 173.048  37.897  1.00 31.59           H
ATOM   1109  NE2 HIS A 190      17.523 171.258  37.001  1.00 30.61           N
ATOM   1110  N   PRO A 191      12.989 170.678  37.303  1.00 32.25           N
ATOM   1111  CA  PRO A 191      12.023 171.314  38.211  1.00 33.66           C
ATOM   1112  HA  PRO A 191      11.042 170.884  38.011  1.00 33.66           H
ATOM   1113  C   PRO A 191      11.905 172.848  38.105  1.00 31.18           C
ATOM   1114  O   PRO A 191      10.795 173.375  38.093  1.00 30.94           O
ATOM   1115  CB  PRO A 191      12.455 170.884  39.612  1.00 37.95           C
ATOM   1116 1HB  PRO A 191      13.201 171.578  39.999  1.00 37.95           H
ATOM   1117 2HB  PRO A 191      11.606 170.795  40.290  1.00 37.95           H
ATOM   1118  CG  PRO A 191      13.080 169.524  39.373  1.00 41.03           C
ATOM   1119 1HG  PRO A 191      13.810 169.265  40.140  1.00 41.03           H
ATOM   1120 2HG  PRO A 191      12.302 168.764  39.297  1.00 41.03           H
ATOM   1121  CD  PRO A 191      13.768 169.703  38.034  1.00 36.33           C
ATOM   1122 1HD  PRO A 191      14.783 170.075  38.175  1.00 36.33           H
ATOM   1123 2HD  PRO A 191      13.767 168.754  37.497  1.00 36.33           H
ATOM   1124  N   ASN A 192      13.015 173.579  37.962  1.00 30.92           N
ATOM   1125  H   ASN A 192      13.912 173.136  38.104  1.00 30.92           H
ATOM   1126  CA  ASN A 192      13.019 175.038  37.815  1.00 29.03           C
ATOM   1127  HA  ASN A 192      12.283 175.426  38.519  1.00 29.03           H
ATOM   1128  C   ASN A 192      12.599 175.559  36.399  1.00 29.44           C
ATOM   1129  O   ASN A 192      12.650 176.762  36.158  1.00 28.82           O
ATOM   1130  CB  ASN A 192      14.379 175.593  38.274  1.00 28.69           C
ATOM   1131 1HB  ASN A 192      15.176 175.207  37.638  1.00 28.69           H
ATOM   1132 2HB  ASN A 192      14.378 176.678  38.176  1.00 28.69           H
ATOM   1133  CG  ASN A 192      14.667 175.219  39.724  1.00 34.99           C
ATOM   1134  OD1 ASN A 192      15.402 174.285  39.998  1.00 33.69           O
ATOM   1135  ND2 ASN A 192      14.046 175.875  40.671  1.00 30.92           N
ATOM   1136 1HD2 ASN A 192      14.206 175.618  41.635  1.00 30.92           H
ATOM   1137 2HD2 ASN A 192      13.443 176.655  40.450  1.00 30.92           H
ATOM   1138  N   ILE A 193      12.169 174.695  35.470  1.00 29.13           N
ATOM   1139  H   ILE A 193      12.097 173.716  35.710  1.00 29.13           H
ATOM   1140  CA  ILE A 193      11.542 175.087  34.191  1.00 30.26           C
ATOM   1141  HA  ILE A 193      11.728 176.146  34.014  1.00 30.26           H
ATOM   1142  C   ILE A 193      10.021 174.873  34.292  1.00 30.05           C
ATOM   1143  O   ILE A 193       9.573 173.762  34.578  1.00 29.65           O
ATOM   1144  CB  ILE A 193      12.134 174.316  32.979  1.00 27.64           C
ATOM   1145  HB  ILE A 193      11.818 173.276  33.063  1.00 27.64           H
ATOM   1146  CG1 ILE A 193      13.679 174.349  32.961  1.00 30.58           C
ATOM   1147 1HG1 ILE A 193      13.996 175.391  32.922  1.00 30.58           H
ATOM   1148 2HG1 ILE A 193      14.039 173.906  33.890  1.00 30.58           H
ATOM   1149  CG2 ILE A 193      11.564 174.897  31.668  1.00 29.42           C
ATOM   1150 1HG2 ILE A 193      11.880 174.275  30.830  1.00 29.42           H
ATOM   1151 2HG2 ILE A 193      11.947 175.909  31.534  1.00 29.42           H
ATOM   1152 3HG2 ILE A 193      10.476 174.923  31.711  1.00 29.42           H
ATOM   1153  CD1 ILE A 193      14.331 173.579  31.805  1.00 31.44           C
ATOM   1154 1HD1 ILE A 193      15.405 173.524  31.983  1.00 31.44           H
ATOM   1155 2HD1 ILE A 193      14.144 174.095  30.864  1.00 31.44           H
ATOM   1156 3HD1 ILE A 193      13.919 172.571  31.756  1.00 31.44           H
ATOM   1157  N   LEU A 194       9.226 175.914  34.027  1.00 31.95           N
ATOM   1158  H   LEU A 194       9.637 176.798  33.761  1.00 31.95           H
ATOM   1159  CA  LEU A 194       7.762 175.865  34.096  1.00 34.00           C
ATOM   1160  HA  LEU A 194       7.475 175.574  35.106  1.00 34.00           H
ATOM   1161  C   LEU A 194       7.196 174.806  33.120  1.00 39.07           C
ATOM   1162  O   LEU A 194       7.375 174.929  31.902  1.00 35.83           O
ATOM   1163  CB  LEU A 194       7.233 177.286  33.801  1.00 39.32           C
ATOM   1164 1HB  LEU A 194       7.844 177.999  34.355  1.00 39.32           H
ATOM   1165 2HB  LEU A 194       7.370 177.487  32.738  1.00 39.32           H
ATOM   1166  CG  LEU A 194       5.764 177.522  34.173  1.00 39.60           C
ATOM   1167  HG  LEU A 194       5.174 176.665  33.846  1.00 39.60           H
ATOM   1168  CD1 LEU A 194       5.616 177.721  35.685  1.00 32.58           C
ATOM   1169 1HD1 LEU A 194       4.567 177.899  35.919  1.00 32.58           H
ATOM   1170 2HD1 LEU A 194       6.211 178.577  36.004  1.00 32.58           H
ATOM   1171 3HD1 LEU A 194       5.958 176.826  36.207  1.00 32.58           H
ATOM   1172  CD2 LEU A 194       5.248 178.770  33.459  1.00 38.74           C
ATOM   1173 1HD2 LEU A 194       4.216 178.952  33.759  1.00 38.74           H
ATOM   1174 2HD2 LEU A 194       5.291 178.612  32.381  1.00 38.74           H
ATOM   1175 3HD2 LEU A 194       5.861 179.631  33.725  1.00 38.74           H
ATOM   1176  N   ARG A 195       6.563 173.743  33.638  1.00 32.58           N
ATOM   1177  H   ARG A 195       6.464 173.674  34.640  1.00 32.58           H
ATOM   1178  CA  ARG A 195       6.049 172.607  32.856  1.00 36.59           C
ATOM   1179  HA  ARG A 195       6.868 172.233  32.242  1.00 36.59           H
ATOM   1180  C   ARG A 195       4.893 173.004  31.904  1.00 38.05           C
ATOM   1181  O   ARG A 195       4.057 173.840  32.237  1.00 31.22           O
ATOM   1182  CB  ARG A 195       5.578 171.466  33.788  1.00 37.70           C
ATOM   1183 1HB  ARG A 195       5.285 171.876  34.755  1.00 37.70           H
ATOM   1184 2HB  ARG A 195       4.686 171.001  33.367  1.00 37.70           H
ATOM   1185  CG  ARG A 195       6.626 170.355  34.036  1.00 49.10           C
ATOM   1186 1HG  ARG A 195       7.553 170.576  33.506  1.00 49.10           H
ATOM   1187 2HG  ARG A 195       6.850 170.321  35.102  1.00 49.10           H
ATOM   1188  CD  ARG A 195       6.136 168.960  33.597  1.00 58.22           C
ATOM   1189 1HD  ARG A 195       6.815 168.208  33.997  1.00 58.22           H
ATOM   1190 2HD  ARG A 195       5.136 168.781  33.993  1.00 58.22           H
ATOM   1191  NE  ARG A 195       6.097 168.838  32.131  1.00 61.17           N
ATOM   1192  HE  ARG A 195       6.540 169.598  31.635  1.00 61.17           H
ATOM   1193  CZ  ARG A 195       5.575 167.809  31.439  1.00 57.73           C
ATOM   1194  NH1 ARG A 195       4.981 166.801  32.001  1.00 65.59           N
ATOM   1195 1HH1 ARG A 195       4.910 166.747  33.007  1.00 65.59           H
ATOM   1196 2HH1 ARG A 195       4.540 166.098  31.425  1.00 65.59           H
ATOM   1197  NH2 ARG A 195       5.686 167.817  30.148  1.00 58.10           N
ATOM   1198 1HH2 ARG A 195       6.130 168.609  29.706  1.00 58.10           H
ATOM   1199 2HH2 ARG A 195       5.280 167.085  29.583  1.00 58.10           H
ATOM   1200  N   LEU A 196       4.823 172.311  30.765  1.00 33.49           N
ATOM   1201  H   LEU A 196       5.577 171.671  30.563  1.00 33.49           H
ATOM   1202  CA  LEU A 196       3.667 172.258  29.855  1.00 34.69           C
ATOM   1203  HA  LEU A 196       2.892 172.943  30.200  1.00 34.69           H
ATOM   1204  C   LEU A 196       3.089 170.829  29.878  1.00 38.35           C
ATOM   1205  O   LEU A 196       3.671 169.919  29.285  1.00 34.16           O
ATOM   1206  CB  LEU A 196       4.133 172.712  28.447  1.00 39.94           C
ATOM   1207 1HB  LEU A 196       4.492 173.738  28.529  1.00 39.94           H
ATOM   1208 2HB  LEU A 196       4.974 172.082  28.156  1.00 39.94           H
ATOM   1209  CG  LEU A 196       3.077 172.650  27.329  1.00 39.35           C
ATOM   1210  HG  LEU A 196       2.646 171.649  27.312  1.00 39.35           H
ATOM   1211  CD1 LEU A 196       1.959 173.676  27.513  1.00 36.06           C
ATOM   1212 1HD1 LEU A 196       1.252 173.587  26.689  1.00 36.06           H
ATOM   1213 2HD1 LEU A 196       2.379 174.682  27.525  1.00 36.06           H
ATOM   1214 3HD1 LEU A 196       1.446 173.485  28.455  1.00 36.06           H
ATOM   1215  CD2 LEU A 196       3.741 172.923  25.978  1.00 46.86           C
ATOM   1216 1HD2 LEU A 196       2.985 172.889  25.194  1.00 46.86           H
ATOM   1217 2HD2 LEU A 196       4.498 172.162  25.788  1.00 46.86           H
ATOM   1218 3HD2 LEU A 196       4.210 173.907  25.989  1.00 46.86           H
ATOM   1219  N   TYR A 197       1.978 170.621  30.584  1.00 30.73           N
ATOM   1220  H   TYR A 197       1.497 171.417  30.979  1.00 30.73           H
ATOM   1221  CA  TYR A 197       1.328 169.314  30.764  1.00 35.26           C
ATOM   1222  HA  TYR A 197       2.085 168.579  31.038  1.00 35.26           H
ATOM   1223  C   TYR A 197       0.611 168.810  29.493  1.00 36.54           C
ATOM   1224  O   TYR A 197       0.515 167.601  29.286  1.00 39.34           O
ATOM   1225  CB  TYR A 197       0.302 169.401  31.903  1.00 34.03           C
ATOM   1226 1HB  TYR A 197      -0.509 170.056  31.587  1.00 34.03           H
ATOM   1227 2HB  TYR A 197      -0.129 168.411  32.050  1.00 34.03           H
ATOM   1228  CG  TYR A 197       0.831 169.901  33.244  1.00 35.53           C
ATOM   1229  CD1 TYR A 197       1.763 169.131  33.965  1.00 42.71           C
ATOM   1230  HD1 TYR A 197       2.122 168.195  33.561  1.00 42.71           H
ATOM   1231  CD2 TYR A 197       0.331 171.092  33.805  1.00 37.46           C
ATOM   1232  HD2 TYR A 197      -0.394 171.687  33.269  1.00 37.46           H
ATOM   1233  CE1 TYR A 197       2.191 169.543  35.240  1.00 42.45           C
ATOM   1234  HE1 TYR A 197       2.871 168.926  35.809  1.00 42.45           H
ATOM   1235  CE2 TYR A 197       0.744 171.497  35.088  1.00 37.18           C
ATOM   1236  HE2 TYR A 197       0.320 172.387  35.529  1.00 37.18           H
ATOM   1237  CZ  TYR A 197       1.687 170.735  35.805  1.00 39.64           C
ATOM   1238  OH  TYR A 197       2.096 171.152  37.047  1.00 48.90           O
ATOM   1239  HH  TYR A 197       1.538 171.848  37.400  1.00 48.90           H
ATOM   1240  N   GLY A 198       0.127 169.718  28.643  1.00 36.07           N
ATOM   1241  H   GLY A 198       0.213 170.698  28.871  1.00 36.07           H
ATOM   1242  CA  GLY A 198      -0.573 169.387  27.401  1.00 37.99           C
ATOM   1243 1HA  GLY A 198       0.072 168.776  26.771  1.00 37.99           H
ATOM   1244 2HA  GLY A 198      -1.465 168.807  27.640  1.00 37.99           H
ATOM   1245  C   GLY A 198      -0.997 170.631  26.606  1.00 35.40           C
ATOM   1246  O   GLY A 198      -0.850 171.762  27.072  1.00 35.50           O
ATOM   1247  N   TYR A 199      -1.540 170.425  25.406  1.00 35.38           N
ATOM   1248  H   TYR A 199      -1.636 169.482  25.057  1.00 35.38           H
ATOM   1249  CA  TYR A 199      -2.058 171.498  24.552  1.00 37.35           C
ATOM   1250  HA  TYR A 199      -2.564 172.217  25.195  1.00 37.35           H
ATOM   1251  C   TYR A 199      -3.079 170.982  23.516  1.00 42.72           C
ATOM   1252  O   TYR A 199      -2.984 169.850  23.024  1.00 42.33           O
ATOM   1253  CB  TYR A 199      -0.904 172.243  23.862  1.00 35.79           C
ATOM   1254 1HB  TYR A 199      -1.323 172.973  23.171  1.00 35.79           H
ATOM   1255 2HB  TYR A 199      -0.361 172.808  24.620  1.00 35.79           H
ATOM   1256  CG  TYR A 199       0.091 171.373  23.103  1.00 44.02           C
ATOM   1257  CD1 TYR A 199      -0.097 171.104  21.733  1.00 50.52           C
ATOM   1258  HD1 TYR A 199      -0.982 171.454  21.222  1.00 50.52           H
ATOM   1259  CD2 TYR A 199       1.218 170.856  23.772  1.00 46.22           C
ATOM   1260  HD2 TYR A 199       1.360 171.040  24.826  1.00 46.22           H
ATOM   1261  CE1 TYR A 199       0.864 170.363  21.021  1.00 49.62           C
ATOM   1262  HE1 TYR A 199       0.725 170.155  19.970  1.00 49.62           H
ATOM   1263  CE2 TYR A 199       2.175 170.102  23.067  1.00 50.22           C
ATOM   1264  HE2 TYR A 199       3.048 169.719  23.576  1.00 50.22           H
ATOM   1265  CZ  TYR A 199       2.013 169.879  21.684  1.00 53.60           C
ATOM   1266  OH  TYR A 199       2.982 169.211  20.993  1.00 55.85           O
ATOM   1267  HH  TYR A 199       2.952 169.379  20.049  1.00 55.85           H
ATOM   1268  N   PHE A 200      -4.046 171.841  23.193  1.00 38.89           N
ATOM   1269  H   PHE A 200      -4.005 172.772  23.583  1.00 38.89           H
ATOM   1270  CA  PHE A 200      -5.195 171.551  22.322  1.00 41.46           C
ATOM   1271  HA  PHE A 200      -4.870 170.877  21.530  1.00 41.46           H
ATOM   1272  C   PHE A 200      -5.737 172.837  21.656  1.00 37.68           C
ATOM   1273  O   PHE A 200      -5.241 173.935  21.909  1.00 34.48           O
ATOM   1274  CB  PHE A 200      -6.280 170.828  23.145  1.00 38.88           C
ATOM   1275 1HB  PHE A 200      -7.076 170.501  22.475  1.00 38.88           H
ATOM   1276 2HB  PHE A 200      -5.841 169.918  23.553  1.00 38.88           H
ATOM   1277  CG  PHE A 200      -6.911 171.614  24.293  1.00 41.08           C
ATOM   1278  CD1 PHE A 200      -6.364 171.551  25.589  1.00 37.44           C
ATOM   1279  HD1 PHE A 200      -5.475 170.968  25.777  1.00 37.44           H
ATOM   1280  CD2 PHE A 200      -8.081 172.360  24.069  1.00 44.31           C
ATOM   1281  HD2 PHE A 200      -8.509 172.395  23.078  1.00 44.31           H
ATOM   1282  CE1 PHE A 200      -6.984 172.230  26.653  1.00 40.21           C
ATOM   1283  HE1 PHE A 200      -6.579 172.170  27.652  1.00 40.21           H
ATOM   1284  CE2 PHE A 200      -8.690 173.053  25.128  1.00 40.96           C
ATOM   1285  HE2 PHE A 200      -9.569 173.652  24.939  1.00 40.96           H
ATOM   1286  CZ  PHE A 200      -8.146 172.985  26.419  1.00 38.17           C
ATOM   1287  HZ  PHE A 200      -8.622 173.516  27.230  1.00 38.17           H
ATOM   1288  N   HIS A 201      -6.745 172.717  20.795  1.00 34.47           N
ATOM   1289  H   HIS A 201      -7.087 171.792  20.575  1.00 34.47           H
ATOM   1290  CA  HIS A 201      -7.381 173.839  20.106  1.00 37.99           C
ATOM   1291  HA  HIS A 201      -7.220 174.746  20.689  1.00 37.99           H
ATOM   1292  C   HIS A 201      -8.910 173.638  19.962  1.00 33.24           C
ATOM   1293  O   HIS A 201      -9.448 172.563  20.222  1.00 37.61           O
ATOM   1294  CB  HIS A 201      -6.679 174.057  18.753  1.00 40.03           C
ATOM   1295 1HB  HIS A 201      -7.011 175.007  18.334  1.00 40.03           H
ATOM   1296 2HB  HIS A 201      -5.606 174.146  18.923  1.00 40.03           H
ATOM   1297  CG  HIS A 201      -6.920 172.965  17.730  1.00 42.89           C
ATOM   1298  ND1 HIS A 201      -8.089 172.719  17.053  1.00 46.40           N
ATOM   1299  HD1 HIS A 201      -8.988 173.171  17.147  1.00 46.40           H
ATOM   1300  CD2 HIS A 201      -6.044 171.998  17.323  1.00 48.30           C
ATOM   1301  HD2 HIS A 201      -5.025 171.825  17.635  1.00 48.30           H
ATOM   1302  CE1 HIS A 201      -7.904 171.660  16.297  1.00 44.47           C
ATOM   1303  HE1 HIS A 201      -8.624 171.172  15.656  1.00 44.47           H
ATOM   1304  NE2 HIS A 201      -6.663 171.203  16.392  1.00 53.36           N
ATOM   1305  N   ASP A 202      -9.607 174.675  19.502  1.00 35.91           N
ATOM   1306  H   ASP A 202      -9.114 175.537  19.315  1.00 35.91           H
ATOM   1307  CA  ASP A 202     -10.972 174.577  18.967  1.00 37.59           C
ATOM   1308  HA  ASP A 202     -11.203 173.525  18.795  1.00 37.59           H
ATOM   1309  C   ASP A 202     -11.034 175.291  17.584  1.00 40.73           C
ATOM   1310  O   ASP A 202      -9.998 175.486  16.934  1.00 38.01           O
ATOM   1311  CB  ASP A 202     -12.002 175.057  20.019  1.00 32.44           C
ATOM   1312 1HB  ASP A 202     -13.000 174.827  19.644  1.00 32.44           H
ATOM   1313 2HB  ASP A 202     -11.860 174.466  20.924  1.00 32.44           H
ATOM   1314  CG  ASP A 202     -11.967 176.548  20.409  1.00 35.18           C
ATOM   1315  OD1 ASP A 202     -11.525 177.391  19.600  1.00 39.71           O
ATOM   1316  OD2 ASP A 202     -12.425 176.885  21.528  1.00 35.22           O
ATOM   1317  N   ALA A 203     -12.225 175.659  17.111  1.00 39.61           N
ATOM   1318  H   ALA A 203     -13.057 175.465  17.649  1.00 39.61           H
ATOM   1319  CA  ALA A 203     -12.405 176.391  15.857  1.00 43.14           C
ATOM   1320  HA  ALA A 203     -11.950 175.821  15.047  1.00 43.14           H
ATOM   1321  C   ALA A 203     -11.756 177.802  15.855  1.00 41.76           C
ATOM   1322  O   ALA A 203     -11.541 178.379  14.792  1.00 40.34           O
ATOM   1323  CB  ALA A 203     -13.912 176.484  15.598  1.00 40.04           C
ATOM   1324 1HB  ALA A 203     -14.333 175.480  15.539  1.00 40.04           H
ATOM   1325 2HB  ALA A 203     -14.074 177.003  14.653  1.00 40.04           H
ATOM   1326 3HB  ALA A 203     -14.397 177.035  16.404  1.00 40.04           H
ATOM   1327  N   THR A 204     -11.431 178.354  17.028  1.00 37.50           N
ATOM   1328  H   THR A 204     -11.583 177.790  17.852  1.00 37.50           H
ATOM   1329  CA  THR A 204     -11.195 179.794  17.276  1.00 39.58           C
ATOM   1330  HA  THR A 204     -11.106 180.316  16.323  1.00 39.58           H
ATOM   1331  C   THR A 204      -9.934 180.104  18.110  1.00 40.88           C
ATOM   1332  O   THR A 204      -9.403 181.214  18.038  1.00 35.95           O
ATOM   1333  CB  THR A 204     -12.404 180.389  18.026  1.00 40.65           C
ATOM   1334  HB  THR A 204     -12.266 181.468  18.098  1.00 40.65           H
ATOM   1335  OG1 THR A 204     -12.472 179.873  19.333  1.00 34.58           O
ATOM   1336  HG1 THR A 204     -12.171 178.962  19.322  1.00 34.58           H
ATOM   1337  CG2 THR A 204     -13.758 180.118  17.368  1.00 46.30           C
ATOM   1338 1HG2 THR A 204     -14.509 180.750  17.842  1.00 46.30           H
ATOM   1339 2HG2 THR A 204     -14.032 179.071  17.493  1.00 46.30           H
ATOM   1340 3HG2 THR A 204     -13.700 180.355  16.306  1.00 46.30           H
ATOM   1341  N   ARG A 205      -9.449 179.147  18.910  1.00 37.10           N
ATOM   1342  H   ARG A 205      -9.973 178.285  18.967  1.00 37.10           H
ATOM   1343  CA  ARG A 205      -8.405 179.329  19.939  1.00 37.52           C
ATOM   1344  HA  ARG A 205      -7.871 180.261  19.758  1.00 37.52           H
ATOM   1345  C   ARG A 205      -7.394 178.176  19.947  1.00 35.68           C
ATOM   1346  O   ARG A 205      -7.709 177.066  19.521  1.00 34.62           O
ATOM   1347  CB  ARG A 205      -9.057 179.383  21.331  1.00 35.39           C
ATOM   1348 1HB  ARG A 205      -9.617 178.455  21.443  1.00 35.39           H
ATOM   1349 2HB  ARG A 205      -8.283 179.389  22.098  1.00 35.39           H
ATOM   1350  CG  ARG A 205     -10.018 180.562  21.606  1.00 36.41           C
ATOM   1351 1HG  ARG A 205      -9.465 181.414  22.002  1.00 36.41           H
ATOM   1352 2HG  ARG A 205     -10.541 180.865  20.699  1.00 36.41           H
ATOM   1353  CD  ARG A 205     -11.034 180.091  22.645  1.00 35.26           C
ATOM   1354 1HD  ARG A 205     -11.471 179.166  22.268  1.00 35.26           H
ATOM   1355 2HD  ARG A 205     -10.523 179.885  23.585  1.00 35.26           H
ATOM   1356  NE  ARG A 205     -12.118 181.057  22.897  1.00 40.51           N
ATOM   1357  HE  ARG A 205     -12.060 181.929  22.390  1.00 40.51           H
ATOM   1358  CZ  ARG A 205     -13.248 180.728  23.537  1.00 43.56           C
ATOM   1359  NH1 ARG A 205     -13.448 179.563  24.082  1.00 43.05           N
ATOM   1360 1HH1 ARG A 205     -12.719 178.865  24.035  1.00 43.05           H
ATOM   1361 2HH1 ARG A 205     -14.396 179.290  24.298  1.00 43.05           H
ATOM   1362  NH2 ARG A 205     -14.211 181.588  23.611  1.00 44.56           N
ATOM   1363 1HH2 ARG A 205     -14.117 182.470  23.129  1.00 44.56           H
ATOM   1364 2HH2 ARG A 205     -15.103 181.319  24.002  1.00 44.56           H
ATOM   1365  N   VAL A 206      -6.219 178.445  20.508  1.00 35.10           N
ATOM   1366  H   VAL A 206      -6.071 179.396  20.813  1.00 35.10           H
ATOM   1367  CA  VAL A 206      -5.220 177.461  20.971  1.00 32.27           C
ATOM   1368  HA  VAL A 206      -5.554 176.457  20.710  1.00 32.27           H
ATOM   1369  C   VAL A 206      -5.116 177.554  22.504  1.00 34.13           C
ATOM   1370  O   VAL A 206      -5.150 178.651  23.062  1.00 33.01           O
ATOM   1371  CB  VAL A 206      -3.851 177.689  20.292  1.00 37.25           C
ATOM   1372  HB  VAL A 206      -3.502 178.688  20.554  1.00 37.25           H
ATOM   1373  CG1 VAL A 206      -2.797 176.671  20.753  1.00 33.10           C
ATOM   1374 1HG1 VAL A 206      -1.882 176.818  20.181  1.00 33.10           H
ATOM   1375 2HG1 VAL A 206      -3.173 175.661  20.585  1.00 33.10           H
ATOM   1376 3HG1 VAL A 206      -2.590 176.810  21.814  1.00 33.10           H
ATOM   1377  CG2 VAL A 206      -3.965 177.603  18.763  1.00 40.43           C
ATOM   1378 1HG2 VAL A 206      -2.978 177.740  18.323  1.00 40.43           H
ATOM   1379 2HG2 VAL A 206      -4.637 178.381  18.400  1.00 40.43           H
ATOM   1380 3HG2 VAL A 206      -4.356 176.625  18.483  1.00 40.43           H
ATOM   1381  N   TYR A 207      -5.002 176.410  23.173  1.00 31.79           N
ATOM   1382  H   TYR A 207      -4.950 175.554  22.639  1.00 31.79           H
ATOM   1383  CA  TYR A 207      -4.988 176.261  24.637  1.00 30.85           C
ATOM   1384  HA  TYR A 207      -5.021 177.242  25.110  1.00 30.85           H
ATOM   1385  C   TYR A 207      -3.709 175.542  25.088  1.00 35.94           C
ATOM   1386  O   TYR A 207      -3.317 174.527  24.507  1.00 37.18           O
ATOM   1387  CB  TYR A 207      -6.210 175.458  25.101  1.00 31.19           C
ATOM   1388 1HB  TYR A 207      -6.144 174.462  24.663  1.00 31.19           H
ATOM   1389 2HB  TYR A 207      -6.141 175.331  26.182  1.00 31.19           H
ATOM   1390  CG  TYR A 207      -7.588 176.033  24.775  1.00 33.23           C
ATOM   1391  CD1 TYR A 207      -8.389 176.591  25.791  1.00 32.41           C
ATOM   1392  HD1 TYR A 207      -8.019 176.653  26.804  1.00 32.41           H
ATOM   1393  CD2 TYR A 207      -8.116 175.890  23.478  1.00 34.41           C
ATOM   1394  HD2 TYR A 207      -7.527 175.410  22.711  1.00 34.41           H
ATOM   1395  CE1 TYR A 207      -9.696 177.031  25.506  1.00 38.12           C
ATOM   1396  HE1 TYR A 207     -10.314 177.449  26.287  1.00 38.12           H
ATOM   1397  CE2 TYR A 207      -9.425 176.309  23.189  1.00 34.36           C
ATOM   1398  HE2 TYR A 207      -9.834 176.172  22.198  1.00 34.36           H
ATOM   1399  CZ  TYR A 207     -10.218 176.886  24.202  1.00 31.94           C
ATOM   1400  OH  TYR A 207     -11.491 177.290  23.928  1.00 37.11           O
ATOM   1401  HH  TYR A 207     -11.768 177.077  23.034  1.00 37.11           H
ATOM   1402  N   LEU A 208      -3.076 176.054  26.143  1.00 34.09           N
ATOM   1403  H   LEU A 208      -3.453 176.898  26.551  1.00 34.09           H
ATOM   1404  CA  LEU A 208      -1.799 175.577  26.685  1.00 35.20           C
ATOM   1405  HA  LEU A 208      -1.506 174.653  26.187  1.00 35.20           H
ATOM   1406  C   LEU A 208      -1.977 175.280  28.186  1.00 33.53           C
ATOM   1407  O   LEU A 208      -2.204 176.197  28.981  1.00 34.86           O
ATOM   1408  CB  LEU A 208      -0.706 176.646  26.422  1.00 30.21           C
ATOM   1409 1HB  LEU A 208      -0.942 177.519  27.029  1.00 30.21           H
ATOM   1410 2HB  LEU A 208       0.243 176.245  26.777  1.00 30.21           H
ATOM   1411  CG  LEU A 208      -0.549 177.115  24.964  1.00 39.47           C
ATOM   1412  HG  LEU A 208      -1.529 177.409  24.587  1.00 39.47           H
ATOM   1413  CD1 LEU A 208       0.352 178.347  24.887  1.00 34.15           C
ATOM   1414 1HD1 LEU A 208       0.445 178.664  23.848  1.00 34.15           H
ATOM   1415 2HD1 LEU A 208       1.340 178.112  25.285  1.00 34.15           H
ATOM   1416 3HD1 LEU A 208      -0.095 179.149  25.473  1.00 34.15           H
ATOM   1417  CD2 LEU A 208       0.021 176.019  24.066  1.00 35.97           C
ATOM   1418 1HD2 LEU A 208       0.167 176.411  23.059  1.00 35.97           H
ATOM   1419 2HD2 LEU A 208      -0.680 175.185  24.034  1.00 35.97           H
ATOM   1420 3HD2 LEU A 208       0.975 175.677  24.466  1.00 35.97           H
ATOM   1421  N   ILE A 209      -1.917 173.997  28.550  1.00 31.78           N
ATOM   1422  H   ILE A 209      -1.665 173.309  27.855  1.00 31.78           H
ATOM   1423  CA  ILE A 209      -2.129 173.487  29.917  1.00 33.42           C
ATOM   1424  HA  ILE A 209      -2.818 174.147  30.445  1.00 33.42           H
ATOM   1425  C   ILE A 209      -0.775 173.515  30.644  1.00 36.97           C
ATOM   1426  O   ILE A 209       0.096 172.682  30.387  1.00 34.70           O
ATOM   1427  CB  ILE A 209      -2.743 172.057  29.893  1.00 30.64           C
ATOM   1428  HB  ILE A 209      -1.982 171.382  29.499  1.00 30.64           H
ATOM   1429  CG1 ILE A 209      -4.004 171.895  29.030  1.00 33.34           C
ATOM   1430 1HG1 ILE A 209      -4.871 172.199  29.616  1.00 33.34           H
ATOM   1431 2HG1 ILE A 209      -3.923 172.552  28.164  1.00 33.34           H
ATOM   1432  CG2 ILE A 209      -3.075 171.619  31.331  1.00 32.10           C
ATOM   1433 1HG2 ILE A 209      -3.439 170.592  31.323  1.00 32.10           H
ATOM   1434 2HG2 ILE A 209      -3.844 172.275  31.738  1.00 32.10           H
ATOM   1435 3HG2 ILE A 209      -2.179 171.682  31.950  1.00 32.10           H
ATOM   1436  CD1 ILE A 209      -4.188 170.461  28.510  1.00 39.63           C
ATOM   1437 1HD1 ILE A 209      -5.198 170.352  28.115  1.00 39.63           H
ATOM   1438 2HD1 ILE A 209      -4.035 169.745  29.318  1.00 39.63           H
ATOM   1439 3HD1 ILE A 209      -3.465 170.274  27.716  1.00 39.63           H
ATOM   1440  N   LEU A 210      -0.569 174.500  31.513  1.00 28.99           N
ATOM   1441  H   LEU A 210      -1.358 175.074  31.776  1.00 28.99           H
ATOM   1442  CA  LEU A 210       0.737 174.899  32.052  1.00 33.15           C
ATOM   1443  HA  LEU A 210       1.523 174.304  31.586  1.00 33.15           H
ATOM   1444  C   LEU A 210       0.821 174.695  33.578  1.00 32.89           C
ATOM   1445  O   LEU A 210      -0.184 174.644  34.283  1.00 31.19           O
ATOM   1446  CB  LEU A 210       0.973 176.380  31.685  1.00 29.05           C
ATOM   1447 1HB  LEU A 210       0.072 176.941  31.935  1.00 29.05           H
ATOM   1448 2HB  LEU A 210       1.782 176.762  32.307  1.00 29.05           H
ATOM   1449  CG  LEU A 210       1.323 176.612  30.208  1.00 38.32           C
ATOM   1450  HG  LEU A 210       0.727 175.936  29.595  1.00 38.32           H
ATOM   1451  CD1 LEU A 210       0.986 178.046  29.802  1.00 34.97           C
ATOM   1452 1HD1 LEU A 210       1.196 178.183  28.741  1.00 34.97           H
ATOM   1453 2HD1 LEU A 210       1.585 178.747  30.384  1.00 34.97           H
ATOM   1454 3HD1 LEU A 210      -0.072 178.227  29.990  1.00 34.97           H
ATOM   1455  CD2 LEU A 210       2.808 176.363  29.942  1.00 36.09           C
ATOM   1456 1HD2 LEU A 210       3.024 176.555  28.891  1.00 36.09           H
ATOM   1457 2HD2 LEU A 210       3.051 175.328  30.181  1.00 36.09           H
ATOM   1458 3HD2 LEU A 210       3.406 177.030  30.564  1.00 36.09           H
ATOM   1459  N   GLU A 211       2.038 174.629  34.106  1.00 31.34           N
ATOM   1460  H   GLU A 211       2.842 174.627  33.496  1.00 31.34           H
ATOM   1461  CA  GLU A 211       2.276 174.725  35.536  1.00 32.75           C
ATOM   1462  HA  GLU A 211       1.664 173.973  36.033  1.00 32.75           H
ATOM   1463  C   GLU A 211       1.863 176.111  36.087  1.00 31.73           C
ATOM   1464  O   GLU A 211       2.178 177.150  35.504  1.00 30.44           O
ATOM   1465  CB  GLU A 211       3.738 174.380  35.841  1.00 33.33           C
ATOM   1466 1HB  GLU A 211       3.894 173.335  35.571  1.00 33.33           H
ATOM   1467 2HB  GLU A 211       4.404 175.002  35.243  1.00 33.33           H
ATOM   1468  CG  GLU A 211       4.079 174.568  37.324  1.00 32.38           C
ATOM   1469 1HG  GLU A 211       4.096 175.632  37.558  1.00 32.38           H
ATOM   1470 2HG  GLU A 211       3.297 174.097  37.920  1.00 32.38           H
ATOM   1471  CD  GLU A 211       5.430 173.956  37.712  1.00 33.99           C
ATOM   1472  OE1 GLU A 211       5.537 173.447  38.855  1.00 33.36           O
ATOM   1473  OE2 GLU A 211       6.414 174.032  36.948  1.00 34.69           O
ATOM   1474  N   TYR A 212       1.179 176.111  37.234  1.00 30.21           N
ATOM   1475  H   TYR A 212       0.926 175.222  37.641  1.00 30.21           H
ATOM   1476  CA  TYR A 212       0.957 177.301  38.057  1.00 30.13           C
ATOM   1477  HA  TYR A 212       0.905 178.172  37.405  1.00 30.13           H
ATOM   1478  C   TYR A 212       2.115 177.516  39.053  1.00 30.48           C
ATOM   1479  O   TYR A 212       2.572 176.563  39.694  1.00 30.09           O
ATOM   1480  CB  TYR A 212      -0.392 177.176  38.779  1.00 32.23           C
ATOM   1481 1HB  TYR A 212      -1.184 177.140  38.031  1.00 32.23           H
ATOM   1482 2HB  TYR A 212      -0.409 176.230  39.321  1.00 32.23           H
ATOM   1483  CG  TYR A 212      -0.713 178.299  39.763  1.00 28.21           C
ATOM   1484  CD1 TYR A 212      -0.673 179.647  39.349  1.00 27.09           C
ATOM   1485  HD1 TYR A 212      -0.396 179.901  38.336  1.00 27.09           H
ATOM   1486  CD2 TYR A 212      -1.101 177.986  41.081  1.00 30.64           C
ATOM   1487  HD2 TYR A 212      -1.137 176.958  41.412  1.00 30.64           H
ATOM   1488  CE1 TYR A 212      -1.031 180.677  40.242  1.00 30.92           C
ATOM   1489  HE1 TYR A 212      -1.014 181.708  39.923  1.00 30.92           H
ATOM   1490  CE2 TYR A 212      -1.489 179.009  41.969  1.00 33.43           C
ATOM   1491  HE2 TYR A 212      -1.829 178.764  42.965  1.00 33.43           H
ATOM   1492  CZ  TYR A 212      -1.461 180.356  41.550  1.00 33.11           C
ATOM   1493  OH  TYR A 212      -1.866 181.344  42.404  1.00 35.40           O
ATOM   1494  HH  TYR A 212      -2.490 181.031  43.063  1.00 35.40           H
ATOM   1495  N   ALA A 213       2.566 178.762  39.211  1.00 29.22           N
ATOM   1496  H   ALA A 213       2.167 179.487  38.632  1.00 29.22           H
ATOM   1497  CA  ALA A 213       3.572 179.180  40.190  1.00 32.92           C
ATOM   1498  HA  ALA A 213       3.778 178.359  40.877  1.00 32.92           H
ATOM   1499  C   ALA A 213       3.037 180.369  41.023  1.00 28.82           C
ATOM   1500  O   ALA A 213       2.843 181.456  40.464  1.00 32.99           O
ATOM   1501  CB  ALA A 213       4.877 179.481  39.446  1.00 28.73           C
ATOM   1502 1HB  ALA A 213       5.183 178.603  38.878  1.00 28.73           H
ATOM   1503 2HB  ALA A 213       5.655 179.739  40.165  1.00 28.73           H
ATOM   1504 3HB  ALA A 213       4.718 180.318  38.766  1.00 28.73           H
ATOM   1505  N   PRO A 214       2.720 180.188  42.323  1.00 29.67           N
ATOM   1506  CA  PRO A 214       1.836 181.102  43.050  1.00 30.45           C
ATOM   1507  HA  PRO A 214       0.984 181.346  42.415  1.00 30.45           H
ATOM   1508  C   PRO A 214       2.470 182.424  43.529  1.00 35.96           C
ATOM   1509  O   PRO A 214       1.732 183.385  43.726  1.00 35.16           O
ATOM   1510  CB  PRO A 214       1.319 180.291  44.246  1.00 33.39           C
ATOM   1511 1HB  PRO A 214       1.161 180.902  45.134  1.00 33.39           H
ATOM   1512 2HB  PRO A 214       0.398 179.777  43.972  1.00 33.39           H
ATOM   1513  CG  PRO A 214       2.425 179.283  44.495  1.00 36.08           C
ATOM   1514 1HG  PRO A 214       3.222 179.741  45.080  1.00 36.08           H
ATOM   1515 2HG  PRO A 214       2.056 178.376  44.973  1.00 36.08           H
ATOM   1516  CD  PRO A 214       2.911 178.977  43.093  1.00 30.91           C
ATOM   1517 1HD  PRO A 214       3.969 178.716  43.109  1.00 30.91           H
ATOM   1518 2HD  PRO A 214       2.316 178.172  42.662  1.00 30.91           H
ATOM   1519  N   LEU A 215       3.788 182.526  43.739  1.00 30.96           N
ATOM   1520  H   LEU A 215       4.407 181.774  43.472  1.00 30.96           H
ATOM   1521  CA  LEU A 215       4.417 183.668  44.425  1.00 33.95           C
ATOM   1522  HA  LEU A 215       3.651 184.114  45.059  1.00 33.95           H
ATOM   1523  C   LEU A 215       4.900 184.799  43.452  1.00 35.56           C
ATOM   1524  O   LEU A 215       5.874 185.499  43.723  1.00 36.74           O
ATOM   1525  CB  LEU A 215       5.504 183.177  45.409  1.00 34.11           C
ATOM   1526 1HB  LEU A 215       6.279 182.671  44.833  1.00 34.11           H
ATOM   1527 2HB  LEU A 215       5.948 184.050  45.887  1.00 34.11           H
ATOM   1528  CG  LEU A 215       5.011 182.222  46.516  1.00 38.64           C
ATOM   1529  HG  LEU A 215       4.740 181.272  46.054  1.00 38.64           H
ATOM   1530  CD1 LEU A 215       6.128 181.973  47.530  1.00 40.80           C
ATOM   1531 1HD1 LEU A 215       5.798 181.210  48.234  1.00 40.80           H
ATOM   1532 2HD1 LEU A 215       6.355 182.893  48.069  1.00 40.80           H
ATOM   1533 3HD1 LEU A 215       7.022 181.627  47.011  1.00 40.80           H
ATOM   1534  CD2 LEU A 215       3.803 182.746  47.302  1.00 43.47           C
ATOM   1535 1HD2 LEU A 215       3.597 182.075  48.136  1.00 43.47           H
ATOM   1536 2HD2 LEU A 215       2.932 182.790  46.648  1.00 43.47           H
ATOM   1537 3HD2 LEU A 215       4.023 183.743  47.682  1.00 43.47           H
ATOM   1538  N   GLY A 216       4.185 185.013  42.348  1.00 34.49           N
ATOM   1539  H   GLY A 216       3.368 184.441  42.187  1.00 34.49           H
ATOM   1540  CA  GLY A 216       4.403 186.133  41.437  1.00 34.33           C
ATOM   1541 1HA  GLY A 216       3.557 186.194  40.753  1.00 34.33           H
ATOM   1542 2HA  GLY A 216       4.440 187.057  42.015  1.00 34.33           H
ATOM   1543  C   GLY A 216       5.693 186.042  40.596  1.00 35.34           C
ATOM   1544  O   GLY A 216       6.177 184.945  40.316  1.00 33.10           O
ATOM   1545  N   THR A 217       6.206 187.193  40.142  1.00 33.49           N
ATOM   1546  H   THR A 217       5.781 188.067  40.420  1.00 33.49           H
ATOM   1547  CA  THR A 217       7.465 187.316  39.372  1.00 38.78           C
ATOM   1548  HA  THR A 217       7.706 186.336  38.961  1.00 38.78           H
ATOM   1549  C   THR A 217       8.636 187.773  40.258  1.00 33.31           C
ATOM   1550  O   THR A 217       8.453 188.525  41.219  1.00 35.67           O
ATOM   1551  CB  THR A 217       7.340 188.283  38.171  1.00 34.46           C
ATOM   1552  HB  THR A 217       8.292 188.289  37.640  1.00 34.46           H
ATOM   1553  OG1 THR A 217       7.049 189.606  38.582  1.00 38.98           O
ATOM   1554  HG1 THR A 217       6.844 190.122  37.799  1.00 38.98           H
ATOM   1555  CG2 THR A 217       6.255 187.854  37.188  1.00 36.20           C
ATOM   1556 1HG2 THR A 217       6.281 188.508  36.316  1.00 36.20           H
ATOM   1557 2HG2 THR A 217       5.274 187.917  37.660  1.00 36.20           H
ATOM   1558 3HG2 THR A 217       6.445 186.827  36.877  1.00 36.20           H
ATOM   1559  N   VAL A 218       9.862 187.379  39.893  1.00 33.86           N
ATOM   1560  H   VAL A 218       9.976 186.775  39.091  1.00 33.86           H
ATOM   1561  CA  VAL A 218      11.096 187.817  40.559  1.00 34.37           C
ATOM   1562  HA  VAL A 218      11.024 187.547  41.612  1.00 34.37           H
ATOM   1563  C   VAL A 218      11.247 189.356  40.475  1.00 35.14           C
ATOM   1564  O   VAL A 218      11.686 189.982  41.434  1.00 34.21           O
ATOM   1565  CB  VAL A 218      12.331 187.092  39.978  1.00 36.33           C
ATOM   1566  HB  VAL A 218      12.387 187.316  38.912  1.00 36.33           H
ATOM   1567  CG1 VAL A 218      13.648 187.537  40.630  1.00 34.94           C
ATOM   1568 1HG1 VAL A 218      14.470 186.957  40.210  1.00 34.94           H
ATOM   1569 2HG1 VAL A 218      13.592 187.364  41.704  1.00 34.94           H
ATOM   1570 3HG1 VAL A 218      13.816 188.597  40.440  1.00 34.94           H
ATOM   1571  CG2 VAL A 218      12.227 185.570  40.152  1.00 34.27           C
ATOM   1572 1HG2 VAL A 218      13.108 185.099  39.717  1.00 34.27           H
ATOM   1573 2HG2 VAL A 218      11.332 185.196  39.654  1.00 34.27           H
ATOM   1574 3HG2 VAL A 218      12.177 185.335  41.215  1.00 34.27           H
ATOM   1575  N   TYR A 219      10.793 189.970  39.378  1.00 35.08           N
ATOM   1576  H   TYR A 219      10.526 189.395  38.592  1.00 35.08           H
ATOM   1577  CA  TYR A 219      10.682 191.421  39.195  1.00 36.72           C
ATOM   1578  HA  TYR A 219      11.680 191.858  39.238  1.00 36.72           H
ATOM   1579  C   TYR A 219       9.813 192.100  40.272  1.00 40.40           C
ATOM   1580  O   TYR A 219      10.264 193.052  40.907  1.00 39.12           O
ATOM   1581  CB  TYR A 219      10.099 191.673  37.800  1.00 37.15           C
ATOM   1582 1HB  TYR A 219      10.721 191.113  37.102  1.00 37.15           H
ATOM   1583 2HB  TYR A 219       9.098 191.246  37.745  1.00 37.15           H
ATOM   1584  CG  TYR A 219      10.027 193.123  37.318  1.00 47.25           C
ATOM   1585  CD1 TYR A 219      11.032 193.608  36.460  1.00 42.15           C
ATOM   1586  HD1 TYR A 219      11.868 192.981  36.187  1.00 42.15           H
ATOM   1587  CD2 TYR A 219       8.916 193.932  37.627  1.00 50.05           C
ATOM   1588  HD2 TYR A 219       8.123 193.560  38.259  1.00 50.05           H
ATOM   1589  CE1 TYR A 219      10.932 194.901  35.911  1.00 51.51           C
ATOM   1590  HE1 TYR A 219      11.698 195.267  35.244  1.00 51.51           H
ATOM   1591  CE2 TYR A 219       8.808 195.222  37.072  1.00 52.60           C
ATOM   1592  HE2 TYR A 219       7.946 195.836  37.289  1.00 52.60           H
ATOM   1593  CZ  TYR A 219       9.816 195.707  36.212  1.00 56.07           C
ATOM   1594  OH  TYR A 219       9.706 196.935  35.636  1.00 64.36           O
ATOM   1595  HH  TYR A 219       9.077 197.507  36.082  1.00 64.36           H
ATOM   1596  N   ARG A 220       8.588 191.608  40.514  1.00 36.35           N
ATOM   1597  H   ARG A 220       8.261 190.794  40.012  1.00 36.35           H
ATOM   1598  CA  ARG A 220       7.662 192.189  41.493  1.00 36.47           C
ATOM   1599  HA  ARG A 220       7.548 193.245  41.247  1.00 36.47           H
ATOM   1600  C   ARG A 220       8.215 192.093  42.932  1.00 44.03           C
ATOM   1601  O   ARG A 220       7.984 193.015  43.713  1.00 41.21           O
ATOM   1602  CB  ARG A 220       6.278 191.529  41.348  1.00  0.00           C
ATOM   1603 1HB  ARG A 220       5.950 191.649  40.315  1.00  0.00           H
ATOM   1604 2HB  ARG A 220       6.344 190.465  41.574  1.00  0.00           H
ATOM   1605  CG  ARG A 220       5.219 192.160  42.273  1.00  0.00           C
ATOM   1606 1HG  ARG A 220       5.407 191.830  43.295  1.00  0.00           H
ATOM   1607 2HG  ARG A 220       5.306 193.246  42.244  1.00  0.00           H
ATOM   1608  CD  ARG A 220       3.774 191.777  41.896  1.00  0.00           C
ATOM   1609 1HD  ARG A 220       3.711 190.694  41.793  1.00  0.00           H
ATOM   1610 2HD  ARG A 220       3.102 192.092  42.694  1.00  0.00           H
ATOM   1611  NE  ARG A 220       3.346 192.403  40.636  1.00  0.00           N
ATOM   1612  HE  ARG A 220       3.898 192.126  39.837  1.00  0.00           H
ATOM   1613  CZ  ARG A 220       2.346 193.295  40.466  1.00  0.00           C
ATOM   1614  NH1 ARG A 220       2.171 193.787  39.278  1.00  0.00           N
ATOM   1615 1HH1 ARG A 220       2.762 193.442  38.535  1.00  0.00           H
ATOM   1616 2HH1 ARG A 220       1.460 194.476  39.079  1.00  0.00           H
ATOM   1617  NH2 ARG A 220       1.544 193.703  41.409  1.00  0.00           N
ATOM   1618 1HH2 ARG A 220       1.617 193.329  42.344  1.00  0.00           H
ATOM   1619 2HH2 ARG A 220       0.780 194.320  41.171  1.00  0.00           H
ATOM   1620  N   GLU A 221       8.973 191.041  43.246  1.00 34.74           N
ATOM   1621  H   GLU A 221       9.079 190.299  42.570  1.00 34.74           H
ATOM   1622  CA  GLU A 221       9.662 190.872  44.526  1.00 40.58           C
ATOM   1623  HA  GLU A 221       8.969 191.178  45.310  1.00 40.58           H
ATOM   1624  C   GLU A 221      10.927 191.761  44.648  1.00 40.10           C
ATOM   1625  O   GLU A 221      11.120 192.412  45.674  1.00 42.72           O
ATOM   1626  CB  GLU A 221       9.991 189.380  44.727  1.00 40.10           C
ATOM   1627 1HB  GLU A 221       9.103 188.782  44.523  1.00 40.10           H
ATOM   1628 2HB  GLU A 221      10.752 189.095  44.002  1.00 40.10           H
ATOM   1629  CG  GLU A 221      10.507 189.004  46.137  1.00 44.93           C
ATOM   1630 1HG  GLU A 221      10.956 188.012  46.078  1.00 44.93           H
ATOM   1631 2HG  GLU A 221      11.281 189.703  46.454  1.00 44.93           H
ATOM   1632  CD  GLU A 221       9.406 188.978  47.208  1.00 48.48           C
ATOM   1633  OE1 GLU A 221       8.583 189.918  47.286  1.00 53.87           O
ATOM   1634  OE2 GLU A 221       9.336 188.000  47.989  1.00 52.64           O
ATOM   1635  N   LEU A 222      11.747 191.878  43.595  1.00 39.58           N
ATOM   1636  H   LEU A 222      11.582 191.326  42.765  1.00 39.58           H
ATOM   1637  CA  LEU A 222      12.884 192.799  43.560  1.00 45.43           C
ATOM   1638  HA  LEU A 222      13.546 192.537  44.386  1.00 45.43           H
ATOM   1639  C   LEU A 222      12.415 194.257  43.774  1.00 46.33           C
ATOM   1640  O   LEU A 222      12.987 194.966  44.595  1.00 47.21           O
ATOM   1641  CB  LEU A 222      13.666 192.615  42.239  1.00 38.88           C
ATOM   1642 1HB  LEU A 222      13.934 191.563  42.147  1.00 38.88           H
ATOM   1643 2HB  LEU A 222      13.001 192.869  41.413  1.00 38.88           H
ATOM   1644  CG  LEU A 222      14.947 193.465  42.122  1.00 43.23           C
ATOM   1645  HG  LEU A 222      14.675 194.514  42.241  1.00 43.23           H
ATOM   1646  CD1 LEU A 222      16.005 193.111  43.171  1.00 39.24           C
ATOM   1647 1HD1 LEU A 222      16.898 193.709  42.988  1.00 39.24           H
ATOM   1648 2HD1 LEU A 222      16.255 192.052  43.100  1.00 39.24           H
ATOM   1649 3HD1 LEU A 222      15.620 193.327  44.168  1.00 39.24           H
ATOM   1650  CD2 LEU A 222      15.568 193.273  40.736  1.00 42.91           C
ATOM   1651 1HD2 LEU A 222      16.452 193.904  40.648  1.00 42.91           H
ATOM   1652 2HD2 LEU A 222      14.842 193.556  39.973  1.00 42.91           H
ATOM   1653 3HD2 LEU A 222      15.851 192.229  40.600  1.00 42.91           H
ATOM   1654  N   GLN A 223      11.298 194.655  43.160  1.00 46.26           N
ATOM   1655  H   GLN A 223      10.875 194.038  42.481  1.00 46.26           H
ATOM   1656  CA  GLN A 223      10.643 195.947  43.375  1.00 45.87           C
ATOM   1657  HA  GLN A 223      11.381 196.727  43.191  1.00 45.87           H
ATOM   1658  C   GLN A 223      10.097 196.175  44.821  1.00 40.94           C
ATOM   1659  O   GLN A 223       9.698 197.296  45.145  1.00 51.40           O
ATOM   1660  CB  GLN A 223       9.518 196.110  42.338  1.00 45.14           C
ATOM   1661 1HB  GLN A 223       8.905 195.210  42.291  1.00 45.14           H
ATOM   1662 2HB  GLN A 223       8.884 196.937  42.657  1.00 45.14           H
ATOM   1663  CG  GLN A 223      10.043 196.417  40.921  1.00 53.34           C
ATOM   1664 1HG  GLN A 223      10.864 197.130  41.001  1.00 53.34           H
ATOM   1665 2HG  GLN A 223      10.441 195.513  40.460  1.00 53.34           H
ATOM   1666  CD  GLN A 223       8.969 197.007  39.998  1.00 59.92           C
ATOM   1667  OE1 GLN A 223       7.775 196.772  40.143  1.00 66.86           O
ATOM   1668  NE2 GLN A 223       9.350 197.773  39.001  1.00 58.78           N
ATOM   1669 1HE2 GLN A 223       8.661 198.155  38.369  1.00 58.78           H
ATOM   1670 2HE2 GLN A 223      10.328 197.989  38.873  1.00 58.78           H
ATOM   1671  N   LYS A 224      10.086 195.160  45.703  1.00 42.92           N
ATOM   1672  H   LYS A 224      10.388 194.245  45.402  1.00 42.92           H
ATOM   1673  CA  LYS A 224       9.789 195.295  47.144  1.00 46.95           C
ATOM   1674  HA  LYS A 224       9.244 196.227  47.298  1.00 46.95           H
ATOM   1675  C   LYS A 224      11.055 195.338  48.034  1.00 53.61           C
ATOM   1676  O   LYS A 224      10.951 195.782  49.177  1.00 52.28           O
ATOM   1677  CB  LYS A 224       8.876 194.150  47.614  1.00 48.46           C
ATOM   1678 1HB  LYS A 224       9.361 193.201  47.384  1.00 48.46           H
ATOM   1679 2HB  LYS A 224       8.759 194.219  48.695  1.00 48.46           H
ATOM   1680  CG  LYS A 224       7.484 194.191  46.977  1.00 56.35           C
ATOM   1681 1HG  LYS A 224       6.970 195.096  47.299  1.00 56.35           H
ATOM   1682 2HG  LYS A 224       7.588 194.201  45.892  1.00 56.35           H
ATOM   1683  CD  LYS A 224       6.680 192.954  47.395  1.00 58.38           C
ATOM   1684 1HD  LYS A 224       7.271 192.061  47.193  1.00 58.38           H
ATOM   1685 2HD  LYS A 224       6.479 193.007  48.465  1.00 58.38           H
ATOM   1686  CE  LYS A 224       5.360 192.851  46.622  1.00 70.17           C
ATOM   1687 1HE  LYS A 224       4.745 193.721  46.852  1.00 70.17           H
ATOM   1688 2HE  LYS A 224       5.574 192.845  45.553  1.00 70.17           H
ATOM   1689  NZ  LYS A 224       4.638 191.614  46.998  1.00 74.45           N
ATOM   1690 1HZ  LYS A 224       3.724 191.608  46.569  1.00 74.45           H
ATOM   1691 2HZ  LYS A 224       4.540 191.595  48.003  1.00 74.45           H
ATOM   1692 3HZ  LYS A 224       5.158 190.803  46.695  1.00 74.45           H
ATOM   1693  N   LEU A 225      12.206 194.883  47.535  1.00 46.14           N
ATOM   1694  H   LEU A 225      12.202 194.507  46.597  1.00 46.14           H
ATOM   1695  CA  LEU A 225      13.466 194.760  48.281  1.00 41.92           C
ATOM   1696  HA  LEU A 225      13.282 194.999  49.329  1.00 41.92           H
ATOM   1697  C   LEU A 225      14.579 195.723  47.778  1.00 45.19           C
ATOM   1698  O   LEU A 225      15.568 195.938  48.476  1.00 45.90           O
ATOM   1699  CB  LEU A 225      13.934 193.284  48.208  1.00 46.40           C
ATOM   1700 1HB  LEU A 225      14.138 193.049  47.164  1.00 46.40           H
ATOM   1701 2HB  LEU A 225      14.871 193.203  48.760  1.00 46.40           H
ATOM   1702  CG  LEU A 225      12.943 192.244  48.766  1.00 46.81           C
ATOM   1703  HG  LEU A 225      12.016 192.312  48.197  1.00 46.81           H
ATOM   1704  CD1 LEU A 225      13.500 190.830  48.600  1.00 43.69           C
ATOM   1705 1HD1 LEU A 225      12.790 190.111  49.009  1.00 43.69           H
ATOM   1706 2HD1 LEU A 225      14.450 190.742  49.127  1.00 43.69           H
ATOM   1707 3HD1 LEU A 225      13.652 190.628  47.540  1.00 43.69           H
ATOM   1708  CD2 LEU A 225      12.625 192.474  50.243  1.00 52.28           C
ATOM   1709 1HD2 LEU A 225      11.975 191.673  50.597  1.00 52.28           H
ATOM   1710 2HD2 LEU A 225      12.118 193.432  50.360  1.00 52.28           H
ATOM   1711 3HD2 LEU A 225      13.548 192.477  50.822  1.00 52.28           H
ATOM   1712  N   SER A 226      14.424 196.285  46.577  1.00 40.35           N
ATOM   1713  H   SER A 226      13.589 196.018  46.075  1.00 40.35           H
ATOM   1714  CA  SER A 226      15.410 197.064  45.781  1.00 44.10           C
ATOM   1715  HA  SER A 226      14.881 197.363  44.876  1.00 44.10           H
ATOM   1716  C   SER A 226      16.677 196.283  45.344  1.00 38.49           C
ATOM   1717  O   SER A 226      17.108 196.449  44.202  1.00 39.19           O
ATOM   1718  CB  SER A 226      15.796 198.368  46.481  1.00 47.82           C
ATOM   1719 1HB  SER A 226      16.288 198.136  47.426  1.00 47.82           H
ATOM   1720 2HB  SER A 226      16.491 198.922  45.851  1.00 47.82           H
ATOM   1721  OG  SER A 226      14.649 199.167  46.713  1.00 57.29           O
ATOM   1722  HG  SER A 226      14.128 198.745  47.400  1.00 57.29           H
ATOM   1723  N   LYS A 227      17.249 195.436  46.209  1.00 39.41           N
ATOM   1724  H   LYS A 227      16.838 195.369  47.130  1.00 39.41           H
ATOM   1725  CA  LYS A 227      18.383 194.523  45.949  1.00 42.40           C
ATOM   1726  HA  LYS A 227      18.377 194.241  44.896  1.00 42.40           H
ATOM   1727  C   LYS A 227      18.233 193.244  46.793  1.00 38.28           C
ATOM   1728  O   LYS A 227      17.581 193.273  47.839  1.00 40.59           O
ATOM   1729  CB  LYS A 227      19.748 195.190  46.262  1.00 43.32           C
ATOM   1730 1HB  LYS A 227      19.865 195.215  47.346  1.00 43.32           H
ATOM   1731 2HB  LYS A 227      20.532 194.553  45.854  1.00 43.32           H
ATOM   1732  CG  LYS A 227      19.934 196.618  45.721  1.00 52.26           C
ATOM   1733 1HG  LYS A 227      19.750 196.610  44.646  1.00 52.26           H
ATOM   1734 2HG  LYS A 227      19.205 197.271  46.201  1.00 52.26           H
ATOM   1735  CD  LYS A 227      21.346 197.160  45.981  1.00 51.69           C
ATOM   1736 1HD  LYS A 227      21.639 196.908  47.000  1.00 51.69           H
ATOM   1737 2HD  LYS A 227      22.041 196.680  45.292  1.00 51.69           H
ATOM   1738  CE  LYS A 227      21.418 198.682  45.777  1.00 60.39           C
ATOM   1739 1HE  LYS A 227      22.463 198.970  45.657  1.00 60.39           H
ATOM   1740 2HE  LYS A 227      20.891 198.938  44.858  1.00 60.39           H
ATOM   1741  NZ  LYS A 227      20.837 199.408  46.931  1.00 62.96           N
ATOM   1742 1HZ  LYS A 227      20.813 200.397  46.729  1.00 62.96           H
ATOM   1743 2HZ  LYS A 227      21.402 199.245  47.752  1.00 62.96           H
ATOM   1744 3HZ  LYS A 227      19.898 199.074  47.097  1.00 62.96           H
ATOM   1745  N   PHE A 228      18.844 192.147  46.360  1.00 34.61           N
ATOM   1746  H   PHE A 228      19.394 192.218  45.516  1.00 34.61           H
ATOM   1747  CA  PHE A 228      18.885 190.852  47.055  1.00 36.31           C
ATOM   1748  HA  PHE A 228      18.056 190.787  47.760  1.00 36.31           H
ATOM   1749  C   PHE A 228      20.197 190.660  47.853  1.00 36.04           C
ATOM   1750  O   PHE A 228      21.256 191.166  47.475  1.00 38.62           O
ATOM   1751  CB  PHE A 228      18.726 189.731  46.014  1.00 32.49           C
ATOM   1752 1HB  PHE A 228      19.526 189.836  45.281  1.00 32.49           H
ATOM   1753 2HB  PHE A 228      18.882 188.773  46.509  1.00 32.49           H
ATOM   1754  CG  PHE A 228      17.398 189.650  45.247  1.00 37.11           C
ATOM   1755  CD1 PHE A 228      16.214 190.269  45.709  1.00 36.41           C
ATOM   1756  HD1 PHE A 228      16.214 190.850  46.620  1.00 36.41           H
ATOM   1757  CD2 PHE A 228      17.347 188.880  44.069  1.00 34.07           C
ATOM   1758  HD2 PHE A 228      18.239 188.378  43.726  1.00 34.07           H
ATOM   1759  CE1 PHE A 228      15.009 190.125  44.988  1.00 37.95           C
ATOM   1760  HE1 PHE A 228      14.104 190.595  45.343  1.00 37.95           H
ATOM   1761  CE2 PHE A 228      16.152 188.756  43.341  1.00 35.13           C
ATOM   1762  HE2 PHE A 228      16.139 188.170  42.434  1.00 35.13           H
ATOM   1763  CZ  PHE A 228      14.982 189.377  43.800  1.00 39.56           C
ATOM   1764  HZ  PHE A 228      14.064 189.277  43.238  1.00 39.56           H
ATOM   1765  N   ASP A 229      20.139 189.899  48.951  1.00 43.10           N
ATOM   1766  H   ASP A 229      19.255 189.487  49.216  1.00 43.10           H
ATOM   1767  CA  ASP A 229      21.327 189.423  49.664  1.00 37.94           C
ATOM   1768  HA  ASP A 229      22.006 190.271  49.753  1.00 37.94           H
ATOM   1769  C   ASP A 229      22.071 188.314  48.870  1.00 43.90           C
ATOM   1770  O   ASP A 229      21.542 187.720  47.924  1.00 35.51           O
ATOM   1771  CB  ASP A 229      21.012 189.026  51.118  1.00 40.33           C
ATOM   1772 1HB  ASP A 229      21.954 188.797  51.615  1.00 40.33           H
ATOM   1773 2HB  ASP A 229      20.594 189.899  51.619  1.00 40.33           H
ATOM   1774  CG  ASP A 229      20.053 187.842  51.326  1.00 47.68           C
ATOM   1775  OD1 ASP A 229      20.332 186.723  50.849  1.00 44.14           O
ATOM   1776  OD2 ASP A 229      19.049 188.033  52.058  1.00 48.89           O
ATOM   1777  N   GLU A 230      23.333 188.061  49.225  1.00 33.52           N
ATOM   1778  H   GLU A 230      23.761 188.584  49.977  1.00 33.52           H
ATOM   1779  CA  GLU A 230      24.191 187.118  48.507  1.00 36.86           C
ATOM   1780  HA  GLU A 230      24.205 187.396  47.453  1.00 36.86           H
ATOM   1781  C   GLU A 230      23.698 185.660  48.612  1.00 35.04           C
ATOM   1782  O   GLU A 230      23.845 184.901  47.656  1.00 37.28           O
ATOM   1783  CB  GLU A 230      25.631 187.194  49.026  1.00 39.35           C
ATOM   1784 1HB  GLU A 230      25.658 186.950  50.088  1.00 39.35           H
ATOM   1785 2HB  GLU A 230      26.211 186.455  48.474  1.00 39.35           H
ATOM   1786  CG  GLU A 230      26.264 188.577  48.818  1.00 45.31           C
ATOM   1787 1HG  GLU A 230      26.031 188.922  47.811  1.00 45.31           H
ATOM   1788 2HG  GLU A 230      25.826 189.282  49.525  1.00 45.31           H
ATOM   1789  CD  GLU A 230      27.789 188.590  48.998  1.00 49.68           C
ATOM   1790  OE1 GLU A 230      28.414 187.544  49.295  1.00 50.33           O
ATOM   1791  OE2 GLU A 230      28.381 189.674  48.796  1.00 50.36           O
ATOM   1792  N   GLN A 231      23.079 185.280  49.733  1.00 39.02           N
ATOM   1793  H   GLN A 231      22.913 185.968  50.454  1.00 39.02           H
ATOM   1794  CA  GLN A 231      22.538 183.941  49.957  1.00 38.13           C
ATOM   1795  HA  GLN A 231      23.319 183.220  49.715  1.00 38.13           H
ATOM   1796  C   GLN A 231      21.329 183.664  49.040  1.00 39.35           C
ATOM   1797  O   GLN A 231      21.285 182.630  48.364  1.00 36.90           O
ATOM   1798  CB  GLN A 231      22.207 183.804  51.450  1.00 37.89           C
ATOM   1799 1HB  GLN A 231      23.138 183.915  52.004  1.00 37.89           H
ATOM   1800 2HB  GLN A 231      21.536 184.611  51.744  1.00 37.89           H
ATOM   1801  CG  GLN A 231      21.559 182.463  51.855  1.00 42.82           C
ATOM   1802 1HG  GLN A 231      20.603 182.351  51.343  1.00 42.82           H
ATOM   1803 2HG  GLN A 231      22.202 181.637  51.550  1.00 42.82           H
ATOM   1804  CD  GLN A 231      21.317 182.361  53.368  1.00 46.69           C
ATOM   1805  OE1 GLN A 231      21.609 183.252  54.162  1.00 47.84           O
ATOM   1806  NE2 GLN A 231      20.711 181.280  53.805  1.00 41.70           N
ATOM   1807 1HE2 GLN A 231      20.535 181.175  54.794  1.00 41.70           H
ATOM   1808 2HE2 GLN A 231      20.595 180.491  53.186  1.00 41.70           H
ATOM   1809  N   ARG A 232      20.403 184.628  48.939  1.00 35.37           N
ATOM   1810  H   ARG A 232      20.482 185.438  49.536  1.00 35.37           H
ATOM   1811  CA  ARG A 232      19.307 184.636  47.964  1.00 36.70           C
ATOM   1812  HA  ARG A 232      18.685 183.756  48.130  1.00 36.70           H
ATOM   1813  C   ARG A 232      19.872 184.579  46.541  1.00 32.76           C
ATOM   1814  O   ARG A 232      19.510 183.692  45.775  1.00 34.70           O
ATOM   1815  CB  ARG A 232      18.448 185.896  48.177  1.00 34.93           C
ATOM   1816 1HB  ARG A 232      18.139 185.942  49.221  1.00 34.93           H
ATOM   1817 2HB  ARG A 232      19.036 186.788  47.961  1.00 34.93           H
ATOM   1818  CG  ARG A 232      17.191 185.910  47.290  1.00 42.57           C
ATOM   1819 1HG  ARG A 232      17.486 185.860  46.242  1.00 42.57           H
ATOM   1820 2HG  ARG A 232      16.576 185.041  47.526  1.00 42.57           H
ATOM   1821  CD  ARG A 232      16.351 187.180  47.505  1.00 43.32           C
ATOM   1822 1HD  ARG A 232      16.976 188.052  47.309  1.00 43.32           H
ATOM   1823 2HD  ARG A 232      15.523 187.199  46.797  1.00 43.32           H
ATOM   1824  NE  ARG A 232      15.814 187.274  48.871  1.00 45.62           N
ATOM   1825  HE  ARG A 232      16.441 187.724  49.523  1.00 45.62           H
ATOM   1826  CZ  ARG A 232      14.598 186.885  49.263  1.00 54.82           C
ATOM   1827  NH1 ARG A 232      13.717 186.397  48.449  1.00 54.87           N
ATOM   1828 1HH1 ARG A 232      13.941 186.233  47.478  1.00 54.87           H
ATOM   1829 2HH1 ARG A 232      12.772 186.264  48.779  1.00 54.87           H
ATOM   1830  NH2 ARG A 232      14.254 186.971  50.507  1.00 59.27           N
ATOM   1831 1HH2 ARG A 232      14.966 187.205  51.184  1.00 59.27           H
ATOM   1832 2HH2 ARG A 232      13.374 186.582  50.814  1.00 59.27           H
ATOM   1833  N   THR A 233      20.809 185.469  46.218  1.00 31.57           N
ATOM   1834  H   THR A 233      21.072 186.158  46.908  1.00 31.57           H
ATOM   1835  CA  THR A 233      21.419 185.598  44.893  1.00 31.43           C
ATOM   1836  HA  THR A 233      20.635 185.855  44.180  1.00 31.43           H
ATOM   1837  C   THR A 233      22.078 184.285  44.442  1.00 35.12           C
ATOM   1838  O   THR A 233      21.725 183.757  43.392  1.00 31.85           O
ATOM   1839  CB  THR A 233      22.448 186.737  44.871  1.00 34.86           C
ATOM   1840  HB  THR A 233      23.218 186.530  45.614  1.00 34.86           H
ATOM   1841  OG1 THR A 233      21.810 187.953  45.190  1.00 33.58           O
ATOM   1842  HG1 THR A 233      21.678 187.988  46.140  1.00 33.58           H
ATOM   1843  CG2 THR A 233      23.117 186.916  43.507  1.00 32.02           C
ATOM   1844 1HG2 THR A 233      23.859 187.710  43.588  1.00 32.02           H
ATOM   1845 2HG2 THR A 233      22.365 187.195  42.768  1.00 32.02           H
ATOM   1846 3HG2 THR A 233      23.605 185.992  43.198  1.00 32.02           H
ATOM   1847  N   ALA A 234      22.990 183.719  45.234  1.00 31.44           N
ATOM   1848  H   ALA A 234      23.240 184.166  46.105  1.00 31.44           H
ATOM   1849  CA  ALA A 234      23.698 182.489  44.891  1.00 32.77           C
ATOM   1850  HA  ALA A 234      24.183 182.625  43.924  1.00 32.77           H
ATOM   1851  C   ALA A 234      22.748 181.275  44.778  1.00 29.23           C
ATOM   1852  O   ALA A 234      22.964 180.400  43.937  1.00 30.44           O
ATOM   1853  CB  ALA A 234      24.780 182.254  45.947  1.00 34.03           C
ATOM   1854 1HB  ALA A 234      25.454 183.111  45.974  1.00 34.03           H
ATOM   1855 2HB  ALA A 234      25.345 181.355  45.698  1.00 34.03           H
ATOM   1856 3HB  ALA A 234      24.310 182.130  46.922  1.00 34.03           H
ATOM   1857  N   THR A 235      21.685 181.224  45.588  1.00 29.95           N
ATOM   1858  H   THR A 235      21.548 181.948  46.279  1.00 29.95           H
ATOM   1859  CA  THR A 235      20.650 180.186  45.513  1.00 30.82           C
ATOM   1860  HA  THR A 235      21.142 179.214  45.471  1.00 30.82           H
ATOM   1861  C   THR A 235      19.790 180.343  44.241  1.00 35.89           C
ATOM   1862  O   THR A 235      19.606 179.373  43.511  1.00 31.10           O
ATOM   1863  CB  THR A 235      19.784 180.186  46.781  1.00 33.60           C
ATOM   1864  HB  THR A 235      19.260 181.140  46.850  1.00 33.60           H
ATOM   1865  OG1 THR A 235      20.625 180.033  47.917  1.00 35.84           O
ATOM   1866  HG1 THR A 235      20.881 180.910  48.210  1.00 35.84           H
ATOM   1867  CG2 THR A 235      18.766 179.048  46.809  1.00 36.46           C
ATOM   1868 1HG2 THR A 235      18.267 179.046  47.778  1.00 36.46           H
ATOM   1869 2HG2 THR A 235      19.276 178.097  46.659  1.00 36.46           H
ATOM   1870 3HG2 THR A 235      18.027 179.192  46.020  1.00 36.46           H
ATOM   1871  N   TYR A 236      19.352 181.560  43.904  1.00 31.72           N
ATOM   1872  H   TYR A 236      19.521 182.338  44.526  1.00 31.72           H
ATOM   1873  CA  TYR A 236      18.595 181.858  42.680  1.00 33.43           C
ATOM   1874  HA  TYR A 236      17.700 181.236  42.650  1.00 33.43           H
ATOM   1875  C   TYR A 236      19.430 181.548  41.416  1.00 29.00           C
ATOM   1876  O   TYR A 236      18.951 180.896  40.490  1.00 30.88           O
ATOM   1877  CB  TYR A 236      18.166 183.340  42.682  1.00 30.14           C
ATOM   1878 1HB  TYR A 236      19.035 183.961  42.897  1.00 30.14           H
ATOM   1879 2HB  TYR A 236      17.846 183.583  41.669  1.00 30.14           H
ATOM   1880  CG  TYR A 236      17.040 183.772  43.639  1.00 35.01           C
ATOM   1881  CD1 TYR A 236      16.560 182.931  44.667  1.00 35.69           C
ATOM   1882  HD1 TYR A 236      16.996 181.958  44.834  1.00 35.69           H
ATOM   1883  CD2 TYR A 236      16.436 185.032  43.443  1.00 35.67           C
ATOM   1884  HD2 TYR A 236      16.799 185.690  42.667  1.00 35.67           H
ATOM   1885  CE1 TYR A 236      15.469 183.338  45.466  1.00 38.39           C
ATOM   1886  HE1 TYR A 236      15.105 182.682  46.243  1.00 38.39           H
ATOM   1887  CE2 TYR A 236      15.336 185.435  44.227  1.00 35.73           C
ATOM   1888  HE2 TYR A 236      14.862 186.390  44.058  1.00 35.73           H
ATOM   1889  CZ  TYR A 236      14.839 184.574  45.231  1.00 41.12           C
ATOM   1890  OH  TYR A 236      13.758 184.933  45.982  1.00 38.09           O
ATOM   1891  HH  TYR A 236      13.335 184.185  46.411  1.00 38.09           H
ATOM   1892  N   ILE A 237      20.701 181.960  41.397  1.00 29.90           N
ATOM   1893  H   ILE A 237      21.045 182.516  42.167  1.00 29.90           H
ATOM   1894  CA  ILE A 237      21.645 181.679  40.313  1.00 27.51           C
ATOM   1895  HA  ILE A 237      21.176 181.982  39.377  1.00 27.51           H
ATOM   1896  C   ILE A 237      21.944 180.157  40.209  1.00 29.53           C
ATOM   1897  O   ILE A 237      22.084 179.660  39.096  1.00 28.52           O
ATOM   1898  CB  ILE A 237      22.922 182.549  40.502  1.00 32.62           C
ATOM   1899  HB  ILE A 237      23.257 182.418  41.531  1.00 32.62           H
ATOM   1900  CG1 ILE A 237      22.629 184.059  40.298  1.00 31.25           C
ATOM   1901 1HG1 ILE A 237      21.820 184.334  40.974  1.00 31.25           H
ATOM   1902 2HG1 ILE A 237      23.516 184.614  40.605  1.00 31.25           H
ATOM   1903  CG2 ILE A 237      24.093 182.114  39.603  1.00 30.00           C
ATOM   1904 1HG2 ILE A 237      24.910 182.828  39.709  1.00 30.00           H
ATOM   1905 2HG2 ILE A 237      23.767 182.086  38.564  1.00 30.00           H
ATOM   1906 3HG2 ILE A 237      24.435 181.123  39.904  1.00 30.00           H
ATOM   1907  CD1 ILE A 237      22.231 184.519  38.888  1.00 33.09           C
ATOM   1908 1HD1 ILE A 237      22.018 185.587  38.920  1.00 33.09           H
ATOM   1909 2HD1 ILE A 237      21.344 183.981  38.555  1.00 33.09           H
ATOM   1910 3HD1 ILE A 237      23.052 184.332  38.195  1.00 33.09           H
ATOM   1911  N   THR A 238      21.952 179.405  41.317  1.00 29.08           N
ATOM   1912  H   THR A 238      21.827 179.843  42.218  1.00 29.08           H
ATOM   1913  CA  THR A 238      22.043 177.935  41.319  1.00 29.12           C
ATOM   1914  HA  THR A 238      22.923 177.646  40.743  1.00 29.12           H
ATOM   1915  C   THR A 238      20.807 177.287  40.664  1.00 30.32           C
ATOM   1916  O   THR A 238      20.952 176.451  39.774  1.00 29.97           O
ATOM   1917  CB  THR A 238      22.228 177.390  42.746  1.00 29.84           C
ATOM   1918  HB  THR A 238      21.439 177.795  43.378  1.00 29.84           H
ATOM   1919  OG1 THR A 238      23.481 177.818  43.259  1.00 30.82           O
ATOM   1920  HG1 THR A 238      23.430 178.766  43.404  1.00 30.82           H
ATOM   1921  CG2 THR A 238      22.187 175.865  42.862  1.00 38.07           C
ATOM   1922 1HG2 THR A 238      22.432 175.579  43.885  1.00 38.07           H
ATOM   1923 2HG2 THR A 238      22.912 175.424  42.178  1.00 38.07           H
ATOM   1924 3HG2 THR A 238      21.188 175.507  42.614  1.00 38.07           H
ATOM   1925  N   GLU A 239      19.597 177.693  41.062  1.00 31.63           N
ATOM   1926  H   GLU A 239      19.520 178.387  41.791  1.00 31.63           H
ATOM   1927  CA  GLU A 239      18.333 177.173  40.522  1.00 29.64           C
ATOM   1928  HA  GLU A 239      18.312 176.094  40.674  1.00 29.64           H
ATOM   1929  C   GLU A 239      18.190 177.434  39.000  1.00 30.05           C
ATOM   1930  O   GLU A 239      17.697 176.573  38.267  1.00 29.83           O
ATOM   1931  CB  GLU A 239      17.153 177.789  41.298  1.00 27.89           C
ATOM   1932 1HB  GLU A 239      17.283 178.868  41.388  1.00 27.89           H
ATOM   1933 2HB  GLU A 239      16.228 177.589  40.758  1.00 27.89           H
ATOM   1934  CG  GLU A 239      17.044 177.185  42.706  1.00 35.08           C
ATOM   1935 1HG  GLU A 239      16.961 176.104  42.595  1.00 35.08           H
ATOM   1936 2HG  GLU A 239      17.953 177.391  43.271  1.00 35.08           H
ATOM   1937  CD  GLU A 239      15.841 177.678  43.533  1.00 41.64           C
ATOM   1938  OE1 GLU A 239      15.183 178.678  43.173  1.00 39.25           O
ATOM   1939  OE2 GLU A 239      15.529 177.018  44.559  1.00 49.57           O
ATOM   1940  N   LEU A 240      18.686 178.580  38.521  1.00 28.53           N
ATOM   1941  H   LEU A 240      19.034 179.266  39.176  1.00 28.53           H
ATOM   1942  CA  LEU A 240      18.803 178.892  37.101  1.00 29.55           C
ATOM   1943  HA  LEU A 240      17.857 178.643  36.620  1.00 29.55           H
ATOM   1944  C   LEU A 240      19.916 178.068  36.411  1.00 28.22           C
ATOM   1945  O   LEU A 240      19.646 177.441  35.390  1.00 29.34           O
ATOM   1946  CB  LEU A 240      19.058 180.404  36.926  1.00 28.39           C
ATOM   1947 1HB  LEU A 240      19.925 180.677  37.528  1.00 28.39           H
ATOM   1948 2HB  LEU A 240      19.304 180.591  35.881  1.00 28.39           H
ATOM   1949  CG  LEU A 240      17.870 181.293  37.320  1.00 37.13           C
ATOM   1950  HG  LEU A 240      17.529 181.006  38.315  1.00 37.13           H
ATOM   1951  CD1 LEU A 240      18.317 182.750  37.357  1.00 35.28           C
ATOM   1952 1HD1 LEU A 240      17.479 183.382  37.651  1.00 35.28           H
ATOM   1953 2HD1 LEU A 240      18.669 183.048  36.369  1.00 35.28           H
ATOM   1954 3HD1 LEU A 240      19.126 182.860  38.080  1.00 35.28           H
ATOM   1955  CD2 LEU A 240      16.697 181.172  36.345  1.00 38.80           C
ATOM   1956 1HD2 LEU A 240      15.924 181.889  36.623  1.00 38.80           H
ATOM   1957 2HD2 LEU A 240      16.291 180.162  36.393  1.00 38.80           H
ATOM   1958 3HD2 LEU A 240      17.037 181.380  35.330  1.00 38.80           H
ATOM   1959  N   ALA A 241      21.138 178.028  36.950  1.00 29.37           N
ATOM   1960  H   ALA A 241      21.325 178.544  37.798  1.00 29.37           H
ATOM   1961  CA  ALA A 241      22.273 177.335  36.338  1.00 30.02           C
ATOM   1962  HA  ALA A 241      22.448 177.772  35.355  1.00 30.02           H
ATOM   1963  C   ALA A 241      22.006 175.823  36.142  1.00 29.41           C
ATOM   1964  O   ALA A 241      22.336 175.276  35.089  1.00 26.79           O
ATOM   1965  CB  ALA A 241      23.523 177.572  37.194  1.00 30.46           C
ATOM   1966 1HB  ALA A 241      23.752 178.637  37.211  1.00 30.46           H
ATOM   1967 2HB  ALA A 241      24.364 177.026  36.766  1.00 30.46           H
ATOM   1968 3HB  ALA A 241      23.341 177.222  38.210  1.00 30.46           H
ATOM   1969  N   ASN A 242      21.337 175.174  37.101  1.00 31.85           N
ATOM   1970  H   ASN A 242      21.123 175.657  37.962  1.00 31.85           H
ATOM   1971  CA  ASN A 242      20.901 173.785  36.991  1.00 32.29           C
ATOM   1972  HA  ASN A 242      21.776 173.154  36.842  1.00 32.29           H
ATOM   1973  C   ASN A 242      19.954 173.568  35.785  1.00 31.67           C
ATOM   1974  O   ASN A 242      20.118 172.602  35.035  1.00 30.26           O
ATOM   1975  CB  ASN A 242      20.208 173.370  38.303  1.00 32.83           C
ATOM   1976 1HB  ASN A 242      19.407 174.077  38.520  1.00 32.83           H
ATOM   1977 2HB  ASN A 242      19.746 172.394  38.158  1.00 32.83           H
ATOM   1978  CG  ASN A 242      21.143 173.297  39.516  1.00 46.39           C
ATOM   1979  OD1 ASN A 242      22.359 173.236  39.426  1.00 46.49           O
ATOM   1980  ND2 ASN A 242      20.584 173.258  40.700  1.00 45.42           N
ATOM   1981 1HD2 ASN A 242      21.161 173.246  41.529  1.00 45.42           H
ATOM   1982 2HD2 ASN A 242      19.578 173.283  40.785  1.00 45.42           H
ATOM   1983  N   ALA A 243      18.995 174.478  35.581  1.00 29.29           N
ATOM   1984  H   ALA A 243      18.948 175.276  36.199  1.00 29.29           H
ATOM   1985  CA  ALA A 243      18.014 174.418  34.499  1.00 28.51           C
ATOM   1986  HA  ALA A 243      17.622 173.403  34.441  1.00 28.51           H
ATOM   1987  C   ALA A 243      18.611 174.775  33.118  1.00 29.25           C
ATOM   1988  O   ALA A 243      18.356 174.068  32.144  1.00 31.49           O
ATOM   1989  CB  ALA A 243      16.863 175.359  34.861  1.00 28.82           C
ATOM   1990 1HB  ALA A 243      16.423 175.047  35.808  1.00 28.82           H
ATOM   1991 2HB  ALA A 243      16.108 175.316  34.077  1.00 28.82           H
ATOM   1992 3HB  ALA A 243      17.236 176.380  34.952  1.00 28.82           H
ATOM   1993  N   LEU A 244      19.444 175.819  33.040  1.00 28.73           N
ATOM   1994  H   LEU A 244      19.603 176.382  33.864  1.00 28.73           H
ATOM   1995  CA  LEU A 244      20.183 176.190  31.833  1.00 29.48           C
ATOM   1996  HA  LEU A 244      19.476 176.385  31.026  1.00 29.48           H
ATOM   1997  C   LEU A 244      21.102 175.030  31.391  1.00 30.60           C
ATOM   1998  O   LEU A 244      21.123 174.672  30.219  1.00 30.69           O
ATOM   1999  CB  LEU A 244      21.012 177.473  32.093  1.00 27.95           C
ATOM   2000 1HB  LEU A 244      21.660 177.285  32.949  1.00 27.95           H
ATOM   2001 2HB  LEU A 244      21.647 177.642  31.223  1.00 27.95           H
ATOM   2002  CG  LEU A 244      20.210 178.758  32.358  1.00 30.21           C
ATOM   2003  HG  LEU A 244      19.486 178.560  33.148  1.00 30.21           H
ATOM   2004  CD1 LEU A 244      21.164 179.856  32.834  1.00 30.40           C
ATOM   2005 1HD1 LEU A 244      20.593 180.758  33.054  1.00 30.40           H
ATOM   2006 2HD1 LEU A 244      21.895 180.069  32.054  1.00 30.40           H
ATOM   2007 3HD1 LEU A 244      21.679 179.523  33.735  1.00 30.40           H
ATOM   2008  CD2 LEU A 244      19.451 179.259  31.130  1.00 32.30           C
ATOM   2009 1HD2 LEU A 244      18.937 180.188  31.375  1.00 32.30           H
ATOM   2010 2HD2 LEU A 244      18.722 178.510  30.823  1.00 32.30           H
ATOM   2011 3HD2 LEU A 244      20.155 179.437  30.317  1.00 32.30           H
ATOM   2012  N   SER A 245      21.785 174.369  32.331  1.00 30.10           N
ATOM   2013  H   SER A 245      21.759 174.701  33.285  1.00 30.10           H
ATOM   2014  CA  SER A 245      22.629 173.207  32.058  1.00 35.38           C
ATOM   2015  HA  SER A 245      23.390 173.495  31.332  1.00 35.38           H
ATOM   2016  C   SER A 245      21.808 172.048  31.455  1.00 34.73           C
ATOM   2017  O   SER A 245      22.192 171.476  30.431  1.00 33.15           O
ATOM   2018  CB  SER A 245      23.343 172.796  33.350  1.00 30.83           C
ATOM   2019 1HB  SER A 245      23.879 173.656  33.750  1.00 30.83           H
ATOM   2020 2HB  SER A 245      22.600 172.474  34.080  1.00 30.83           H
ATOM   2021  OG  SER A 245      24.273 171.751  33.126  1.00 38.50           O
ATOM   2022  HG  SER A 245      23.783 170.969  32.860  1.00 38.50           H
ATOM   2023  N   TYR A 246      20.623 171.771  32.013  1.00 31.12           N
ATOM   2024  H   TYR A 246      20.338 172.265  32.847  1.00 31.12           H
ATOM   2025  CA  TYR A 246      19.687 170.795  31.464  1.00 30.85           C
ATOM   2026  HA  TYR A 246      20.196 169.832  31.419  1.00 30.85           H
ATOM   2027  C   TYR A 246      19.250 171.164  30.025  1.00 34.80           C
ATOM   2028  O   TYR A 246      19.240 170.292  29.156  1.00 31.15           O
ATOM   2029  CB  TYR A 246      18.496 170.643  32.420  1.00 26.92           C
ATOM   2030 1HB  TYR A 246      18.866 170.268  33.374  1.00 26.92           H
ATOM   2031 2HB  TYR A 246      18.060 171.623  32.613  1.00 26.92           H
ATOM   2032  CG  TYR A 246      17.394 169.711  31.929  1.00 30.76           C
ATOM   2033  CD1 TYR A 246      17.357 168.367  32.351  1.00 34.05           C
ATOM   2034  HD1 TYR A 246      18.125 167.976  33.000  1.00 34.05           H
ATOM   2035  CD2 TYR A 246      16.371 170.212  31.099  1.00 32.26           C
ATOM   2036  HD2 TYR A 246      16.387 171.243  30.778  1.00 32.26           H
ATOM   2037  CE1 TYR A 246      16.291 167.532  31.962  1.00 32.44           C
ATOM   2038  HE1 TYR A 246      16.250 166.510  32.309  1.00 32.44           H
ATOM   2039  CE2 TYR A 246      15.314 169.378  30.696  1.00 34.60           C
ATOM   2040  HE2 TYR A 246      14.535 169.760  30.054  1.00 34.60           H
ATOM   2041  CZ  TYR A 246      15.265 168.039  31.139  1.00 36.00           C
ATOM   2042  OH  TYR A 246      14.225 167.241  30.762  1.00 37.01           O
ATOM   2043  HH  TYR A 246      14.235 166.383  31.191  1.00 37.01           H
ATOM   2044  N   CYS A 247      18.973 172.435  29.723  1.00 29.33           N
ATOM   2045  H   CYS A 247      18.962 173.133  30.453  1.00 29.33           H
ATOM   2046  CA  CYS A 247      18.725 172.905  28.359  1.00 31.08           C
ATOM   2047  HA  CYS A 247      17.908 172.319  27.938  1.00 31.08           H
ATOM   2048  C   CYS A 247      19.957 172.711  27.431  1.00 33.19           C
ATOM   2049  O   CYS A 247      19.813 172.198  26.316  1.00 33.11           O
ATOM   2050  CB  CYS A 247      18.273 174.361  28.419  1.00 30.09           C
ATOM   2051 1HB  CYS A 247      18.940 174.923  29.072  1.00 30.09           H
ATOM   2052 2HB  CYS A 247      18.326 174.800  27.422  1.00 30.09           H
ATOM   2053  SG  CYS A 247      16.575 174.441  29.051  1.00 33.62           S
ATOM   2054  HG  CYS A 247      15.991 174.015  27.927  1.00 33.62           H
ATOM   2055  N   HIS A 248      21.167 173.025  27.903  1.00 29.06           N
ATOM   2056  H   HIS A 248      21.240 173.452  28.816  1.00 29.06           H
ATOM   2057  CA  HIS A 248      22.408 172.894  27.137  1.00 34.53           C
ATOM   2058  HA  HIS A 248      22.281 173.454  26.211  1.00 34.53           H
ATOM   2059  C   HIS A 248      22.707 171.422  26.761  1.00 38.13           C
ATOM   2060  O   HIS A 248      23.174 171.163  25.650  1.00 35.74           O
ATOM   2061  CB  HIS A 248      23.584 173.532  27.901  1.00 31.07           C
ATOM   2062 1HB  HIS A 248      23.652 173.084  28.893  1.00 31.07           H
ATOM   2063 2HB  HIS A 248      24.510 173.295  27.376  1.00 31.07           H
ATOM   2064  CG  HIS A 248      23.502 175.043  28.065  1.00 35.63           C
ATOM   2065  ND1 HIS A 248      24.508 175.882  28.487  1.00 33.16           N
ATOM   2066  HD1 HIS A 248      25.497 175.692  28.558  1.00 33.16           H
ATOM   2067  CD2 HIS A 248      22.422 175.853  27.838  1.00 31.59           C
ATOM   2068  HD2 HIS A 248      21.437 175.582  27.488  1.00 31.59           H
ATOM   2069  CE1 HIS A 248      24.032 177.117  28.500  1.00 34.08           C
ATOM   2070  HE1 HIS A 248      24.574 178.029  28.699  1.00 34.08           H
ATOM   2071  NE2 HIS A 248      22.761 177.147  28.129  1.00 33.75           N
ATOM   2072  N   SER A 249      22.329 170.459  27.612  1.00 33.80           N
ATOM   2073  H   SER A 249      22.032 170.722  28.541  1.00 33.80           H
ATOM   2074  CA  SER A 249      22.403 169.022  27.330  1.00 33.21           C
ATOM   2075  HA  SER A 249      23.442 168.790  27.098  1.00 33.21           H
ATOM   2076  C   SER A 249      21.540 168.569  26.126  1.00 40.63           C
ATOM   2077  O   SER A 249      21.719 167.461  25.623  1.00 40.59           O
ATOM   2078  CB  SER A 249      22.015 168.207  28.576  1.00 37.52           C
ATOM   2079 1HB  SER A 249      22.420 167.200  28.474  1.00 37.52           H
ATOM   2080 2HB  SER A 249      22.464 168.676  29.452  1.00 37.52           H
ATOM   2081  OG  SER A 249      20.611 168.110  28.754  1.00 38.47           O
ATOM   2082  HG  SER A 249      20.275 168.992  28.932  1.00 38.47           H
ATOM   2083  N   LYS A 250      20.598 169.406  25.663  1.00 33.10           N
ATOM   2084  H   LYS A 250      20.508 170.299  26.126  1.00 33.10           H
ATOM   2085  CA  LYS A 250      19.565 169.118  24.639  1.00 32.10           C
ATOM   2086  HA  LYS A 250      19.758 168.130  24.221  1.00 32.10           H
ATOM   2087  C   LYS A 250      19.599 170.131  23.459  1.00 33.43           C
ATOM   2088  O   LYS A 250      18.616 170.257  22.720  1.00 35.57           O
ATOM   2089  CB  LYS A 250      18.200 169.051  25.344  1.00 38.37           C
ATOM   2090 1HB  LYS A 250      18.081 169.943  25.959  1.00 38.37           H
ATOM   2091 2HB  LYS A 250      17.417 169.035  24.587  1.00 38.37           H
ATOM   2092  CG  LYS A 250      18.078 167.777  26.200  1.00 44.41           C
ATOM   2093 1HG  LYS A 250      17.700 166.971  25.571  1.00 44.41           H
ATOM   2094 2HG  LYS A 250      19.072 167.491  26.541  1.00 44.41           H
ATOM   2095  CD  LYS A 250      17.172 167.955  27.428  1.00 50.43           C
ATOM   2096 1HD  LYS A 250      17.538 168.797  28.016  1.00 50.43           H
ATOM   2097 2HD  LYS A 250      16.163 168.188  27.090  1.00 50.43           H
ATOM   2098  CE  LYS A 250      17.135 166.704  28.329  1.00 59.87           C
ATOM   2099 1HE  LYS A 250      16.604 166.957  29.247  1.00 59.87           H
ATOM   2100 2HE  LYS A 250      16.571 165.926  27.814  1.00 59.87           H
ATOM   2101  NZ  LYS A 250      18.493 166.203  28.654  1.00 57.87           N
ATOM   2102 1HZ  LYS A 250      18.453 165.556  29.428  1.00 57.87           H
ATOM   2103 2HZ  LYS A 250      19.099 166.976  28.891  1.00 57.87           H
ATOM   2104 3HZ  LYS A 250      18.854 165.730  27.838  1.00 57.87           H
ATOM   2105  N   ARG A 251      20.725 170.849  23.308  1.00 32.52           N
ATOM   2106  H   ARG A 251      21.483 170.648  23.945  1.00 32.52           H
ATOM   2107  CA  ARG A 251      20.996 171.910  22.312  1.00 35.60           C
ATOM   2108  HA  ARG A 251      22.003 172.267  22.526  1.00 35.60           H
ATOM   2109  C   ARG A 251      20.042 173.138  22.431  1.00 37.59           C
ATOM   2110  O   ARG A 251      19.987 173.968  21.522  1.00 36.97           O
ATOM   2111  CB  ARG A 251      21.051 171.259  20.907  1.00  0.00           C
ATOM   2112 1HB  ARG A 251      21.553 170.297  21.007  1.00  0.00           H
ATOM   2113 2HB  ARG A 251      20.038 171.071  20.551  1.00  0.00           H
ATOM   2114  CG  ARG A 251      21.795 172.079  19.828  1.00  0.00           C
ATOM   2115 1HG  ARG A 251      21.187 172.944  19.563  1.00  0.00           H
ATOM   2116 2HG  ARG A 251      22.749 172.427  20.224  1.00  0.00           H
ATOM   2117  CD  ARG A 251      22.073 171.273  18.539  1.00  0.00           C
ATOM   2118 1HD  ARG A 251      21.132 170.886  18.148  1.00  0.00           H
ATOM   2119 2HD  ARG A 251      22.500 171.940  17.790  1.00  0.00           H
ATOM   2120  NE  ARG A 251      22.996 170.151  18.763  1.00  0.00           N
ATOM   2121  HE  ARG A 251      22.562 169.332  19.164  1.00  0.00           H
ATOM   2122  CZ  ARG A 251      24.324 170.152  18.538  1.00  0.00           C
ATOM   2123  NH1 ARG A 251      24.996 169.074  18.792  1.00  0.00           N
ATOM   2124 1HH1 ARG A 251      24.513 168.277  19.181  1.00  0.00           H
ATOM   2125 2HH1 ARG A 251      25.992 169.029  18.625  1.00  0.00           H
ATOM   2126  NH2 ARG A 251      25.005 171.165  18.095  1.00  0.00           N
ATOM   2127 1HH2 ARG A 251      24.561 172.050  17.897  1.00  0.00           H
ATOM   2128 2HH2 ARG A 251      26.010 171.081  18.041  1.00  0.00           H
ATOM   2129  N   VAL A 252      19.293 173.244  23.532  1.00 35.22           N
ATOM   2130  H   VAL A 252      19.459 172.596  24.288  1.00 35.22           H
ATOM   2131  CA  VAL A 252      18.364 174.351  23.824  1.00 35.52           C
ATOM   2132  HA  VAL A 252      17.898 174.654  22.886  1.00 35.52           H
ATOM   2133  C   VAL A 252      19.137 175.556  24.390  1.00 31.99           C
ATOM   2134  O   VAL A 252      20.089 175.375  25.150  1.00 31.28           O
ATOM   2135  CB  VAL A 252      17.229 173.898  24.772  1.00 34.37           C
ATOM   2136  HB  VAL A 252      17.685 173.500  25.679  1.00 34.37           H
ATOM   2137  CG1 VAL A 252      16.278 175.029  25.179  1.00 32.86           C
ATOM   2138 1HG1 VAL A 252      15.480 174.617  25.797  1.00 32.86           H
ATOM   2139 2HG1 VAL A 252      15.849 175.477  24.283  1.00 32.86           H
ATOM   2140 3HG1 VAL A 252      16.819 175.789  25.743  1.00 32.86           H
ATOM   2141  CG2 VAL A 252      16.373 172.788  24.148  1.00 31.44           C
ATOM   2142 1HG2 VAL A 252      15.590 172.495  24.847  1.00 31.44           H
ATOM   2143 2HG2 VAL A 252      17.001 171.926  23.923  1.00 31.44           H
ATOM   2144 3HG2 VAL A 252      15.920 173.158  23.228  1.00 31.44           H
ATOM   2145  N   ILE A 253      18.728 176.770  24.017  1.00 33.20           N
ATOM   2146  H   ILE A 253      17.963 176.830  23.361  1.00 33.20           H
ATOM   2147  CA  ILE A 253      19.276 178.065  24.477  1.00 33.56           C
ATOM   2148  HA  ILE A 253      19.883 177.910  25.370  1.00 33.56           H
ATOM   2149  C   ILE A 253      18.095 178.981  24.851  1.00 32.99           C
ATOM   2150  O   ILE A 253      17.086 178.990  24.136  1.00 34.85           O
ATOM   2151  CB  ILE A 253      20.173 178.702  23.376  1.00 34.98           C
ATOM   2152  HB  ILE A 253      19.548 178.856  22.496  1.00 34.98           H
ATOM   2153  CG1 ILE A 253      21.340 177.766  22.987  1.00 32.55           C
ATOM   2154 1HG1 ILE A 253      21.946 177.592  23.876  1.00 32.55           H
ATOM   2155 2HG1 ILE A 253      20.918 176.815  22.662  1.00 32.55           H
ATOM   2156  CG2 ILE A 253      20.720 180.072  23.816  1.00 34.26           C
ATOM   2157 1HG2 ILE A 253      21.292 180.521  23.004  1.00 34.26           H
ATOM   2158 2HG2 ILE A 253      21.368 179.920  24.678  1.00 34.26           H
ATOM   2159 3HG2 ILE A 253      19.898 180.734  24.091  1.00 34.26           H
ATOM   2160  CD1 ILE A 253      22.235 178.262  21.846  1.00 34.06           C
ATOM   2161 1HD1 ILE A 253      22.969 177.488  21.623  1.00 34.06           H
ATOM   2162 2HD1 ILE A 253      22.748 179.180  22.130  1.00 34.06           H
ATOM   2163 3HD1 ILE A 253      21.621 178.446  20.964  1.00 34.06           H
ATOM   2164  N   HIS A 254      18.176 179.741  25.945  1.00 32.24           N
ATOM   2165  H   HIS A 254      19.028 179.737  26.487  1.00 32.24           H
ATOM   2166  CA  HIS A 254      17.062 180.531  26.484  1.00 32.66           C
ATOM   2167  HA  HIS A 254      16.451 180.816  25.627  1.00 32.66           H
ATOM   2168  C   HIS A 254      17.508 181.858  27.179  1.00 39.07           C
ATOM   2169  O   HIS A 254      17.068 182.202  28.278  1.00 37.86           O
ATOM   2170  CB  HIS A 254      16.168 179.646  27.368  1.00 36.48           C
ATOM   2171 1HB  HIS A 254      16.258 178.605  27.058  1.00 36.48           H
ATOM   2172 2HB  HIS A 254      16.474 179.707  28.413  1.00 36.48           H
ATOM   2173  CG  HIS A 254      14.731 180.081  27.243  1.00 38.75           C
ATOM   2174  ND1 HIS A 254      13.840 179.676  26.282  1.00 38.32           N
ATOM   2175  HD1 HIS A 254      13.922 178.916  25.622  1.00 38.32           H
ATOM   2176  CD2 HIS A 254      14.123 181.120  27.888  1.00 42.12           C
ATOM   2177  HD2 HIS A 254      14.524 181.766  28.655  1.00 42.12           H
ATOM   2178  CE1 HIS A 254      12.755 180.405  26.396  1.00 40.96           C
ATOM   2179  HE1 HIS A 254      11.845 180.323  25.819  1.00 40.96           H
ATOM   2180  NE2 HIS A 254      12.885 181.324  27.339  1.00 39.70           N
ATOM   2181  N   ARG A 255      18.347 182.622  26.472  1.00 41.25           N
ATOM   2182  H   ARG A 255      18.787 182.153  25.692  1.00 41.25           H
ATOM   2183  CA  ARG A 255      18.961 183.921  26.850  1.00 44.46           C
ATOM   2184  HA  ARG A 255      19.850 183.708  27.444  1.00 44.46           H
ATOM   2185  C   ARG A 255      18.066 184.885  27.652  1.00 48.09           C
ATOM   2186  O   ARG A 255      18.575 185.606  28.512  1.00 43.31           O
ATOM   2187  CB  ARG A 255      19.400 184.582  25.527  1.00 45.46           C
ATOM   2188 1HB  ARG A 255      19.923 183.855  24.907  1.00 45.46           H
ATOM   2189 2HB  ARG A 255      18.501 184.884  24.989  1.00 45.46           H
ATOM   2190  CG  ARG A 255      20.304 185.818  25.700  1.00 48.94           C
ATOM   2191 1HG  ARG A 255      20.089 186.305  26.651  1.00 48.94           H
ATOM   2192 2HG  ARG A 255      21.344 185.494  25.730  1.00 48.94           H
ATOM   2193  CD  ARG A 255      20.153 186.862  24.574  1.00 50.80           C
ATOM   2194 1HD  ARG A 255      20.830 187.695  24.762  1.00 50.80           H
ATOM   2195 2HD  ARG A 255      20.422 186.395  23.627  1.00 50.80           H
ATOM   2196  NE  ARG A 255      18.778 187.388  24.466  1.00 65.47           N
ATOM   2197  HE  ARG A 255      18.304 187.113  23.617  1.00 65.47           H
ATOM   2198  CZ  ARG A 255      18.097 188.027  25.432  1.00 65.14           C
ATOM   2199  NH1 ARG A 255      18.643 188.517  26.510  1.00 58.51           N
ATOM   2200 1HH1 ARG A 255      19.647 188.613  26.566  1.00 58.51           H
ATOM   2201 2HH1 ARG A 255      18.064 188.818  27.281  1.00 58.51           H
ATOM   2202  NH2 ARG A 255      16.811 188.146  25.306  1.00 65.80           N
ATOM   2203 1HH2 ARG A 255      16.354 187.684  24.533  1.00 65.80           H
ATOM   2204 2HH2 ARG A 255      16.260 188.535  26.059  1.00 65.80           H
ATOM   2205  N   ASP A 256      16.767 184.958  27.363  1.00 46.44           N
ATOM   2206  H   ASP A 256      16.402 184.321  26.669  1.00 46.44           H
ATOM   2207  CA  ASP A 256      15.847 185.992  27.852  1.00 43.64           C
ATOM   2208  HA  ASP A 256      16.405 186.924  27.768  1.00 43.64           H
ATOM   2209  C   ASP A 256      15.396 185.868  29.342  1.00 43.17           C
ATOM   2210  O   ASP A 256      14.284 186.259  29.698  1.00 41.10           O
ATOM   2211  CB  ASP A 256      14.637 186.100  26.908  1.00 47.38           C
ATOM   2212 1HB  ASP A 256      14.954 185.871  25.891  1.00 47.38           H
ATOM   2213 2HB  ASP A 256      13.874 185.376  27.194  1.00 47.38           H
ATOM   2214  CG  ASP A 256      14.018 187.502  26.928  1.00 54.42           C
ATOM   2215  OD1 ASP A 256      14.771 188.491  27.101  1.00 53.64           O
ATOM   2216  OD2 ASP A 256      12.798 187.622  26.677  1.00 57.02           O
ATOM   2217  N   ILE A 257      16.231 185.305  30.218  1.00 39.35           N
ATOM   2218  H   ILE A 257      17.120 184.971  29.873  1.00 39.35           H
ATOM   2219  CA  ILE A 257      16.033 185.233  31.675  1.00 38.67           C
ATOM   2220  HA  ILE A 257      14.997 184.939  31.845  1.00 38.67           H
ATOM   2221  C   ILE A 257      16.227 186.619  32.371  1.00 42.30           C
ATOM   2222  O   ILE A 257      17.064 186.781  33.262  1.00 41.03           O
ATOM   2223  CB  ILE A 257      16.919 184.112  32.294  1.00 42.97           C
ATOM   2224  HB  ILE A 257      16.837 184.194  33.378  1.00 42.97           H
ATOM   2225  CG1 ILE A 257      18.407 184.235  31.911  1.00 40.80           C
ATOM   2226 1HG1 ILE A 257      18.545 183.801  30.921  1.00 40.80           H
ATOM   2227 2HG1 ILE A 257      18.665 185.293  31.865  1.00 40.80           H
ATOM   2228  CG2 ILE A 257      16.359 182.729  31.908  1.00 42.52           C
ATOM   2229 1HG2 ILE A 257      16.933 181.954  32.415  1.00 42.52           H
ATOM   2230 2HG2 ILE A 257      16.434 182.592  30.830  1.00 42.52           H
ATOM   2231 3HG2 ILE A 257      15.314 182.665  32.212  1.00 42.52           H
ATOM   2232  CD1 ILE A 257      19.357 183.561  32.908  1.00 38.00           C
ATOM   2233 1HD1 ILE A 257      20.381 183.661  32.547  1.00 38.00           H
ATOM   2234 2HD1 ILE A 257      19.106 182.504  32.999  1.00 38.00           H
ATOM   2235 3HD1 ILE A 257      19.265 184.042  33.881  1.00 38.00           H
ATOM   2236  N   LYS A 258      15.459 187.630  31.952  1.00 35.07           N
ATOM   2237  H   LYS A 258      14.811 187.453  31.198  1.00 35.07           H
ATOM   2238  CA  LYS A 258      15.290 188.905  32.666  1.00 37.88           C
ATOM   2239  HA  LYS A 258      16.268 189.239  33.013  1.00 37.88           H
ATOM   2240  C   LYS A 258      14.386 188.720  33.907  1.00 35.13           C
ATOM   2241  O   LYS A 258      13.608 187.762  33.933  1.00 34.02           O
ATOM   2242  CB  LYS A 258      14.700 189.983  31.729  1.00 41.98           C
ATOM   2243 1HB  LYS A 258      13.655 189.736  31.543  1.00 41.98           H
ATOM   2244 2HB  LYS A 258      14.729 190.940  32.250  1.00 41.98           H
ATOM   2245  CG  LYS A 258      15.431 190.142  30.386  1.00 43.46           C
ATOM   2246 1HG  LYS A 258      16.496 190.266  30.580  1.00 43.46           H
ATOM   2247 2HG  LYS A 258      15.278 189.239  29.795  1.00 43.46           H
ATOM   2248  CD  LYS A 258      14.925 191.365  29.597  1.00 47.27           C
ATOM   2249 1HD  LYS A 258      15.053 192.253  30.216  1.00 47.27           H
ATOM   2250 2HD  LYS A 258      15.544 191.482  28.707  1.00 47.27           H
ATOM   2251  CE  LYS A 258      13.444 191.251  29.198  1.00 48.90           C
ATOM   2252 1HE  LYS A 258      12.911 190.715  29.983  1.00 48.90           H
ATOM   2253 2HE  LYS A 258      13.020 192.253  29.142  1.00 48.90           H
ATOM   2254  NZ  LYS A 258      13.254 190.568  27.902  1.00 60.35           N
ATOM   2255 1HZ  LYS A 258      12.283 190.316  27.787  1.00 60.35           H
ATOM   2256 2HZ  LYS A 258      13.825 189.736  27.865  1.00 60.35           H
ATOM   2257 3HZ  LYS A 258      13.528 191.198  27.162  1.00 60.35           H
ATOM   2258  N   PRO A 259      14.420 189.599  34.931  1.00 34.58           N
ATOM   2259  CA  PRO A 259      13.672 189.377  36.177  1.00 36.26           C
ATOM   2260  HA  PRO A 259      14.062 188.473  36.645  1.00 36.26           H
ATOM   2261  C   PRO A 259      12.144 189.214  36.023  1.00 37.25           C
ATOM   2262  O   PRO A 259      11.523 188.523  36.832  1.00 31.57           O
ATOM   2263  CB  PRO A 259      14.011 190.575  37.072  1.00 37.79           C
ATOM   2264 1HB  PRO A 259      13.284 191.374  36.931  1.00 37.79           H
ATOM   2265 2HB  PRO A 259      14.075 190.293  38.123  1.00 37.79           H
ATOM   2266  CG  PRO A 259      15.373 191.015  36.566  1.00 40.05           C
ATOM   2267 1HG  PRO A 259      15.560 192.073  36.747  1.00 40.05           H
ATOM   2268 2HG  PRO A 259      16.152 190.401  37.018  1.00 40.05           H
ATOM   2269  CD  PRO A 259      15.291 190.744  35.077  1.00 38.78           C
ATOM   2270 1HD  PRO A 259      14.861 191.601  34.560  1.00 38.78           H
ATOM   2271 2HD  PRO A 259      16.280 190.506  34.687  1.00 38.78           H
ATOM   2272  N   GLU A 260      11.505 189.831  35.024  1.00 32.97           N
ATOM   2273  H   GLU A 260      12.010 190.421  34.378  1.00 32.97           H
ATOM   2274  CA  GLU A 260      10.058 189.703  34.790  1.00 37.28           C
ATOM   2275  HA  GLU A 260       9.558 189.724  35.759  1.00 37.28           H
ATOM   2276  C   GLU A 260       9.690 188.370  34.097  1.00 36.38           C
ATOM   2277  O   GLU A 260       8.573 187.878  34.252  1.00 38.48           O
ATOM   2278  CB  GLU A 260       9.515 190.910  34.002  1.00 37.92           C
ATOM   2279 1HB  GLU A 260       8.432 190.895  34.132  1.00 37.92           H
ATOM   2280 2HB  GLU A 260       9.872 191.838  34.447  1.00 37.92           H
ATOM   2281  CG  GLU A 260       9.813 190.960  32.484  1.00 41.04           C
ATOM   2282 1HG  GLU A 260       9.716 189.972  32.035  1.00 41.04           H
ATOM   2283 2HG  GLU A 260       9.045 191.585  32.027  1.00 41.04           H
ATOM   2284  CD  GLU A 260      11.191 191.531  32.107  1.00 50.81           C
ATOM   2285  OE1 GLU A 260      12.142 191.498  32.917  1.00 43.12           O
ATOM   2286  OE2 GLU A 260      11.294 192.066  30.975  1.00 57.41           O
ATOM   2287  N   ASN A 261      10.638 187.768  33.376  1.00 32.96           N
ATOM   2288  H   ASN A 261      11.549 188.202  33.342  1.00 32.96           H
ATOM   2289  CA  ASN A 261      10.487 186.495  32.669  1.00 35.11           C
ATOM   2290  HA  ASN A 261       9.486 186.460  32.239  1.00 35.11           H
ATOM   2291  C   ASN A 261      10.627 185.255  33.601  1.00 35.89           C
ATOM   2292  O   ASN A 261      10.548 184.115  33.138  1.00 34.81           O
ATOM   2293  CB  ASN A 261      11.503 186.488  31.516  1.00 34.70           C
ATOM   2294 1HB  ASN A 261      12.508 186.658  31.903  1.00 34.70           H
ATOM   2295 2HB  ASN A 261      11.502 185.498  31.060  1.00 34.70           H
ATOM   2296  CG  ASN A 261      11.196 187.532  30.444  1.00 43.28           C
ATOM   2297  OD1 ASN A 261      11.819 188.575  30.343  1.00 47.70           O
ATOM   2298  ND2 ASN A 261      10.200 187.305  29.622  1.00 39.81           N
ATOM   2299 1HD2 ASN A 261      10.136 187.905  28.812  1.00 39.81           H
ATOM   2300 2HD2 ASN A 261       9.630 186.473  29.681  1.00 39.81           H
ATOM   2301  N   LEU A 262      10.812 185.476  34.908  1.00 30.80           N
ATOM   2302  H   LEU A 262      10.873 186.437  35.213  1.00 30.80           H
ATOM   2303  CA  LEU A 262      10.959 184.450  35.946  1.00 36.17           C
ATOM   2304  HA  LEU A 262      10.949 183.461  35.487  1.00 36.17           H
ATOM   2305  C   LEU A 262       9.790 184.521  36.952  1.00 34.52           C
ATOM   2306  O   LEU A 262       9.499 185.585  37.502  1.00 34.85           O
ATOM   2307  CB  LEU A 262      12.324 184.641  36.654  1.00 28.77           C
ATOM   2308 1HB  LEU A 262      12.314 185.616  37.142  1.00 28.77           H
ATOM   2309 2HB  LEU A 262      12.411 183.878  37.427  1.00 28.77           H
ATOM   2310  CG  LEU A 262      13.563 184.575  35.743  1.00 33.20           C
ATOM   2311  HG  LEU A 262      13.471 185.342  34.974  1.00 33.20           H
ATOM   2312  CD1 LEU A 262      14.822 184.869  36.560  1.00 33.36           C
ATOM   2313 1HD1 LEU A 262      15.691 184.843  35.903  1.00 33.36           H
ATOM   2314 2HD1 LEU A 262      14.936 184.123  37.346  1.00 33.36           H
ATOM   2315 3HD1 LEU A 262      14.734 185.859  37.008  1.00 33.36           H
ATOM   2316  CD2 LEU A 262      13.712 183.212  35.065  1.00 32.70           C
ATOM   2317 1HD2 LEU A 262      14.672 183.166  34.552  1.00 32.70           H
ATOM   2318 2HD2 LEU A 262      12.906 183.086  34.341  1.00 32.70           H
ATOM   2319 3HD2 LEU A 262      13.658 182.419  35.810  1.00 32.70           H
ATOM   2320  N   LEU A 263       9.131 183.386  37.191  1.00 28.87           N
ATOM   2321  H   LEU A 263       9.476 182.546  36.747  1.00 28.87           H
ATOM   2322  CA  LEU A 263       8.111 183.191  38.236  1.00 30.36           C
ATOM   2323  HA  LEU A 263       7.689 184.159  38.509  1.00 30.36           H
ATOM   2324  C   LEU A 263       8.723 182.571  39.520  1.00 32.05           C
ATOM   2325  O   LEU A 263       9.837 182.046  39.493  1.00 28.86           O
ATOM   2326  CB  LEU A 263       6.973 182.296  37.685  1.00 30.84           C
ATOM   2327 1HB  LEU A 263       7.430 181.422  37.220  1.00 30.84           H
ATOM   2328 2HB  LEU A 263       6.375 181.955  38.530  1.00 30.84           H
ATOM   2329  CG  LEU A 263       6.027 182.949  36.666  1.00 36.22           C
ATOM   2330  HG  LEU A 263       6.623 183.395  35.870  1.00 36.22           H
ATOM   2331  CD1 LEU A 263       5.103 181.885  36.069  1.00 36.57           C
ATOM   2332 1HD1 LEU A 263       4.484 182.339  35.295  1.00 36.57           H
ATOM   2333 2HD1 LEU A 263       4.465 181.476  36.853  1.00 36.57           H
ATOM   2334 3HD1 LEU A 263       5.702 181.085  35.634  1.00 36.57           H
ATOM   2335  CD2 LEU A 263       5.142 184.019  37.305  1.00 34.67           C
ATOM   2336 1HD2 LEU A 263       4.455 184.415  36.558  1.00 34.67           H
ATOM   2337 2HD2 LEU A 263       5.764 184.826  37.692  1.00 34.67           H
ATOM   2338 3HD2 LEU A 263       4.574 183.573  38.122  1.00 34.67           H
ATOM   2339  N   LEU A 264       7.963 182.598  40.619  1.00 30.56           N
ATOM   2340  H   LEU A 264       7.094 183.111  40.585  1.00 30.56           H
ATOM   2341  CA  LEU A 264       8.302 181.980  41.910  1.00 33.57           C
ATOM   2342  HA  LEU A 264       9.265 181.476  41.823  1.00 33.57           H
ATOM   2343  C   LEU A 264       7.254 180.915  42.329  1.00 31.20           C
ATOM   2344  O   LEU A 264       6.048 181.177  42.343  1.00 31.16           O
ATOM   2345  CB  LEU A 264       8.442 183.095  42.975  1.00 31.51           C
ATOM   2346 1HB  LEU A 264       7.532 183.695  42.957  1.00 31.51           H
ATOM   2347 2HB  LEU A 264       8.511 182.620  43.954  1.00 31.51           H
ATOM   2348  CG  LEU A 264       9.652 184.026  42.789  1.00 38.70           C
ATOM   2349  HG  LEU A 264       9.718 184.307  41.738  1.00 38.70           H
ATOM   2350  CD1 LEU A 264       9.489 185.302  43.615  1.00 35.62           C
ATOM   2351 1HD1 LEU A 264      10.365 185.937  43.484  1.00 35.62           H
ATOM   2352 2HD1 LEU A 264       9.381 185.045  44.669  1.00 35.62           H
ATOM   2353 3HD1 LEU A 264       8.600 185.835  43.278  1.00 35.62           H
ATOM   2354  CD2 LEU A 264      10.950 183.340  43.217  1.00 32.56           C
ATOM   2355 1HD2 LEU A 264      11.789 184.021  43.076  1.00 32.56           H
ATOM   2356 2HD2 LEU A 264      11.103 182.444  42.615  1.00 32.56           H
ATOM   2357 3HD2 LEU A 264      10.879 183.063  44.269  1.00 32.56           H
ATOM   2358  N   GLY A 265       7.726 179.711  42.660  1.00 31.48           N
ATOM   2359  H   GLY A 265       8.724 179.566  42.617  1.00 31.48           H
ATOM   2360  CA  GLY A 265       6.926 178.583  43.160  1.00 31.92           C
ATOM   2361 1HA  GLY A 265       6.012 178.496  42.573  1.00 31.92           H
ATOM   2362 2HA  GLY A 265       7.490 177.659  43.031  1.00 31.92           H
ATOM   2363  C   GLY A 265       6.535 178.705  44.646  1.00 33.97           C
ATOM   2364  O   GLY A 265       6.858 179.689  45.308  1.00 33.71           O
ATOM   2365  N   SER A 266       5.823 177.714  45.192  1.00 36.59           N
ATOM   2366  H   SER A 266       5.550 176.933  44.612  1.00 36.59           H
ATOM   2367  CA  SER A 266       5.264 177.745  46.550  1.00 38.60           C
ATOM   2368  HA  SER A 266       4.710 178.679  46.644  1.00 38.60           H
ATOM   2369  C   SER A 266       6.322 177.721  47.689  1.00 44.84           C
ATOM   2370  O   SER A 266       6.044 178.170  48.807  1.00 47.29           O
ATOM   2371  CB  SER A 266       4.238 176.613  46.729  1.00 39.33           C
ATOM   2372 1HB  SER A 266       3.620 176.836  47.599  1.00 39.33           H
ATOM   2373 2HB  SER A 266       3.592 176.585  45.852  1.00 39.33           H
ATOM   2374  OG  SER A 266       4.835 175.353  46.926  1.00 46.34           O
ATOM   2375  HG  SER A 266       5.302 175.106  46.123  1.00 46.34           H
ATOM   2376  N   ALA A 267       7.550 177.267  47.415  1.00 42.29           N
ATOM   2377  H   ALA A 267       7.751 176.940  46.481  1.00 42.29           H
ATOM   2378  CA  ALA A 267       8.706 177.408  48.315  1.00 44.38           C
ATOM   2379  HA  ALA A 267       8.353 177.496  49.343  1.00 44.38           H
ATOM   2380  C   ALA A 267       9.550 178.674  48.004  1.00 43.42           C
ATOM   2381  O   ALA A 267      10.588 178.907  48.631  1.00 45.15           O
ATOM   2382  CB  ALA A 267       9.543 176.131  48.229  1.00 46.58           C
ATOM   2383 1HB  ALA A 267       8.919 175.269  48.465  1.00 46.58           H
ATOM   2384 2HB  ALA A 267      10.358 176.198  48.949  1.00 46.58           H
ATOM   2385 3HB  ALA A 267       9.954 176.018  47.225  1.00 46.58           H
ATOM   2386  N   GLY A 268       9.125 179.486  47.032  1.00 40.99           N
ATOM   2387  H   GLY A 268       8.273 179.243  46.546  1.00 40.99           H
ATOM   2388  CA  GLY A 268       9.915 180.581  46.463  1.00 36.60           C
ATOM   2389 1HA  GLY A 268       9.248 181.243  45.911  1.00 36.60           H
ATOM   2390 2HA  GLY A 268      10.383 181.150  47.267  1.00 36.60           H
ATOM   2391  C   GLY A 268      11.020 180.100  45.506  1.00 34.71           C
ATOM   2392  O   GLY A 268      11.956 180.855  45.241  1.00 34.57           O
ATOM   2393  N   GLU A 269      10.955 178.857  45.021  1.00 35.09           N
ATOM   2394  H   GLU A 269      10.150 178.284  45.229  1.00 35.09           H
ATOM   2395  CA  GLU A 269      11.877 178.347  44.001  1.00 33.17           C
ATOM   2396  HA  GLU A 269      12.893 178.566  44.331  1.00 33.17           H
ATOM   2397  C   GLU A 269      11.649 179.057  42.650  1.00 32.22           C
ATOM   2398  O   GLU A 269      10.511 179.349  42.273  1.00 33.03           O
ATOM   2399  CB  GLU A 269      11.789 176.815  43.871  1.00 40.75           C
ATOM   2400 1HB  GLU A 269      12.652 176.519  43.275  1.00 40.75           H
ATOM   2401 2HB  GLU A 269      11.908 176.356  44.852  1.00 40.75           H
ATOM   2402  CG  GLU A 269      10.525 176.205  43.211  1.00 39.75           C
ATOM   2403 1HG  GLU A 269      10.170 176.824  42.387  1.00 39.75           H
ATOM   2404 2HG  GLU A 269      10.822 175.251  42.775  1.00 39.75           H
ATOM   2405  CD  GLU A 269       9.353 175.956  44.173  1.00 41.95           C
ATOM   2406  OE1 GLU A 269       8.974 176.853  44.957  1.00 45.47           O
ATOM   2407  OE2 GLU A 269       8.795 174.833  44.110  1.00 44.60           O
ATOM   2408  N   LEU A 270      12.721 179.345  41.914  1.00 32.44           N
ATOM   2409  H   LEU A 270      13.644 179.119  42.255  1.00 32.44           H
ATOM   2410  CA  LEU A 270      12.624 180.009  40.624  1.00 33.41           C
ATOM   2411  HA  LEU A 270      11.953 180.860  40.742  1.00 33.41           H
ATOM   2412  C   LEU A 270      12.017 179.065  39.565  1.00 35.35           C
ATOM   2413  O   LEU A 270      12.351 177.879  39.485  1.00 33.62           O
ATOM   2414  CB  LEU A 270      13.993 180.556  40.181  1.00 35.12           C
ATOM   2415 1HB  LEU A 270      14.770 179.880  40.539  1.00 35.12           H
ATOM   2416 2HB  LEU A 270      14.028 180.566  39.091  1.00 35.12           H
ATOM   2417  CG  LEU A 270      14.254 181.993  40.674  1.00 43.16           C
ATOM   2418  HG  LEU A 270      13.438 182.629  40.330  1.00 43.16           H
ATOM   2419  CD1 LEU A 270      14.353 182.107  42.192  1.00 45.40           C
ATOM   2420 1HD1 LEU A 270      14.560 183.144  42.457  1.00 45.40           H
ATOM   2421 2HD1 LEU A 270      15.162 181.472  42.551  1.00 45.40           H
ATOM   2422 3HD1 LEU A 270      13.414 181.795  42.651  1.00 45.40           H
ATOM   2423  CD2 LEU A 270      15.552 182.519  40.066  1.00 36.41           C
ATOM   2424 1HD2 LEU A 270      15.714 183.548  40.387  1.00 36.41           H
ATOM   2425 2HD2 LEU A 270      15.482 182.483  38.979  1.00 36.41           H
ATOM   2426 3HD2 LEU A 270      16.386 181.900  40.397  1.00 36.41           H
ATOM   2427  N   LYS A 271      11.152 179.637  38.725  1.00 30.21           N
ATOM   2428  H   LYS A 271      10.877 180.587  38.929  1.00 30.21           H
ATOM   2429  CA  LYS A 271      10.510 179.001  37.571  1.00 31.19           C
ATOM   2430  HA  LYS A 271      10.931 178.006  37.424  1.00 31.19           H
ATOM   2431  C   LYS A 271      10.786 179.840  36.316  1.00 33.92           C
ATOM   2432  O   LYS A 271      10.236 180.928  36.150  1.00 32.01           O
ATOM   2433  CB  LYS A 271       8.998 178.861  37.846  1.00 34.64           C
ATOM   2434 1HB  LYS A 271       8.618 179.829  38.171  1.00 34.64           H
ATOM   2435 2HB  LYS A 271       8.503 178.595  36.912  1.00 34.64           H
ATOM   2436  CG  LYS A 271       8.628 177.828  38.924  1.00 32.00           C
ATOM   2437 1HG  LYS A 271       9.243 178.009  39.806  1.00 32.00           H
ATOM   2438 2HG  LYS A 271       7.585 177.976  39.205  1.00 32.00           H
ATOM   2439  CD  LYS A 271       8.798 176.383  38.454  1.00 30.77           C
ATOM   2440 1HD  LYS A 271       8.170 176.212  37.580  1.00 30.77           H
ATOM   2441 2HD  LYS A 271       9.843 176.208  38.199  1.00 30.77           H
ATOM   2442  CE  LYS A 271       8.382 175.437  39.585  1.00 34.36           C
ATOM   2443 1HE  LYS A 271       9.098 175.521  40.403  1.00 34.36           H
ATOM   2444 2HE  LYS A 271       7.406 175.742  39.964  1.00 34.36           H
ATOM   2445  NZ  LYS A 271       8.308 174.036  39.122  1.00 28.22           N
ATOM   2446 1HZ  LYS A 271       8.102 173.449  39.918  1.00 28.22           H
ATOM   2447 2HZ  LYS A 271       9.189 173.755  38.715  1.00 28.22           H
ATOM   2448 3HZ  LYS A 271       7.574 173.941  38.435  1.00 28.22           H
ATOM   2449  N   ILE A 272      11.630 179.317  35.430  1.00 29.32           N
ATOM   2450  H   ILE A 272      12.071 178.438  35.660  1.00 29.32           H
ATOM   2451  CA  ILE A 272      11.904 179.857  34.093  1.00 32.90           C
ATOM   2452  HA  ILE A 272      12.220 180.896  34.186  1.00 32.90           H
ATOM   2453  C   ILE A 272      10.582 179.830  33.296  1.00 35.48           C
ATOM   2454  O   ILE A 272      10.030 178.750  33.055  1.00 35.37           O
ATOM   2455  CB  ILE A 272      13.067 179.055  33.445  1.00 32.04           C
ATOM   2456  HB  ILE A 272      12.805 177.998  33.496  1.00 32.04           H
ATOM   2457  CG1 ILE A 272      14.374 179.280  34.244  1.00 34.04           C
ATOM   2458 1HG1 ILE A 272      14.567 180.352  34.278  1.00 34.04           H
ATOM   2459 2HG1 ILE A 272      14.213 178.923  35.261  1.00 34.04           H
ATOM   2460  CG2 ILE A 272      13.288 179.405  31.967  1.00 33.40           C
ATOM   2461 1HG2 ILE A 272      14.014 178.715  31.538  1.00 33.40           H
ATOM   2462 2HG2 ILE A 272      13.671 180.423  31.902  1.00 33.40           H
ATOM   2463 3HG2 ILE A 272      12.349 179.333  31.418  1.00 33.40           H
ATOM   2464  CD1 ILE A 272      15.619 178.572  33.692  1.00 35.64           C
ATOM   2465 1HD1 ILE A 272      16.420 178.639  34.428  1.00 35.64           H
ATOM   2466 2HD1 ILE A 272      15.937 179.046  32.763  1.00 35.64           H
ATOM   2467 3HD1 ILE A 272      15.384 177.525  33.504  1.00 35.64           H
ATOM   2468  N   ALA A 273      10.045 181.011  32.964  1.00 34.36           N
ATOM   2469  H   ALA A 273      10.586 181.844  33.149  1.00 34.36           H
ATOM   2470  CA  ALA A 273       8.641 181.242  32.555  1.00 37.63           C
ATOM   2471  HA  ALA A 273       8.157 180.276  32.413  1.00 37.63           H
ATOM   2472  C   ALA A 273       8.533 182.012  31.206  1.00 43.13           C
ATOM   2473  O   ALA A 273       7.662 182.865  31.010  1.00 44.86           O
ATOM   2474  CB  ALA A 273       7.905 181.930  33.712  1.00 39.88           C
ATOM   2475 1HB  ALA A 273       7.998 181.320  34.611  1.00 39.88           H
ATOM   2476 2HB  ALA A 273       6.852 182.041  33.455  1.00 39.88           H
ATOM   2477 3HB  ALA A 273       8.341 182.913  33.893  1.00 39.88           H
ATOM   2478  N   ASN A 274       9.459 181.729  30.294  1.00 41.29           N
ATOM   2479  H   ASN A 274      10.187 181.093  30.587  1.00 41.29           H
ATOM   2480  CA  ASN A 274       9.679 182.407  29.002  1.00 43.74           C
ATOM   2481  HA  ASN A 274       8.817 183.049  28.820  1.00 43.74           H
ATOM   2482  C   ASN A 274       9.764 181.417  27.793  1.00 41.81           C
ATOM   2483  O   ASN A 274       9.790 181.877  26.646  1.00 43.38           O
ATOM   2484  CB  ASN A 274      10.901 183.355  29.103  1.00 39.74           C
ATOM   2485 1HB  ASN A 274      11.259 183.592  28.101  1.00 39.74           H
ATOM   2486 2HB  ASN A 274      10.546 184.292  29.531  1.00 39.74           H
ATOM   2487  CG  ASN A 274      12.105 182.873  29.939  1.00 43.38           C
ATOM   2488  OD1 ASN A 274      12.127 181.820  30.553  1.00 35.17           O
ATOM   2489  ND2 ASN A 274      13.151 183.656  30.034  1.00 40.17           N
ATOM   2490 1HD2 ASN A 274      13.949 183.298  30.539  1.00 40.17           H
ATOM   2491 2HD2 ASN A 274      13.197 184.565  29.596  1.00 40.17           H
ATOM   2492  N   PHE A 275       9.700 180.099  28.028  1.00 43.59           N
ATOM   2493  H   PHE A 275       9.642 179.779  28.984  1.00 43.59           H
ATOM   2494  CA  PHE A 275       9.329 179.123  26.992  1.00 45.79           C
ATOM   2495  HA  PHE A 275       9.899 179.341  26.088  1.00 45.79           H
ATOM   2496  C   PHE A 275       7.830 179.229  26.652  1.00 47.60           C
ATOM   2497  O   PHE A 275       7.035 179.784  27.421  1.00 42.77           O
ATOM   2498  CB  PHE A 275       9.659 177.684  27.423  1.00 41.92           C
ATOM   2499 1HB  PHE A 275       9.196 177.471  28.387  1.00 41.92           H
ATOM   2500 2HB  PHE A 275       9.196 177.001  26.710  1.00 41.92           H
ATOM   2501  CG  PHE A 275      11.143 177.360  27.514  1.00 36.86           C
ATOM   2502  CD1 PHE A 275      11.807 176.869  26.375  1.00 38.60           C
ATOM   2503  HD1 PHE A 275      11.277 176.752  25.442  1.00 38.60           H
ATOM   2504  CD2 PHE A 275      11.849 177.518  28.720  1.00 37.96           C
ATOM   2505  HD2 PHE A 275      11.337 177.904  29.589  1.00 37.96           H
ATOM   2506  CE1 PHE A 275      13.170 176.537  26.446  1.00 44.52           C
ATOM   2507  HE1 PHE A 275      13.681 176.163  25.572  1.00 44.52           H
ATOM   2508  CE2 PHE A 275      13.211 177.185  28.787  1.00 39.94           C
ATOM   2509  HE2 PHE A 275      13.750 177.321  29.713  1.00 39.94           H
ATOM   2510  CZ  PHE A 275      13.875 176.700  27.649  1.00 42.91           C
ATOM   2511  HZ  PHE A 275      14.929 176.469  27.702  1.00 42.91           H
ATOM   2512  N   GLY A 276       7.432 178.660  25.516  1.00 44.18           N
ATOM   2513  H   GLY A 276       8.129 178.301  24.879  1.00 44.18           H
ATOM   2514  CA  GLY A 276       6.045 178.642  25.078  1.00 47.36           C
ATOM   2515 1HA  GLY A 276       5.894 177.839  24.356  1.00 47.36           H
ATOM   2516 2HA  GLY A 276       5.401 178.454  25.936  1.00 47.36           H
ATOM   2517  C   GLY A 276       5.655 179.972  24.439  1.00 47.58           C
ATOM   2518  O   GLY A 276       6.282 180.381  23.461  1.00 44.66           O
ATOM   2519  N   TRP A 277       4.626 180.644  24.967  1.00 44.30           N
ATOM   2520  H   TRP A 277       4.166 180.296  25.796  1.00 44.30           H
ATOM   2521  CA  TRP A 277       4.083 181.863  24.370  1.00 42.08           C
ATOM   2522  HA  TRP A 277       4.836 182.260  23.691  1.00 42.08           H
ATOM   2523  C   TRP A 277       3.736 182.957  25.398  1.00 45.72           C
ATOM   2524  O   TRP A 277       3.016 182.702  26.363  1.00 52.16           O
ATOM   2525  CB  TRP A 277       2.851 181.519  23.519  1.00 46.68           C
ATOM   2526 1HB  TRP A 277       2.941 180.490  23.171  1.00 46.68           H
ATOM   2527 2HB  TRP A 277       1.952 181.572  24.134  1.00 46.68           H
ATOM   2528  CG  TRP A 277       2.693 182.428  22.337  1.00 50.09           C
ATOM   2529  CD1 TRP A 277       1.823 183.453  22.206  1.00 49.53           C
ATOM   2530  HD1 TRP A 277       1.077 183.770  22.920  1.00 49.53           H
ATOM   2531  CD2 TRP A 277       3.541 182.498  21.154  1.00 52.36           C
ATOM   2532  NE1 TRP A 277       2.086 184.161  21.078  1.00 51.18           N
ATOM   2533  HE1 TRP A 277       1.640 185.038  20.848  1.00 51.18           H
ATOM   2534  CE2 TRP A 277       3.177 183.661  20.414  1.00 55.80           C
ATOM   2535  CE3 TRP A 277       4.655 181.759  20.697  1.00 53.14           C
ATOM   2536  HE3 TRP A 277       4.971 180.885  21.247  1.00 53.14           H
ATOM   2537  CZ2 TRP A 277       3.920 184.102  19.311  1.00 54.50           C
ATOM   2538  HZ2 TRP A 277       3.656 185.025  18.818  1.00 54.50           H
ATOM   2539  CZ3 TRP A 277       5.386 182.177  19.570  1.00 57.07           C
ATOM   2540  HZ3 TRP A 277       6.249 181.608  19.256  1.00 57.07           H
ATOM   2541  CH2 TRP A 277       5.030 183.353  18.886  1.00 53.69           C
ATOM   2542  HH2 TRP A 277       5.612 183.693  18.043  1.00 53.69           H
ATOM   2543  N   SER A 278       4.178 184.191  25.150  1.00 44.60           N
ATOM   2544  H   SER A 278       4.748 184.353  24.332  1.00 44.60           H
ATOM   2545  CA  SER A 278       3.642 185.373  25.826  1.00 49.30           C
ATOM   2546  HA  SER A 278       3.507 185.142  26.883  1.00 49.30           H
ATOM   2547  C   SER A 278       2.282 185.761  25.231  1.00 49.35           C
ATOM   2548  O   SER A 278       2.149 185.836  24.009  1.00 48.59           O
ATOM   2549  CB  SER A 278       4.609 186.553  25.724  1.00 45.94           C
ATOM   2550 1HB  SER A 278       5.563 186.276  26.173  1.00 45.94           H
ATOM   2551 2HB  SER A 278       4.765 186.800  24.674  1.00 45.94           H
ATOM   2552  OG  SER A 278       4.071 187.678  26.396  1.00 46.15           O
ATOM   2553  HG  SER A 278       4.575 187.812  27.202  1.00 46.15           H
ATOM   2554  N   VAL A 279       1.280 186.070  26.065  1.00 48.20           N
ATOM   2555  H   VAL A 279       1.398 185.959  27.062  1.00 48.20           H
ATOM   2556  CA  VAL A 279      -0.002 186.640  25.623  1.00 47.11           C
ATOM   2557  HA  VAL A 279      -0.408 185.969  24.865  1.00 47.11           H
ATOM   2558  C   VAL A 279       0.147 188.041  24.973  1.00 53.69           C
ATOM   2559  O   VAL A 279      -0.791 188.520  24.335  1.00 48.92           O
ATOM   2560  CB  VAL A 279      -1.049 186.709  26.765  1.00 47.00           C
ATOM   2561  HB  VAL A 279      -1.958 187.150  26.358  1.00 47.00           H
ATOM   2562  CG1 VAL A 279      -1.420 185.310  27.267  1.00 38.39           C
ATOM   2563 1HG1 VAL A 279      -2.224 185.399  27.997  1.00 38.39           H
ATOM   2564 2HG1 VAL A 279      -0.555 184.839  27.734  1.00 38.39           H
ATOM   2565 3HG1 VAL A 279      -1.756 184.703  26.427  1.00 38.39           H
ATOM   2566  CG2 VAL A 279      -0.613 187.571  27.956  1.00 44.07           C
ATOM   2567 1HG2 VAL A 279      -1.411 187.579  28.698  1.00 44.07           H
ATOM   2568 2HG2 VAL A 279      -0.425 188.589  27.614  1.00 44.07           H
ATOM   2569 3HG2 VAL A 279       0.294 187.164  28.402  1.00 44.07           H
ATOM   2570  N   HIS A 280       1.310 188.680  25.107  1.00 50.53           N
ATOM   2571  H   HIS A 280       2.052 188.204  25.601  1.00 50.53           H
ATOM   2572  CA  HIS A 280       1.668 189.957  24.471  1.00 57.68           C
ATOM   2573  HA  HIS A 280       0.762 190.479  24.164  1.00 57.68           H
ATOM   2574  C   HIS A 280       2.538 189.727  23.219  1.00 53.75           C
ATOM   2575  O   HIS A 280       3.264 188.734  23.137  1.00 58.01           O
ATOM   2576  CB  HIS A 280       2.408 190.831  25.493  1.00 58.90           C
ATOM   2577 1HB  HIS A 280       3.429 190.461  25.592  1.00 58.90           H
ATOM   2578 2HB  HIS A 280       2.462 191.850  25.111  1.00 58.90           H
ATOM   2579  CG  HIS A 280       1.771 190.864  26.870  1.00 61.29           C
ATOM   2580  ND1 HIS A 280       0.752 191.669  27.311  1.00 60.26           N
ATOM   2581  HD1 HIS A 280       0.284 192.426  26.833  1.00 60.26           H
ATOM   2582  CD2 HIS A 280       2.075 190.057  27.929  1.00 54.80           C
ATOM   2583  HD2 HIS A 280       2.813 189.271  27.984  1.00 54.80           H
ATOM   2584  CE1 HIS A 280       0.528 191.392  28.580  1.00 60.76           C
ATOM   2585  HE1 HIS A 280      -0.161 191.883  29.251  1.00 60.76           H
ATOM   2586  NE2 HIS A 280       1.305 190.406  29.009  1.00 54.52           N
HETATM 2587  N   NME A 281       2.509 190.663  22.256  1.00 50.53           N
HETATM 2588  H   NME A 281       1.947 191.491  22.390  1.00 50.53           H
HETATM 2589  CH3 NME A 281       3.333 190.627  21.047  1.00 50.53           C
HETATM 2590 1HH3 NME A 281       2.784 191.087  20.226  1.00 50.53           H
HETATM 2591 2HH3 NME A 281       3.583 189.598  20.787  1.00 50.53           H
HETATM 2592 3HH3 NME A 281       4.250 191.188  21.231  1.00 50.53           H
HETATM 2593  CH3 ACE A 289      15.081 201.918  23.440  1.00 64.73           C
HETATM 2594 1HH3 ACE A 289      15.182 202.293  22.421  1.00 64.73           H
HETATM 2595 2HH3 ACE A 289      14.736 202.722  24.091  1.00 64.73           H
HETATM 2596 3HH3 ACE A 289      14.359 201.101  23.457  1.00 64.73           H
HETATM 2597  C   ACE A 289      16.421 201.412  23.917  1.00 64.73           C
HETATM 2598  O   ACE A 289      17.415 201.532  23.209  1.00 64.73           O
ATOM   2599  N   ALA A 290      16.449 200.857  25.123  1.00 64.73           N
ATOM   2600  H   ALA A 290      15.603 200.882  25.675  1.00 64.73           H
ATOM   2601  CA  ALA A 290      17.577 200.107  25.690  1.00 69.42           C
ATOM   2602  HA  ALA A 290      18.288 199.880  24.896  1.00 69.42           H
ATOM   2603  C   ALA A 290      17.114 198.754  26.298  1.00 75.04           C
ATOM   2604  O   ALA A 290      17.895 197.808  26.401  1.00 68.53           O
ATOM   2605  CB  ALA A 290      18.301 200.990  26.714  1.00 59.33           C
ATOM   2606 1HB  ALA A 290      18.575 201.938  26.252  1.00 59.33           H
ATOM   2607 2HB  ALA A 290      19.201 200.474  27.048  1.00 59.33           H
ATOM   2608 3HB  ALA A 290      17.650 201.176  27.568  1.00 59.33           H
ATOM   2609  N   GLY A 291      15.815 198.645  26.597  1.00 73.08           N
ATOM   2610  H   GLY A 291      15.253 199.482  26.523  1.00 73.08           H
ATOM   2611  CA  GLY A 291      15.120 197.435  27.060  1.00 68.72           C
ATOM   2612 1HA  GLY A 291      15.336 197.278  28.117  1.00 68.72           H
ATOM   2613 2HA  GLY A 291      14.049 197.606  26.953  1.00 68.72           H
ATOM   2614  C   GLY A 291      15.497 196.168  26.286  1.00 69.07           C
ATOM   2615  O   GLY A 291      15.597 196.185  25.057  1.00 71.67           O
ATOM   2616  N   THR A 292      15.742 195.085  27.025  1.00 65.84           N
ATOM   2617  H   THR A 292      15.547 195.160  28.013  1.00 65.84           H
ATOM   2618  CA  THR A 292      16.343 193.805  26.589  1.00 70.83           C
ATOM   2619  HA  THR A 292      16.443 193.207  27.495  1.00 70.83           H
ATOM   2620  C   THR A 292      17.753 193.909  25.944  1.00 68.31           C
ATOM   2621  O   THR A 292      18.549 193.001  26.154  1.00 52.21           O
ATOM   2622  CB  THR A 292      15.381 193.011  25.700  1.00  0.00           C
ATOM   2623  HB  THR A 292      15.188 193.578  24.789  1.00  0.00           H
ATOM   2624  OG1 THR A 292      14.180 192.812  26.406  1.00  0.00           O
ATOM   2625  HG1 THR A 292      13.709 193.648  26.453  1.00  0.00           H
ATOM   2626  CG2 THR A 292      15.881 191.611  25.342  1.00  0.00           C
ATOM   2627 1HG2 THR A 292      15.072 191.053  24.869  1.00  0.00           H
ATOM   2628 2HG2 THR A 292      16.199 191.093  26.247  1.00  0.00           H
ATOM   2629 3HG2 THR A 292      16.721 191.688  24.652  1.00  0.00           H
ATOM   2630  N   LEU A 293      18.115 194.990  25.245  1.00 57.99           N
ATOM   2631  H   LEU A 293      17.452 195.741  25.122  1.00 57.99           H
ATOM   2632  CA  LEU A 293      19.447 195.185  24.671  1.00 57.74           C
ATOM   2633  HA  LEU A 293      19.676 194.288  24.095  1.00 57.74           H
ATOM   2634  C   LEU A 293      20.529 195.331  25.767  1.00 52.25           C
ATOM   2635  O   LEU A 293      21.602 194.753  25.632  1.00 44.98           O
ATOM   2636  CB  LEU A 293      19.425 196.353  23.666  1.00 62.22           C
ATOM   2637 1HB  LEU A 293      18.555 196.235  23.019  1.00 62.22           H
ATOM   2638 2HB  LEU A 293      19.311 197.284  24.221  1.00 62.22           H
ATOM   2639  CG  LEU A 293      20.687 196.411  22.783  1.00 60.27           C
ATOM   2640  HG  LEU A 293      21.092 195.403  22.693  1.00 60.27           H
ATOM   2641  CD1 LEU A 293      20.328 196.904  21.388  1.00 59.91           C
ATOM   2642 1HD1 LEU A 293      21.224 196.944  20.769  1.00 59.91           H
ATOM   2643 2HD1 LEU A 293      19.897 197.901  21.470  1.00 59.91           H
ATOM   2644 3HD1 LEU A 293      19.602 196.230  20.933  1.00 59.91           H
ATOM   2645  CD2 LEU A 293      21.773 197.332  23.332  1.00 61.55           C
ATOM   2646 1HD2 LEU A 293      22.610 197.369  22.636  1.00 61.55           H
ATOM   2647 2HD2 LEU A 293      22.112 196.933  24.288  1.00 61.55           H
ATOM   2648 3HD2 LEU A 293      21.376 198.337  23.477  1.00 61.55           H
ATOM   2649  N   ASP A 294      20.197 195.960  26.900  1.00 50.12           N
ATOM   2650  H   ASP A 294      19.342 196.498  26.926  1.00 50.12           H
ATOM   2651  CA  ASP A 294      20.992 195.938  28.135  1.00 49.77           C
ATOM   2652  HA  ASP A 294      21.944 196.434  27.945  1.00 49.77           H
ATOM   2653  C   ASP A 294      21.318 194.500  28.639  1.00 43.82           C
ATOM   2654  O   ASP A 294      22.239 194.330  29.437  1.00 43.93           O
ATOM   2655  CB  ASP A 294      20.262 196.704  29.255  1.00 50.03           C
ATOM   2656 1HB  ASP A 294      19.323 196.192  29.463  1.00 50.03           H
ATOM   2657 2HB  ASP A 294      20.869 196.652  30.159  1.00 50.03           H
ATOM   2658  CG  ASP A 294      19.948 198.188  28.974  1.00 56.00           C
ATOM   2659  OD1 ASP A 294      20.805 198.925  28.446  1.00 52.74           O
ATOM   2660  OD2 ASP A 294      18.841 198.617  29.377  1.00 62.82           O
ATOM   2661  N   TYR A 295      20.603 193.473  28.154  1.00 38.61           N
ATOM   2662  H   TYR A 295      19.908 193.690  27.454  1.00 38.61           H
ATOM   2663  CA  TYR A 295      20.760 192.034  28.468  1.00 42.34           C
ATOM   2664  HA  TYR A 295      21.513 191.934  29.250  1.00 42.34           H
ATOM   2665  C   TYR A 295      21.262 191.198  27.248  1.00 44.73           C
ATOM   2666  O   TYR A 295      21.048 189.983  27.200  1.00 46.25           O
ATOM   2667  CB  TYR A 295      19.437 191.461  29.021  1.00 42.79           C
ATOM   2668 1HB  TYR A 295      18.698 191.443  28.220  1.00 42.79           H
ATOM   2669 2HB  TYR A 295      19.617 190.423  29.300  1.00 42.79           H
ATOM   2670  CG  TYR A 295      18.811 192.173  30.225  1.00 45.60           C
ATOM   2671  CD1 TYR A 295      18.078 193.363  30.051  1.00 54.05           C
ATOM   2672  HD1 TYR A 295      17.993 193.811  29.071  1.00 54.05           H
ATOM   2673  CD2 TYR A 295      18.905 191.598  31.509  1.00 45.54           C
ATOM   2674  HD2 TYR A 295      19.440 190.671  31.649  1.00 45.54           H
ATOM   2675  CE1 TYR A 295      17.453 193.982  31.149  1.00 54.36           C
ATOM   2676  HE1 TYR A 295      16.884 194.889  31.015  1.00 54.36           H
ATOM   2677  CE2 TYR A 295      18.305 192.222  32.619  1.00 45.32           C
ATOM   2678  HE2 TYR A 295      18.396 191.793  33.606  1.00 45.32           H
ATOM   2679  CZ  TYR A 295      17.573 193.415  32.437  1.00 52.49           C
ATOM   2680  OH  TYR A 295      16.973 194.020  33.498  1.00 48.18           O
ATOM   2681  HH  TYR A 295      17.338 193.750  34.345  1.00 48.18           H
ATOM   2682  N   LEU A 296      21.887 191.833  26.245  1.00 45.00           N
ATOM   2683  H   LEU A 296      21.981 192.838  26.287  1.00 45.00           H
ATOM   2684  CA  LEU A 296      22.551 191.169  25.110  1.00 39.98           C
ATOM   2685  HA  LEU A 296      22.259 190.119  25.113  1.00 39.98           H
ATOM   2686  C   LEU A 296      24.096 191.229  25.206  1.00 38.18           C
ATOM   2687  O   LEU A 296      24.626 192.209  25.732  1.00 36.27           O
ATOM   2688  CB  LEU A 296      22.098 191.793  23.770  1.00 45.73           C
ATOM   2689 1HB  LEU A 296      22.378 192.846  23.774  1.00 45.73           H
ATOM   2690 2HB  LEU A 296      22.649 191.306  22.965  1.00 45.73           H
ATOM   2691  CG  LEU A 296      20.598 191.682  23.467  1.00 50.13           C
ATOM   2692  HG  LEU A 296      20.042 192.225  24.231  1.00 50.13           H
ATOM   2693  CD1 LEU A 296      20.303 192.297  22.103  1.00 55.07           C
ATOM   2694 1HD1 LEU A 296      19.224 192.317  21.948  1.00 55.07           H
ATOM   2695 2HD1 LEU A 296      20.771 191.700  21.321  1.00 55.07           H
ATOM   2696 3HD1 LEU A 296      20.694 193.314  22.068  1.00 55.07           H
ATOM   2697  CD2 LEU A 296      20.096 190.243  23.444  1.00 49.88           C
ATOM   2698 1HD2 LEU A 296      19.059 190.216  23.108  1.00 49.88           H
ATOM   2699 2HD2 LEU A 296      20.161 189.842  24.456  1.00 49.88           H
ATOM   2700 3HD2 LEU A 296      20.711 189.641  22.774  1.00 49.88           H
ATOM   2701  N   PRO A 297      24.819 190.232  24.661  1.00 36.06           N
ATOM   2702  CA  PRO A 297      26.274 190.223  24.569  1.00 38.58           C
ATOM   2703  HA  PRO A 297      26.706 190.773  25.405  1.00 38.58           H
ATOM   2704  C   PRO A 297      26.802 190.853  23.261  1.00 37.80           C
ATOM   2705  O   PRO A 297      26.033 191.028  22.304  1.00 38.90           O
ATOM   2706  CB  PRO A 297      26.636 188.744  24.672  1.00 36.05           C
ATOM   2707 1HB  PRO A 297      27.592 188.505  24.205  1.00 36.05           H
ATOM   2708 2HB  PRO A 297      26.637 188.432  25.717  1.00 36.05           H
ATOM   2709  CG  PRO A 297      25.503 188.072  23.925  1.00 38.45           C
ATOM   2710 1HG  PRO A 297      25.729 188.031  22.859  1.00 38.45           H
ATOM   2711 2HG  PRO A 297      25.310 187.080  24.334  1.00 38.45           H
ATOM   2712  CD  PRO A 297      24.303 188.974  24.165  1.00 39.56           C
ATOM   2713 1HD  PRO A 297      23.755 189.143  23.238  1.00 39.56           H
ATOM   2714 2HD  PRO A 297      23.655 188.522  24.916  1.00 39.56           H
ATOM   2715  N   PRO A 298      28.120 191.140  23.167  1.00 36.87           N
ATOM   2716  CA  PRO A 298      28.737 191.805  22.014  1.00 40.88           C
ATOM   2717  HA  PRO A 298      28.379 192.833  21.971  1.00 40.88           H
ATOM   2718  C   PRO A 298      28.457 191.137  20.657  1.00 43.15           C
ATOM   2719  O   PRO A 298      28.039 191.797  19.710  1.00 42.22           O
ATOM   2720  CB  PRO A 298      30.237 191.819  22.324  1.00 40.43           C
ATOM   2721 1HB  PRO A 298      30.707 190.911  21.945  1.00 40.43           H
ATOM   2722 2HB  PRO A 298      30.731 192.706  21.925  1.00 40.43           H
ATOM   2723  CG  PRO A 298      30.284 191.835  23.841  1.00 37.90           C
ATOM   2724 1HG  PRO A 298      31.211 191.416  24.231  1.00 37.90           H
ATOM   2725 2HG  PRO A 298      30.123 192.850  24.206  1.00 37.90           H
ATOM   2726  CD  PRO A 298      29.111 190.952  24.206  1.00 37.99           C
ATOM   2727 1HD  PRO A 298      29.421 189.907  24.231  1.00 37.99           H
ATOM   2728 2HD  PRO A 298      28.698 191.265  25.165  1.00 37.99           H
ATOM   2729  N   GLU A 299      28.618 189.817  20.555  1.00 39.86           N
ATOM   2730  H   GLU A 299      28.948 189.303  21.360  1.00 39.86           H
ATOM   2731  CA  GLU A 299      28.492 189.064  19.303  1.00 40.03           C
ATOM   2732  HA  GLU A 299      29.185 189.507  18.587  1.00 40.03           H
ATOM   2733  C   GLU A 299      27.070 189.147  18.692  1.00 46.36           C
ATOM   2734  O   GLU A 299      26.916 189.126  17.468  1.00 40.97           O
ATOM   2735  CB  GLU A 299      28.926 187.595  19.507  1.00 36.15           C
ATOM   2736 1HB  GLU A 299      28.850 187.099  18.539  1.00 36.15           H
ATOM   2737 2HB  GLU A 299      29.979 187.558  19.786  1.00 36.15           H
ATOM   2738  CG  GLU A 299      28.133 186.751  20.537  1.00 37.99           C
ATOM   2739 1HG  GLU A 299      27.066 186.955  20.442  1.00 37.99           H
ATOM   2740 2HG  GLU A 299      28.290 185.702  20.286  1.00 37.99           H
ATOM   2741  CD  GLU A 299      28.535 186.959  22.009  1.00 40.32           C
ATOM   2742  OE1 GLU A 299      29.353 187.853  22.324  1.00 34.80           O
ATOM   2743  OE2 GLU A 299      28.024 186.227  22.881  1.00 36.96           O
ATOM   2744  N   MET A 300      26.032 189.303  19.519  1.00 41.86           N
ATOM   2745  H   MET A 300      26.203 189.412  20.509  1.00 41.86           H
ATOM   2746  CA  MET A 300      24.672 189.486  19.044  1.00 39.90           C
ATOM   2747  HA  MET A 300      24.481 188.737  18.275  1.00 39.90           H
ATOM   2748  C   MET A 300      24.494 190.880  18.414  1.00 43.65           C
ATOM   2749  O   MET A 300      24.122 190.979  17.240  1.00 47.83           O
ATOM   2750  CB  MET A 300      23.655 189.238  20.164  1.00 43.56           C
ATOM   2751 1HB  MET A 300      23.912 189.818  21.050  1.00 43.56           H
ATOM   2752 2HB  MET A 300      22.672 189.549  19.810  1.00 43.56           H
ATOM   2753  CG  MET A 300      23.605 187.752  20.536  1.00 41.39           C
ATOM   2754 1HG  MET A 300      23.484 187.167  19.624  1.00 41.39           H
ATOM   2755 2HG  MET A 300      24.561 187.470  20.979  1.00 41.39           H
ATOM   2756  SD  MET A 300      22.272 187.299  21.697  1.00 44.15           S
ATOM   2757  CE  MET A 300      20.819 187.525  20.639  1.00 40.80           C
ATOM   2758 1HE  MET A 300      19.931 187.213  21.190  1.00 40.80           H
ATOM   2759 2HE  MET A 300      20.924 186.915  19.742  1.00 40.80           H
ATOM   2760 3HE  MET A 300      20.722 188.574  20.357  1.00 40.80           H
ATOM   2761  N   ILE A 301      24.806 191.946  19.155  1.00 42.72           N
ATOM   2762  H   ILE A 301      25.190 191.817  20.081  1.00 42.72           H
ATOM   2763  CA  ILE A 301      24.636 193.332  18.704  1.00 48.85           C
ATOM   2764  HA  ILE A 301      23.622 193.415  18.314  1.00 48.85           H
ATOM   2765  C   ILE A 301      25.606 193.701  17.544  1.00 50.42           C
ATOM   2766  O   ILE A 301      25.270 194.539  16.711  1.00 43.17           O
ATOM   2767  CB  ILE A 301      24.721 194.319  19.907  1.00 45.25           C
ATOM   2768  HB  ILE A 301      24.471 195.311  19.531  1.00 45.25           H
ATOM   2769  CG1 ILE A 301      26.132 194.399  20.529  1.00 45.36           C
ATOM   2770 1HG1 ILE A 301      26.389 193.415  20.921  1.00 45.36           H
ATOM   2771 2HG1 ILE A 301      26.838 194.666  19.742  1.00 45.36           H
ATOM   2772  CG2 ILE A 301      23.651 193.963  20.959  1.00 52.44           C
ATOM   2773 1HG2 ILE A 301      23.559 194.783  21.671  1.00 52.44           H
ATOM   2774 2HG2 ILE A 301      23.940 193.054  21.486  1.00 52.44           H
ATOM   2775 3HG2 ILE A 301      22.694 193.806  20.460  1.00 52.44           H
ATOM   2776  CD1 ILE A 301      26.284 195.426  21.655  1.00 46.70           C
ATOM   2777 1HD1 ILE A 301      27.334 195.482  21.943  1.00 46.70           H
ATOM   2778 2HD1 ILE A 301      25.686 195.126  22.516  1.00 46.70           H
ATOM   2779 3HD1 ILE A 301      25.950 196.403  21.304  1.00 46.70           H
ATOM   2780  N   GLU A 302      26.752 193.026  17.429  1.00 45.71           N
ATOM   2781  H   GLU A 302      27.031 192.429  18.195  1.00 45.71           H
ATOM   2782  CA  GLU A 302      27.719 193.147  16.322  1.00 49.89           C
ATOM   2783  HA  GLU A 302      27.701 194.174  15.958  1.00 49.89           H
ATOM   2784  C   GLU A 302      27.406 192.224  15.107  1.00 48.22           C
ATOM   2785  O   GLU A 302      28.216 192.124  14.184  1.00 55.40           O
ATOM   2786  CB  GLU A 302      29.136 192.879  16.850  1.00 41.28           C
ATOM   2787 1HB  GLU A 302      29.151 191.892  17.313  1.00 41.28           H
ATOM   2788 2HB  GLU A 302      29.844 192.880  16.022  1.00 41.28           H
ATOM   2789  CG  GLU A 302      29.601 193.914  17.893  1.00 47.48           C
ATOM   2790 1HG  GLU A 302      29.818 194.851  17.379  1.00 47.48           H
ATOM   2791 2HG  GLU A 302      28.814 194.104  18.622  1.00 47.48           H
ATOM   2792  CD  GLU A 302      30.862 193.459  18.637  1.00 59.95           C
ATOM   2793  OE1 GLU A 302      31.532 192.498  18.186  1.00 60.36           O
ATOM   2794  OE2 GLU A 302      31.251 194.105  19.633  1.00 57.89           O
ATOM   2795  N   GLY A 303      26.256 191.542  15.095  1.00 50.04           N
ATOM   2796  H   GLY A 303      25.639 191.614  15.891  1.00 50.04           H
ATOM   2797  CA  GLY A 303      25.754 190.795  13.939  1.00 46.37           C
ATOM   2798 1HA  GLY A 303      24.694 190.587  14.084  1.00 46.37           H
ATOM   2799 2HA  GLY A 303      25.852 191.424  13.054  1.00 46.37           H
ATOM   2800  C   GLY A 303      26.464 189.452  13.645  1.00 50.51           C
ATOM   2801  O   GLY A 303      26.329 188.921  12.543  1.00 53.91           O
ATOM   2802  N   ARG A 304      27.238 188.921  14.596  1.00 47.61           N
ATOM   2803  H   ARG A 304      27.247 189.364  15.503  1.00 47.61           H
ATOM   2804  CA  ARG A 304      28.012 187.674  14.478  1.00 45.48           C
ATOM   2805  HA  ARG A 304      28.357 187.567  13.449  1.00 45.48           H
ATOM   2806  C   ARG A 304      27.162 186.437  14.829  1.00 48.08           C
ATOM   2807  O   ARG A 304      26.110 186.550  15.465  1.00 44.56           O
ATOM   2808  CB  ARG A 304      29.247 187.742  15.397  1.00 49.18           C
ATOM   2809 1HB  ARG A 304      28.909 187.640  16.429  1.00 49.18           H
ATOM   2810 2HB  ARG A 304      29.906 186.903  15.175  1.00 49.18           H
ATOM   2811  CG  ARG A 304      30.068 189.045  15.284  1.00 54.01           C
ATOM   2812 1HG  ARG A 304      30.440 189.165  14.266  1.00 54.01           H
ATOM   2813 2HG  ARG A 304      29.433 189.895  15.533  1.00 54.01           H
ATOM   2814  CD  ARG A 304      31.264 189.021  16.248  1.00 60.27           C
ATOM   2815 1HD  ARG A 304      30.936 188.644  17.217  1.00 60.27           H
ATOM   2816 2HD  ARG A 304      32.038 188.351  15.874  1.00 60.27           H
ATOM   2817  NE  ARG A 304      31.839 190.363  16.428  1.00 67.93           N
ATOM   2818  HE  ARG A 304      31.411 190.901  17.167  1.00 67.93           H
ATOM   2819  CZ  ARG A 304      32.926 190.850  15.800  1.00 72.92           C
ATOM   2820  NH1 ARG A 304      33.581 190.222  14.868  1.00 76.55           N
ATOM   2821 1HH1 ARG A 304      33.340 189.274  14.616  1.00 76.55           H
ATOM   2822 2HH1 ARG A 304      34.454 190.622  14.555  1.00 76.55           H
ATOM   2823  NH2 ARG A 304      33.358 192.028  16.127  1.00 69.18           N
ATOM   2824 1HH2 ARG A 304      32.959 192.442  16.958  1.00 69.18           H
ATOM   2825 2HH2 ARG A 304      34.281 192.301  15.821  1.00 69.18           H
ATOM   2826  N   MET A 305      27.640 185.246  14.476  1.00 42.62           N
ATOM   2827  H   MET A 305      28.466 185.209  13.895  1.00 42.62           H
ATOM   2828  CA  MET A 305      27.172 183.978  15.038  1.00 48.92           C
ATOM   2829  HA  MET A 305      26.109 183.872  14.820  1.00 48.92           H
ATOM   2830  C   MET A 305      27.347 183.955  16.573  1.00 42.79           C
ATOM   2831  O   MET A 305      28.295 184.533  17.105  1.00 41.93           O
ATOM   2832  CB  MET A 305      27.927 182.819  14.361  1.00 43.48           C
ATOM   2833 1HB  MET A 305      27.718 182.833  13.291  1.00 43.48           H
ATOM   2834 2HB  MET A 305      28.999 182.970  14.495  1.00 43.48           H
ATOM   2835  CG  MET A 305      27.557 181.429  14.912  1.00 47.84           C
ATOM   2836 1HG  MET A 305      28.165 180.685  14.395  1.00 47.84           H
ATOM   2837 2HG  MET A 305      27.825 181.376  15.968  1.00 47.84           H
ATOM   2838  SD  MET A 305      25.802 180.975  14.732  1.00 61.06           S
ATOM   2839  CE  MET A 305      25.819 180.488  12.984  1.00 45.53           C
ATOM   2840 1HE  MET A 305      24.836 180.105  12.708  1.00 45.53           H
ATOM   2841 2HE  MET A 305      26.569 179.712  12.830  1.00 45.53           H
ATOM   2842 3HE  MET A 305      26.059 181.354  12.366  1.00 45.53           H
ATOM   2843  N   HIS A 306      26.473 183.246  17.290  1.00 38.53           N
ATOM   2844  H   HIS A 306      25.750 182.728  16.812  1.00 38.53           H
ATOM   2845  CA  HIS A 306      26.600 183.003  18.734  1.00 38.16           C
ATOM   2846  HA  HIS A 306      27.650 183.099  19.013  1.00 38.16           H
ATOM   2847  C   HIS A 306      26.138 181.577  19.107  1.00 37.26           C
ATOM   2848  O   HIS A 306      25.477 180.899  18.318  1.00 37.66           O
ATOM   2849  CB  HIS A 306      25.830 184.070  19.526  1.00 33.69           C
ATOM   2850 1HB  HIS A 306      26.116 183.995  20.575  1.00 33.69           H
ATOM   2851 2HB  HIS A 306      26.143 185.055  19.178  1.00 33.69           H
ATOM   2852  CG  HIS A 306      24.320 183.978  19.428  1.00 38.69           C
ATOM   2853  ND1 HIS A 306      23.516 184.577  18.492  1.00 41.20           N
ATOM   2854  HD1 HIS A 306      23.774 185.121  17.682  1.00 41.20           H
ATOM   2855  CD2 HIS A 306      23.470 183.282  20.245  1.00 38.85           C
ATOM   2856  HD2 HIS A 306      23.703 182.665  21.100  1.00 38.85           H
ATOM   2857  CE1 HIS A 306      22.265 184.282  18.776  1.00 41.20           C
ATOM   2858  HE1 HIS A 306      21.381 184.592  18.238  1.00 41.20           H
ATOM   2859  NE2 HIS A 306      22.178 183.480  19.825  1.00 43.56           N
ATOM   2860  N   ASP A 307      26.478 181.142  20.317  1.00 37.25           N
ATOM   2861  H   ASP A 307      26.992 181.761  20.928  1.00 37.25           H
ATOM   2862  CA  ASP A 307      26.141 179.820  20.881  1.00 35.82           C
ATOM   2863  HA  ASP A 307      25.420 179.314  20.239  1.00 35.82           H
ATOM   2864  C   ASP A 307      25.486 179.986  22.277  1.00 34.22           C
ATOM   2865  O   ASP A 307      24.976 181.056  22.611  1.00 34.06           O
ATOM   2866  CB  ASP A 307      27.424 178.970  20.902  1.00 34.34           C
ATOM   2867 1HB  ASP A 307      27.174 177.957  21.217  1.00 34.34           H
ATOM   2868 2HB  ASP A 307      27.811 178.905  19.885  1.00 34.34           H
ATOM   2869  CG  ASP A 307      28.542 179.501  21.814  1.00 38.57           C
ATOM   2870  OD1 ASP A 307      28.283 180.393  22.645  1.00 37.66           O
ATOM   2871  OD2 ASP A 307      29.679 178.987  21.681  1.00 42.45           O
ATOM   2872  N   GLU A 308      25.462 178.942  23.105  1.00 37.16           N
ATOM   2873  H   GLU A 308      25.940 178.087  22.859  1.00 37.16           H
ATOM   2874  CA  GLU A 308      24.802 178.974  24.412  1.00 33.01           C
ATOM   2875  HA  GLU A 308      23.812 179.404  24.259  1.00 33.01           H
ATOM   2876  C   GLU A 308      25.525 179.856  25.473  1.00 34.17           C
ATOM   2877  O   GLU A 308      24.997 180.086  26.562  1.00 34.25           O
ATOM   2878  CB  GLU A 308      24.577 177.533  24.889  1.00 31.42           C
ATOM   2879 1HB  GLU A 308      23.731 177.546  25.576  1.00 31.42           H
ATOM   2880 2HB  GLU A 308      24.283 176.919  24.037  1.00 31.42           H
ATOM   2881  CG  GLU A 308      25.767 176.852  25.594  1.00 34.34           C
ATOM   2882 1HG  GLU A 308      26.025 177.435  26.478  1.00 34.34           H
ATOM   2883 2HG  GLU A 308      25.430 175.870  25.925  1.00 34.34           H
ATOM   2884  CD  GLU A 308      27.035 176.670  24.744  1.00 39.67           C
ATOM   2885  OE1 GLU A 308      26.925 176.401  23.526  1.00 32.66           O
ATOM   2886  OE2 GLU A 308      28.140 176.671  25.338  1.00 36.81           O
ATOM   2887  N   LYS A 309      26.715 180.394  25.172  1.00 29.49           N
ATOM   2888  H   LYS A 309      27.114 180.241  24.256  1.00 29.49           H
ATOM   2889  CA  LYS A 309      27.453 181.303  26.059  1.00 33.59           C
ATOM   2890  HA  LYS A 309      27.453 180.866  27.058  1.00 33.59           H
ATOM   2891  C   LYS A 309      26.801 182.703  26.157  1.00 32.45           C
ATOM   2892  O   LYS A 309      27.244 183.519  26.969  1.00 30.21           O
ATOM   2893  CB  LYS A 309      28.912 181.408  25.583  1.00 35.56           C
ATOM   2894 1HB  LYS A 309      28.924 181.865  24.593  1.00 35.56           H
ATOM   2895 2HB  LYS A 309      29.453 182.070  26.259  1.00 35.56           H
ATOM   2896  CG  LYS A 309      29.657 180.063  25.528  1.00 34.86           C
ATOM   2897 1HG  LYS A 309      29.104 179.385  24.878  1.00 34.86           H
ATOM   2898 2HG  LYS A 309      30.633 180.224  25.068  1.00 34.86           H
ATOM   2899  CD  LYS A 309      29.817 179.402  26.903  1.00 40.73           C
ATOM   2900 1HD  LYS A 309      30.152 180.152  27.619  1.00 40.73           H
ATOM   2901 2HD  LYS A 309      28.851 179.009  27.220  1.00 40.73           H
ATOM   2902  CE  LYS A 309      30.826 178.246  26.854  1.00 53.45           C
ATOM   2903 1HE  LYS A 309      30.733 177.658  27.768  1.00 53.45           H
ATOM   2904 2HE  LYS A 309      30.581 177.599  26.013  1.00 53.45           H
ATOM   2905  NZ  LYS A 309      32.214 178.748  26.735  1.00 50.59           N
ATOM   2906 1HZ  LYS A 309      32.832 177.982  26.509  1.00 50.59           H
ATOM   2907 2HZ  LYS A 309      32.487 179.151  27.620  1.00 50.59           H
ATOM   2908 3HZ  LYS A 309      32.269 179.451  26.013  1.00 50.59           H
ATOM   2909  N   VAL A 310      25.746 182.983  25.388  1.00 30.26           N
ATOM   2910  H   VAL A 310      25.453 182.317  24.688  1.00 30.26           H
ATOM   2911  CA  VAL A 310      24.878 184.147  25.591  1.00 33.65           C
ATOM   2912  HA  VAL A 310      25.522 185.018  25.715  1.00 33.65           H
ATOM   2913  C   VAL A 310      24.023 184.006  26.873  1.00 33.88           C
ATOM   2914  O   VAL A 310      23.789 185.003  27.552  1.00 31.11           O
ATOM   2915  CB  VAL A 310      23.994 184.441  24.353  1.00 32.14           C
ATOM   2916  HB  VAL A 310      23.507 185.404  24.510  1.00 32.14           H
ATOM   2917  CG1 VAL A 310      24.849 184.562  23.086  1.00 36.51           C
ATOM   2918 1HG1 VAL A 310      24.242 185.004  22.295  1.00 36.51           H
ATOM   2919 2HG1 VAL A 310      25.188 183.574  22.775  1.00 36.51           H
ATOM   2920 3HG1 VAL A 310      25.712 185.198  23.281  1.00 36.51           H
ATOM   2921  CG2 VAL A 310      22.894 183.407  24.100  1.00 31.18           C
ATOM   2922 1HG2 VAL A 310      22.351 183.685  23.196  1.00 31.18           H
ATOM   2923 2HG2 VAL A 310      22.208 183.394  24.947  1.00 31.18           H
ATOM   2924 3HG2 VAL A 310      23.332 182.418  23.971  1.00 31.18           H
ATOM   2925  N   ASP A 311      23.635 182.791  27.275  1.00 30.83           N
ATOM   2926  H   ASP A 311      23.782 181.986  26.683  1.00 30.83           H
ATOM   2927  CA  ASP A 311      22.869 182.562  28.508  1.00 32.03           C
ATOM   2928  HA  ASP A 311      22.049 183.280  28.539  1.00 32.03           H
ATOM   2929  C   ASP A 311      23.741 182.779  29.762  1.00 31.09           C
ATOM   2930  O   ASP A 311      23.266 183.292  30.773  1.00 31.46           O
ATOM   2931  CB  ASP A 311      22.239 181.157  28.532  1.00 33.60           C
ATOM   2932 1HB  ASP A 311      23.021 180.407  28.413  1.00 33.60           H
ATOM   2933 2HB  ASP A 311      21.781 181.009  29.510  1.00 33.60           H
ATOM   2934  CG  ASP A 311      21.167 180.912  27.454  1.00 33.03           C
ATOM   2935  OD1 ASP A 311      21.078 181.692  26.484  1.00 39.24           O
ATOM   2936  OD2 ASP A 311      20.380 179.954  27.613  1.00 38.52           O
ATOM   2937  N   LEU A 312      25.039 182.466  29.676  1.00 28.52           N
ATOM   2938  H   LEU A 312      25.369 182.038  28.823  1.00 28.52           H
ATOM   2939  CA  LEU A 312      26.034 182.733  30.712  1.00 30.32           C
ATOM   2940  HA  LEU A 312      25.685 182.311  31.654  1.00 30.32           H
ATOM   2941  C   LEU A 312      26.223 184.253  30.914  1.00 29.99           C
ATOM   2942  O   LEU A 312      26.278 184.721  32.051  1.00 26.81           O
ATOM   2943  CB  LEU A 312      27.374 182.069  30.324  1.00 31.82           C
ATOM   2944 1HB  LEU A 312      27.544 182.242  29.262  1.00 31.82           H
ATOM   2945 2HB  LEU A 312      28.174 182.580  30.860  1.00 31.82           H
ATOM   2946  CG  LEU A 312      27.512 180.551  30.610  1.00 33.41           C
ATOM   2947  HG  LEU A 312      28.414 180.199  30.110  1.00 33.41           H
ATOM   2948  CD1 LEU A 312      27.687 180.279  32.103  1.00 29.21           C
ATOM   2949 1HD1 LEU A 312      27.832 179.210  32.260  1.00 29.21           H
ATOM   2950 2HD1 LEU A 312      26.807 180.612  32.653  1.00 29.21           H
ATOM   2951 3HD1 LEU A 312      28.564 180.821  32.457  1.00 29.21           H
ATOM   2952  CD2 LEU A 312      26.342 179.706  30.093  1.00 29.62           C
ATOM   2953 1HD2 LEU A 312      26.535 178.651  30.283  1.00 29.62           H
ATOM   2954 2HD2 LEU A 312      26.232 179.869  29.021  1.00 29.62           H
ATOM   2955 3HD2 LEU A 312      25.426 180.006  30.603  1.00 29.62           H
ATOM   2956  N   TRP A 313      26.247 185.023  29.823  1.00 29.16           N
ATOM   2957  H   TRP A 313      26.197 184.591  28.911  1.00 29.16           H
ATOM   2958  CA  TRP A 313      26.270 186.480  29.871  1.00 31.80           C
ATOM   2959  HA  TRP A 313      27.120 186.792  30.477  1.00 31.80           H
ATOM   2960  C   TRP A 313      24.987 187.038  30.532  1.00 32.38           C
ATOM   2961  O   TRP A 313      25.068 187.842  31.460  1.00 30.03           O
ATOM   2962  CB  TRP A 313      26.476 187.021  28.452  1.00 30.25           C
ATOM   2963 1HB  TRP A 313      27.380 186.567  28.046  1.00 30.25           H
ATOM   2964 2HB  TRP A 313      25.650 186.696  27.820  1.00 30.25           H
ATOM   2965  CG  TRP A 313      26.601 188.519  28.352  1.00 32.63           C
ATOM   2966  CD1 TRP A 313      25.572 189.394  28.346  1.00 34.04           C
ATOM   2967  HD1 TRP A 313      24.518 189.167  28.416  1.00 34.04           H
ATOM   2968  CD2 TRP A 313      27.803 189.338  28.203  1.00 31.42           C
ATOM   2969  NE1 TRP A 313      26.033 190.662  28.232  1.00 30.78           N
ATOM   2970  HE1 TRP A 313      25.439 191.478  28.231  1.00 30.78           H
ATOM   2971  CE2 TRP A 313      27.394 190.701  28.098  1.00 36.43           C
ATOM   2972  CE3 TRP A 313      29.189 189.075  28.110  1.00 34.55           C
ATOM   2973  HE3 TRP A 313      29.538 188.057  28.195  1.00 34.55           H
ATOM   2974  CZ2 TRP A 313      28.302 191.745  27.892  1.00 37.86           C
ATOM   2975  HZ2 TRP A 313      27.949 192.763  27.816  1.00 37.86           H
ATOM   2976  CZ3 TRP A 313      30.111 190.120  27.908  1.00 38.05           C
ATOM   2977  HZ3 TRP A 313      31.164 189.891  27.844  1.00 38.05           H
ATOM   2978  CH2 TRP A 313      29.671 191.451  27.794  1.00 36.84           C
ATOM   2979  HH2 TRP A 313      30.380 192.250  27.629  1.00 36.84           H
ATOM   2980  N   SER A 314      23.806 186.534  30.151  1.00 28.99           N
ATOM   2981  H   SER A 314      23.767 185.884  29.379  1.00 28.99           H
ATOM   2982  CA  SER A 314      22.526 186.866  30.789  1.00 32.46           C
ATOM   2983  HA  SER A 314      22.339 187.933  30.669  1.00 32.46           H
ATOM   2984  C   SER A 314      22.488 186.528  32.286  1.00 33.47           C
ATOM   2985  O   SER A 314      21.910 187.288  33.063  1.00 28.92           O
ATOM   2986  CB  SER A 314      21.378 186.106  30.139  1.00 32.29           C
ATOM   2987 1HB  SER A 314      21.657 185.060  30.008  1.00 32.29           H
ATOM   2988 2HB  SER A 314      20.497 186.153  30.778  1.00 32.29           H
ATOM   2989  OG  SER A 314      21.048 186.681  28.889  1.00 37.77           O
ATOM   2990  HG  SER A 314      20.195 186.333  28.616  1.00 37.77           H
ATOM   2991  N   LEU A 315      23.100 185.413  32.695  1.00 28.74           N
ATOM   2992  H   LEU A 315      23.479 184.789  31.996  1.00 28.74           H
ATOM   2993  CA  LEU A 315      23.225 184.997  34.091  1.00 28.83           C
ATOM   2994  HA  LEU A 315      22.236 185.050  34.545  1.00 28.83           H
ATOM   2995  C   LEU A 315      24.158 185.946  34.879  1.00 30.97           C
ATOM   2996  O   LEU A 315      23.859 186.281  36.022  1.00 30.96           O
ATOM   2997  CB  LEU A 315      23.710 183.529  34.110  1.00 30.68           C
ATOM   2998 1HB  LEU A 315      23.110 182.965  33.395  1.00 30.68           H
ATOM   2999 2HB  LEU A 315      24.745 183.509  33.770  1.00 30.68           H
ATOM   3000  CG  LEU A 315      23.623 182.819  35.470  1.00 34.96           C
ATOM   3001  HG  LEU A 315      24.116 183.438  36.221  1.00 34.96           H
ATOM   3002  CD1 LEU A 315      22.170 182.558  35.885  1.00 32.59           C
ATOM   3003 1HD1 LEU A 315      22.157 181.990  36.815  1.00 32.59           H
ATOM   3004 2HD1 LEU A 315      21.667 181.988  35.104  1.00 32.59           H
ATOM   3005 3HD1 LEU A 315      21.657 183.508  36.031  1.00 32.59           H
ATOM   3006  CD2 LEU A 315      24.350 181.475  35.395  1.00 35.59           C
ATOM   3007 1HD2 LEU A 315      24.296 180.979  36.364  1.00 35.59           H
ATOM   3008 2HD2 LEU A 315      25.393 181.645  35.130  1.00 35.59           H
ATOM   3009 3HD2 LEU A 315      23.880 180.846  34.638  1.00 35.59           H
ATOM   3010  N   GLY A 316      25.233 186.443  34.254  1.00 30.10           N
ATOM   3011  H   GLY A 316      25.448 186.110  33.325  1.00 30.10           H
ATOM   3012  CA  GLY A 316      26.121 187.471  34.805  1.00 32.68           C
ATOM   3013 1HA  GLY A 316      26.493 187.153  35.779  1.00 32.68           H
ATOM   3014 2HA  GLY A 316      26.968 187.600  34.131  1.00 32.68           H
ATOM   3015  C   GLY A 316      25.427 188.835  34.975  1.00 32.22           C
ATOM   3016  O   GLY A 316      25.487 189.426  36.054  1.00 32.11           O
ATOM   3017  N   VAL A 317      24.703 189.292  33.947  1.00 32.49           N
ATOM   3018  H   VAL A 317      24.715 188.775  33.079  1.00 32.49           H
ATOM   3019  CA  VAL A 317      23.870 190.503  33.971  1.00 34.47           C
ATOM   3020  HA  VAL A 317      24.512 191.359  34.182  1.00 34.47           H
ATOM   3021  C   VAL A 317      22.806 190.415  35.083  1.00 33.98           C
ATOM   3022  O   VAL A 317      22.635 191.365  35.848  1.00 31.97           O
ATOM   3023  CB  VAL A 317      23.209 190.731  32.590  1.00 33.46           C
ATOM   3024  HB  VAL A 317      22.801 189.779  32.251  1.00 33.46           H
ATOM   3025  CG1 VAL A 317      22.060 191.746  32.630  1.00 31.36           C
ATOM   3026 1HG1 VAL A 317      21.744 191.977  31.613  1.00 31.36           H
ATOM   3027 2HG1 VAL A 317      22.397 192.658  33.122  1.00 31.36           H
ATOM   3028 3HG1 VAL A 317      21.222 191.322  33.183  1.00 31.36           H
ATOM   3029  CG2 VAL A 317      24.233 191.219  31.558  1.00 32.99           C
ATOM   3030 1HG2 VAL A 317      23.736 191.338  30.595  1.00 32.99           H
ATOM   3031 2HG2 VAL A 317      25.035 190.486  31.465  1.00 32.99           H
ATOM   3032 3HG2 VAL A 317      24.648 192.175  31.874  1.00 32.99           H
ATOM   3033  N   LEU A 318      22.131 189.268  35.202  1.00 29.65           N
ATOM   3034  H   LEU A 318      22.297 188.536  34.528  1.00 29.65           H
ATOM   3035  CA  LEU A 318      21.109 189.019  36.216  1.00 31.07           C
ATOM   3036  HA  LEU A 318      20.399 189.846  36.185  1.00 31.07           H
ATOM   3037  C   LEU A 318      21.703 188.954  37.640  1.00 32.19           C
ATOM   3038  O   LEU A 318      21.140 189.541  38.559  1.00 33.87           O
ATOM   3039  CB  LEU A 318      20.373 187.718  35.839  1.00 30.10           C
ATOM   3040 1HB  LEU A 318      20.033 187.801  34.807  1.00 30.10           H
ATOM   3041 2HB  LEU A 318      21.083 186.892  35.897  1.00 30.10           H
ATOM   3042  CG  LEU A 318      19.160 187.395  36.721  1.00 40.40           C
ATOM   3043  HG  LEU A 318      19.461 187.440  37.767  1.00 40.40           H
ATOM   3044  CD1 LEU A 318      18.003 188.364  36.471  1.00 34.01           C
ATOM   3045 1HD1 LEU A 318      17.133 188.042  37.044  1.00 34.01           H
ATOM   3046 2HD1 LEU A 318      17.755 188.377  35.409  1.00 34.01           H
ATOM   3047 3HD1 LEU A 318      18.297 189.364  36.788  1.00 34.01           H
ATOM   3048  CD2 LEU A 318      18.682 185.980  36.417  1.00 39.42           C
ATOM   3049 1HD2 LEU A 318      17.830 185.741  37.054  1.00 39.42           H
ATOM   3050 2HD2 LEU A 318      19.494 185.281  36.618  1.00 39.42           H
ATOM   3051 3HD2 LEU A 318      18.386 185.903  35.371  1.00 39.42           H
ATOM   3052  N   CYS A 319      22.856 188.302  37.823  1.00 30.71           N
ATOM   3053  H   CYS A 319      23.268 187.799  37.050  1.00 30.71           H
ATOM   3054  CA  CYS A 319      23.561 188.246  39.102  1.00 28.83           C
ATOM   3055  HA  CYS A 319      22.879 187.853  39.856  1.00 28.83           H
ATOM   3056  C   CYS A 319      24.021 189.648  39.563  1.00 31.14           C
ATOM   3057  O   CYS A 319      23.936 189.965  40.750  1.00 33.09           O
ATOM   3058  CB  CYS A 319      24.748 187.289  38.973  1.00 36.33           C
ATOM   3059 1HB  CYS A 319      24.404 186.348  38.544  1.00 36.33           H
ATOM   3060 2HB  CYS A 319      25.491 187.728  38.307  1.00 36.33           H
ATOM   3061  SG  CYS A 319      25.473 186.967  40.604  1.00 36.03           S
ATOM   3062  HG  CYS A 319      25.693 188.249  40.910  1.00 36.03           H
ATOM   3063  N   TYR A 320      24.463 190.503  38.633  1.00 33.62           N
ATOM   3064  H   TYR A 320      24.560 190.193  37.676  1.00 33.62           H
ATOM   3065  CA  TYR A 320      24.731 191.908  38.911  1.00 34.18           C
ATOM   3066  HA  TYR A 320      25.408 191.962  39.764  1.00 34.18           H
ATOM   3067  C   TYR A 320      23.427 192.649  39.299  1.00 32.04           C
ATOM   3068  O   TYR A 320      23.399 193.290  40.345  1.00 36.16           O
ATOM   3069  CB  TYR A 320      25.454 192.550  37.714  1.00 34.30           C
ATOM   3070 1HB  TYR A 320      26.375 192.000  37.522  1.00 34.30           H
ATOM   3071 2HB  TYR A 320      24.830 192.445  36.827  1.00 34.30           H
ATOM   3072  CG  TYR A 320      25.805 194.028  37.882  1.00 36.10           C
ATOM   3073  CD1 TYR A 320      24.799 194.993  37.703  1.00 39.57           C
ATOM   3074  HD1 TYR A 320      23.789 194.680  37.482  1.00 39.57           H
ATOM   3075  CD2 TYR A 320      27.123 194.447  38.162  1.00 41.14           C
ATOM   3076  HD2 TYR A 320      27.914 193.723  38.291  1.00 41.14           H
ATOM   3077  CE1 TYR A 320      25.097 196.364  37.789  1.00 36.34           C
ATOM   3078  HE1 TYR A 320      24.315 197.094  37.641  1.00 36.34           H
ATOM   3079  CE2 TYR A 320      27.437 195.822  38.227  1.00 40.23           C
ATOM   3080  HE2 TYR A 320      28.450 196.149  38.407  1.00 40.23           H
ATOM   3081  CZ  TYR A 320      26.420 196.784  38.021  1.00 41.92           C
ATOM   3082  OH  TYR A 320      26.700 198.120  37.978  1.00 42.51           O
ATOM   3083  HH  TYR A 320      25.978 198.641  37.620  1.00 42.51           H
ATOM   3084  N   GLU A 321      22.332 192.532  38.533  1.00 31.31           N
ATOM   3085  H   GLU A 321      22.355 191.993  37.680  1.00 31.31           H
ATOM   3086  CA  GLU A 321      21.070 193.205  38.852  1.00 34.91           C
ATOM   3087  HA  GLU A 321      21.292 194.269  38.928  1.00 34.91           H
ATOM   3088  C   GLU A 321      20.480 192.755  40.217  1.00 38.26           C
ATOM   3089  O   GLU A 321      19.984 193.601  40.959  1.00 33.63           O
ATOM   3090  CB  GLU A 321      20.037 193.052  37.716  1.00 37.54           C
ATOM   3091 1HB  GLU A 321      20.419 193.555  36.828  1.00 37.54           H
ATOM   3092 2HB  GLU A 321      19.866 191.999  37.492  1.00 37.54           H
ATOM   3093  CG  GLU A 321      18.687 193.695  38.095  1.00 39.30           C
ATOM   3094 1HG  GLU A 321      18.133 193.003  38.730  1.00 39.30           H
ATOM   3095 2HG  GLU A 321      18.886 194.595  38.676  1.00 39.30           H
ATOM   3096  CD  GLU A 321      17.784 194.081  36.906  1.00 44.12           C
ATOM   3097  OE1 GLU A 321      17.849 193.440  35.837  1.00 42.40           O
ATOM   3098  OE2 GLU A 321      16.990 195.047  37.058  1.00 44.22           O
ATOM   3099  N   PHE A 322      20.595 191.480  40.592  1.00 32.29           N
ATOM   3100  H   PHE A 322      20.968 190.804  39.942  1.00 32.29           H
ATOM   3101  CA  PHE A 322      20.204 190.988  41.911  1.00 32.51           C
ATOM   3102  HA  PHE A 322      19.149 191.208  42.069  1.00 32.51           H
ATOM   3103  C   PHE A 322      20.999 191.689  43.047  1.00 36.67           C
ATOM   3104  O   PHE A 322      20.389 192.158  44.007  1.00 34.41           O
ATOM   3105  CB  PHE A 322      20.395 189.460  41.960  1.00 32.60           C
ATOM   3106 1HB  PHE A 322      21.401 189.225  41.614  1.00 32.60           H
ATOM   3107 2HB  PHE A 322      20.340 189.151  43.003  1.00 32.60           H
ATOM   3108  CG  PHE A 322      19.415 188.578  41.164  1.00 33.81           C
ATOM   3109  CD1 PHE A 322      18.250 189.095  40.554  1.00 35.04           C
ATOM   3110  HD1 PHE A 322      18.035 190.153  40.584  1.00 35.04           H
ATOM   3111  CD2 PHE A 322      19.661 187.192  41.090  1.00 35.99           C
ATOM   3112  HD2 PHE A 322      20.553 186.789  41.545  1.00 35.99           H
ATOM   3113  CE1 PHE A 322      17.341 188.229  39.909  1.00 35.25           C
ATOM   3114  HE1 PHE A 322      16.450 188.627  39.448  1.00 35.25           H
ATOM   3115  CE2 PHE A 322      18.763 186.332  40.435  1.00 30.64           C
ATOM   3116  HE2 PHE A 322      18.982 185.276  40.377  1.00 30.64           H
ATOM   3117  CZ  PHE A 322      17.593 186.848  39.857  1.00 34.68           C
ATOM   3118  HZ  PHE A 322      16.905 186.184  39.356  1.00 34.68           H
ATOM   3119  N   LEU A 323      22.326 191.812  42.935  1.00 34.49           N
ATOM   3120  H   LEU A 323      22.794 191.427  42.127  1.00 34.49           H
ATOM   3121  CA  LEU A 323      23.177 192.422  43.960  1.00 39.35           C
ATOM   3122  HA  LEU A 323      22.825 192.089  44.937  1.00 39.35           H
ATOM   3123  C   LEU A 323      23.156 193.972  43.959  1.00 38.30           C
ATOM   3124  O   LEU A 323      23.415 194.577  45.001  1.00 39.42           O
ATOM   3125  CB  LEU A 323      24.629 191.931  43.770  1.00 28.46           C
ATOM   3126 1HB  LEU A 323      24.944 192.183  42.757  1.00 28.46           H
ATOM   3127 2HB  LEU A 323      25.267 192.475  44.466  1.00 28.46           H
ATOM   3128  CG  LEU A 323      24.831 190.423  43.996  1.00 35.55           C
ATOM   3129  HG  LEU A 323      24.129 189.878  43.365  1.00 35.55           H
ATOM   3130  CD1 LEU A 323      26.252 190.033  43.587  1.00 31.88           C
ATOM   3131 1HD1 LEU A 323      26.389 188.960  43.721  1.00 31.88           H
ATOM   3132 2HD1 LEU A 323      26.969 190.572  44.206  1.00 31.88           H
ATOM   3133 3HD1 LEU A 323      26.407 190.292  42.540  1.00 31.88           H
ATOM   3134  CD2 LEU A 323      24.618 190.007  45.454  1.00 36.46           C
ATOM   3135 1HD2 LEU A 323      24.858 188.950  45.564  1.00 36.46           H
ATOM   3136 2HD2 LEU A 323      23.576 190.174  45.729  1.00 36.46           H
ATOM   3137 3HD2 LEU A 323      25.265 190.597  46.103  1.00 36.46           H
ATOM   3138  N   VAL A 324      22.896 194.606  42.809  1.00 36.73           N
ATOM   3139  H   VAL A 324      22.776 194.034  41.986  1.00 36.73           H
ATOM   3140  CA  VAL A 324      23.088 196.050  42.561  1.00 39.39           C
ATOM   3141  HA  VAL A 324      23.554 196.484  43.446  1.00 39.39           H
ATOM   3142  C   VAL A 324      21.757 196.807  42.316  1.00 42.49           C
ATOM   3143  O   VAL A 324      21.703 198.016  42.525  1.00 45.13           O
ATOM   3144  CB  VAL A 324      24.097 196.259  41.402  1.00 39.47           C
ATOM   3145  HB  VAL A 324      23.690 195.774  40.515  1.00 39.47           H
ATOM   3146  CG1 VAL A 324      24.325 197.734  41.048  1.00 41.77           C
ATOM   3147 1HG1 VAL A 324      25.201 197.832  40.406  1.00 41.77           H
ATOM   3148 2HG1 VAL A 324      24.479 198.308  41.962  1.00 41.77           H
ATOM   3149 3HG1 VAL A 324      23.446 198.111  40.525  1.00 41.77           H
ATOM   3150  CG2 VAL A 324      25.462 195.634  41.739  1.00 36.68           C
ATOM   3151 1HG2 VAL A 324      26.160 195.833  40.926  1.00 36.68           H
ATOM   3152 2HG2 VAL A 324      25.348 194.558  41.866  1.00 36.68           H
ATOM   3153 3HG2 VAL A 324      25.845 196.071  42.662  1.00 36.68           H
ATOM   3154  N   GLY A 325      20.678 196.123  41.930  1.00 36.48           N
ATOM   3155  H   GLY A 325      20.748 195.121  41.821  1.00 36.48           H
ATOM   3156  CA  GLY A 325      19.336 196.700  41.715  1.00 40.33           C
ATOM   3157 1HA  GLY A 325      18.597 195.932  41.942  1.00 40.33           H
ATOM   3158 2HA  GLY A 325      19.181 197.527  42.407  1.00 40.33           H
ATOM   3159  C   GLY A 325      19.053 197.219  40.285  1.00 35.74           C
ATOM   3160  O   GLY A 325      17.986 197.783  40.042  1.00 43.05           O
ATOM   3161  N   LYS A 326      19.985 197.055  39.339  1.00 37.05           N
ATOM   3162  H   LYS A 326      20.847 196.600  39.603  1.00 37.05           H
ATOM   3163  CA  LYS A 326      19.866 197.391  37.898  1.00 45.45           C
ATOM   3164  HA  LYS A 326      18.903 197.033  37.533  1.00 45.45           H
ATOM   3165  C   LYS A 326      20.974 196.676  37.087  1.00 38.69           C
ATOM   3166  O   LYS A 326      21.980 196.333  37.700  1.00 38.19           O
ATOM   3167  CB  LYS A 326      19.925 198.924  37.700  1.00 43.49           C
ATOM   3168 1HB  LYS A 326      19.981 199.124  36.629  1.00 43.49           H
ATOM   3169 2HB  LYS A 326      18.989 199.348  38.063  1.00 43.49           H
ATOM   3170  CG  LYS A 326      21.088 199.641  38.400  1.00 48.10           C
ATOM   3171 1HG  LYS A 326      20.943 199.579  39.478  1.00 48.10           H
ATOM   3172 2HG  LYS A 326      22.022 199.155  38.120  1.00 48.10           H
ATOM   3173  CD  LYS A 326      21.120 201.115  37.961  1.00 54.40           C
ATOM   3174 1HD  LYS A 326      21.347 201.157  36.896  1.00 54.40           H
ATOM   3175 2HD  LYS A 326      20.131 201.547  38.114  1.00 54.40           H
ATOM   3176  CE  LYS A 326      22.165 201.965  38.705  1.00 54.49           C
ATOM   3177 1HE  LYS A 326      23.076 201.378  38.818  1.00 54.49           H
ATOM   3178 2HE  LYS A 326      22.409 202.832  38.090  1.00 54.49           H
ATOM   3179  NZ  LYS A 326      21.685 202.442  40.022  1.00 57.83           N
ATOM   3180 1HZ  LYS A 326      22.371 203.066  40.422  1.00 57.83           H
ATOM   3181 2HZ  LYS A 326      21.556 201.648  40.632  1.00 57.83           H
ATOM   3182 3HZ  LYS A 326      20.808 202.931  39.914  1.00 57.83           H
ATOM   3183  N   PRO A 327      20.829 196.425  35.769  1.00 41.94           N
ATOM   3184  CA  PRO A 327      21.854 195.745  34.959  1.00 41.39           C
ATOM   3185  HA  PRO A 327      22.132 194.818  35.461  1.00 41.39           H
ATOM   3186  C   PRO A 327      23.160 196.569  34.762  1.00 43.65           C
ATOM   3187  O   PRO A 327      23.154 197.790  34.949  1.00 42.34           O
ATOM   3188  CB  PRO A 327      21.154 195.391  33.640  1.00 43.78           C
ATOM   3189 1HB  PRO A 327      21.813 195.461  32.775  1.00 43.78           H
ATOM   3190 2HB  PRO A 327      20.724 194.392  33.713  1.00 43.78           H
ATOM   3191  CG  PRO A 327      20.046 196.425  33.532  1.00 41.42           C
ATOM   3192 1HG  PRO A 327      20.439 197.344  33.098  1.00 41.42           H
ATOM   3193 2HG  PRO A 327      19.194 196.055  32.961  1.00 41.42           H
ATOM   3194  CD  PRO A 327      19.644 196.660  34.976  1.00 42.32           C
ATOM   3195 1HD  PRO A 327      19.307 197.687  35.113  1.00 42.32           H
ATOM   3196 2HD  PRO A 327      18.864 195.954  35.261  1.00 42.32           H
ATOM   3197  N   PRO A 328      24.298 195.934  34.396  1.00 40.16           N
ATOM   3198  CA  PRO A 328      25.634 196.549  34.460  1.00 41.46           C
ATOM   3199  HA  PRO A 328      25.748 197.041  35.427  1.00 41.46           H
ATOM   3200  C   PRO A 328      25.955 197.588  33.360  1.00 41.48           C
ATOM   3201  O   PRO A 328      26.640 198.572  33.649  1.00 41.93           O
ATOM   3202  CB  PRO A 328      26.625 195.379  34.411  1.00 39.12           C
ATOM   3203 1HB  PRO A 328      27.520 195.614  33.836  1.00 39.12           H
ATOM   3204 2HB  PRO A 328      26.900 195.087  35.425  1.00 39.12           H
ATOM   3205  CG  PRO A 328      25.857 194.253  33.739  1.00 33.93           C
ATOM   3206 1HG  PRO A 328      25.980 194.320  32.658  1.00 33.93           H
ATOM   3207 2HG  PRO A 328      26.168 193.274  34.103  1.00 33.93           H
ATOM   3208  CD  PRO A 328      24.412 194.516  34.118  1.00 40.59           C
ATOM   3209 1HD  PRO A 328      23.764 194.257  33.280  1.00 40.59           H
ATOM   3210 2HD  PRO A 328      24.150 193.948  35.010  1.00 40.59           H
ATOM   3211  N   PHE A 329      25.491 197.385  32.125  1.00 38.69           N
ATOM   3212  H   PHE A 329      24.984 196.535  31.924  1.00 38.69           H
ATOM   3213  CA  PHE A 329      25.854 198.213  30.962  1.00 43.85           C
ATOM   3214  HA  PHE A 329      26.830 198.659  31.149  1.00 43.85           H
ATOM   3215  C   PHE A 329      24.861 199.363  30.662  1.00 47.34           C
ATOM   3216  O   PHE A 329      25.122 200.166  29.771  1.00 44.82           O
ATOM   3217  CB  PHE A 329      26.011 197.310  29.729  1.00 39.23           C
ATOM   3218 1HB  PHE A 329      25.035 196.910  29.452  1.00 39.23           H
ATOM   3219 2HB  PHE A 329      26.365 197.916  28.896  1.00 39.23           H
ATOM   3220  CG  PHE A 329      26.974 196.151  29.935  1.00 41.48           C
ATOM   3221  CD1 PHE A 329      28.355 196.395  30.052  1.00 40.55           C
ATOM   3222  HD1 PHE A 329      28.742 197.400  29.966  1.00 40.55           H
ATOM   3223  CD2 PHE A 329      26.490 194.837  30.053  1.00 39.31           C
ATOM   3224  HD2 PHE A 329      25.431 194.648  29.953  1.00 39.31           H
ATOM   3225  CE1 PHE A 329      29.239 195.331  30.302  1.00 43.15           C
ATOM   3226  HE1 PHE A 329      30.298 195.520  30.406  1.00 43.15           H
ATOM   3227  CE2 PHE A 329      27.374 193.775  30.305  1.00 40.74           C
ATOM   3228  HE2 PHE A 329      26.990 192.769  30.385  1.00 40.74           H
ATOM   3229  CZ  PHE A 329      28.750 194.022  30.428  1.00 36.00           C
ATOM   3230  HZ  PHE A 329      29.426 193.200  30.612  1.00 36.00           H
ATOM   3231  N   GLU A 330      23.734 199.441  31.380  1.00 42.13           N
ATOM   3232  H   GLU A 330      23.585 198.776  32.126  1.00 42.13           H
ATOM   3233  CA  GLU A 330      22.589 200.281  31.012  1.00 50.16           C
ATOM   3234  HA  GLU A 330      22.232 199.932  30.043  1.00 50.16           H
ATOM   3235  C   GLU A 330      22.936 201.782  30.878  1.00 40.56           C
ATOM   3236  O   GLU A 330      23.609 202.354  31.742  1.00 42.24           O
ATOM   3237  CB  GLU A 330      21.446 200.077  32.026  1.00 51.50           C
ATOM   3238 1HB  GLU A 330      21.077 199.057  31.915  1.00 51.50           H
ATOM   3239 2HB  GLU A 330      21.830 200.205  33.038  1.00 51.50           H
ATOM   3240  CG  GLU A 330      20.264 201.047  31.828  1.00 55.77           C
ATOM   3241 1HG  GLU A 330      20.599 202.072  31.986  1.00 55.77           H
ATOM   3242 2HG  GLU A 330      19.904 200.965  30.802  1.00 55.77           H
ATOM   3243  CD  GLU A 330      19.098 200.757  32.782  1.00 56.45           C
ATOM   3244  OE1 GLU A 330      19.004 201.416  33.844  1.00 59.37           O
ATOM   3245  OE2 GLU A 330      18.201 199.964  32.413  1.00 64.11           O
ATOM   3246  N   ALA A 331      22.380 202.410  29.840  1.00 46.31           N
ATOM   3247  H   ALA A 331      21.906 201.847  29.148  1.00 46.31           H
ATOM   3248  CA  ALA A 331      22.446 203.851  29.584  1.00 47.88           C
ATOM   3249  HA  ALA A 331      22.554 204.384  30.528  1.00 47.88           H
ATOM   3250  C   ALA A 331      21.165 204.381  28.890  1.00 50.35           C
ATOM   3251  O   ALA A 331      20.244 203.629  28.564  1.00 49.38           O
ATOM   3252  CB  ALA A 331      23.693 204.102  28.740  1.00 50.61           C
ATOM   3253 1HB  ALA A 331      24.571 203.738  29.274  1.00 50.61           H
ATOM   3254 2HB  ALA A 331      23.796 205.171  28.554  1.00 50.61           H
ATOM   3255 3HB  ALA A 331      23.599 203.574  27.791  1.00 50.61           H
ATOM   3256  N   ASN A 332      21.093 205.698  28.673  1.00 54.42           N
ATOM   3257  H   ASN A 332      21.862 206.278  28.978  1.00 54.42           H
ATOM   3258  CA  ASN A 332      19.912 206.399  28.154  1.00 58.70           C
ATOM   3259  HA  ASN A 332      19.033 205.985  28.649  1.00 58.70           H
ATOM   3260  C   ASN A 332      19.683 206.265  26.621  1.00 56.38           C
ATOM   3261  O   ASN A 332      18.654 206.725  26.114  1.00 59.90           O
ATOM   3262  CB  ASN A 332      20.007 207.878  28.562  1.00 64.48           C
ATOM   3263 1HB  ASN A 332      20.859 208.335  28.060  1.00 64.48           H
ATOM   3264 2HB  ASN A 332      19.111 208.404  28.232  1.00 64.48           H
ATOM   3265  CG  ASN A 332      20.162 208.040  30.069  1.00 68.64           C
ATOM   3266  OD1 ASN A 332      19.457 207.430  30.860  1.00 70.64           O
ATOM   3267  ND2 ASN A 332      21.130 208.804  30.503  1.00 70.04           N
ATOM   3268 1HD2 ASN A 332      21.234 208.922  31.500  1.00 70.04           H
ATOM   3269 2HD2 ASN A 332      21.790 209.235  29.872  1.00 70.04           H
ATOM   3270  N   THR A 333      20.623 205.666  25.887  1.00 51.17           N
ATOM   3271  H   THR A 333      21.423 205.263  26.353  1.00 51.17           H
ATOM   3272  CA  THR A 333      20.625 205.568  24.413  1.00 50.52           C
ATOM   3273  HA  THR A 333      19.608 205.711  24.049  1.00 50.52           H
ATOM   3274  C   THR A 333      21.112 204.180  23.962  1.00 51.59           C
ATOM   3275  O   THR A 333      21.986 203.587  24.597  1.00 47.90           O
ATOM   3276  CB  THR A 333      21.494 206.673  23.766  1.00 51.43           C
ATOM   3277  HB  THR A 333      21.450 206.547  22.684  1.00 51.43           H
ATOM   3278  OG1 THR A 333      22.843 206.573  24.180  1.00 50.14           O
ATOM   3279  HG1 THR A 333      23.360 207.200  23.668  1.00 50.14           H
ATOM   3280  CG2 THR A 333      21.025 208.087  24.108  1.00 58.24           C
ATOM   3281 1HG2 THR A 333      21.636 208.805  23.561  1.00 58.24           H
ATOM   3282 2HG2 THR A 333      21.122 208.267  25.179  1.00 58.24           H
ATOM   3283 3HG2 THR A 333      19.981 208.199  23.813  1.00 58.24           H
ATOM   3284  N   TYR A 334      20.575 203.682  22.839  1.00 51.31           N
ATOM   3285  H   TYR A 334      19.843 204.198  22.372  1.00 51.31           H
ATOM   3286  CA  TYR A 334      21.020 202.445  22.179  1.00 54.46           C
ATOM   3287  HA  TYR A 334      20.816 201.596  22.831  1.00 54.46           H
ATOM   3288  C   TYR A 334      22.537 202.507  21.926  1.00 54.62           C
ATOM   3289  O   TYR A 334      23.258 201.564  22.233  1.00 50.26           O
ATOM   3290  CB  TYR A 334      20.225 202.270  20.867  1.00 56.26           C
ATOM   3291 1HB  TYR A 334      19.166 202.314  21.122  1.00 56.26           H
ATOM   3292 2HB  TYR A 334      20.424 203.121  20.216  1.00 56.26           H
ATOM   3293  CG  TYR A 334      20.449 200.991  20.039  1.00 56.67           C
ATOM   3294  CD1 TYR A 334      21.659 200.761  19.350  1.00 58.27           C
ATOM   3295  HD1 TYR A 334      22.477 201.461  19.431  1.00 58.27           H
ATOM   3296  CD2 TYR A 334      19.383 200.084  19.873  1.00 56.12           C
ATOM   3297  HD2 TYR A 334      18.444 200.250  20.379  1.00 56.12           H
ATOM   3298  CE1 TYR A 334      21.815 199.621  18.529  1.00 55.49           C
ATOM   3299  HE1 TYR A 334      22.743 199.452  18.003  1.00 55.49           H
ATOM   3300  CE2 TYR A 334      19.526 198.954  19.042  1.00 59.93           C
ATOM   3301  HE2 TYR A 334      18.706 198.260  18.929  1.00 59.93           H
ATOM   3302  CZ  TYR A 334      20.748 198.709  18.378  1.00 60.01           C
ATOM   3303  OH  TYR A 334      20.880 197.587  17.615  1.00 69.95           O
ATOM   3304  HH  TYR A 334      21.704 197.561  17.124  1.00 69.95           H
ATOM   3305  N   GLN A 335      23.016 203.665  21.459  1.00 52.55           N
ATOM   3306  H   GLN A 335      22.344 204.380  21.223  1.00 52.55           H
ATOM   3307  CA  GLN A 335      24.427 203.990  21.240  1.00 50.04           C
ATOM   3308  HA  GLN A 335      24.806 203.382  20.418  1.00 50.04           H
ATOM   3309  C   GLN A 335      25.305 203.726  22.479  1.00 46.70           C
ATOM   3310  O   GLN A 335      26.307 203.021  22.381  1.00 44.54           O
ATOM   3311  CB  GLN A 335      24.491 205.469  20.828  1.00 42.45           C
ATOM   3312 1HB  GLN A 335      23.976 205.580  19.874  1.00 42.45           H
ATOM   3313 2HB  GLN A 335      23.957 206.073  21.562  1.00 42.45           H
ATOM   3314  CG  GLN A 335      25.919 206.028  20.681  1.00 40.82           C
ATOM   3315 1HG  GLN A 335      26.383 206.132  21.662  1.00 40.82           H
ATOM   3316 2HG  GLN A 335      26.521 205.343  20.083  1.00 40.82           H
ATOM   3317  CD  GLN A 335      25.877 207.390  19.997  1.00 42.73           C
ATOM   3318  OE1 GLN A 335      25.806 208.432  20.637  1.00 41.90           O
ATOM   3319  NE2 GLN A 335      25.854 207.427  18.686  1.00 36.44           N
ATOM   3320 1HE2 GLN A 335      25.860 208.325  18.223  1.00 36.44           H
ATOM   3321 2HE2 GLN A 335      25.837 206.578  18.140  1.00 36.44           H
ATOM   3322  N   GLU A 336      24.943 204.278  23.638  1.00 45.75           N
ATOM   3323  H   GLU A 336      24.091 204.816  23.701  1.00 45.75           H
ATOM   3324  CA  GLU A 336      25.773 204.200  24.836  1.00 42.97           C
ATOM   3325  HA  GLU A 336      26.801 204.419  24.545  1.00 42.97           H
ATOM   3326  C   GLU A 336      25.745 202.793  25.468  1.00 51.54           C
ATOM   3327  O   GLU A 336      26.807 202.273  25.803  1.00 47.99           O
ATOM   3328  CB  GLU A 336      25.334 205.293  25.814  1.00 50.78           C
ATOM   3329 1HB  GLU A 336      25.349 206.248  25.289  1.00 50.78           H
ATOM   3330 2HB  GLU A 336      24.305 205.100  26.118  1.00 50.78           H
ATOM   3331  CG  GLU A 336      26.204 205.416  27.079  1.00 53.17           C
ATOM   3332 1HG  GLU A 336      25.744 206.152  27.738  1.00 53.17           H
ATOM   3333 2HG  GLU A 336      26.200 204.454  27.591  1.00 53.17           H
ATOM   3334  CD  GLU A 336      27.666 205.829  26.835  1.00 66.04           C
ATOM   3335  OE1 GLU A 336      27.988 206.382  25.760  1.00 66.21           O
ATOM   3336  OE2 GLU A 336      28.496 205.648  27.759  1.00 68.41           O
ATOM   3337  N   THR A 337      24.584 202.128  25.547  1.00 45.87           N
ATOM   3338  H   THR A 337      23.717 202.562  25.266  1.00 45.87           H
ATOM   3339  CA  THR A 337      24.507 200.726  25.973  1.00 50.84           C
ATOM   3340  HA  THR A 337      24.934 200.647  26.972  1.00 50.84           H
ATOM   3341  C   THR A 337      25.346 199.828  25.030  1.00 47.49           C
ATOM   3342  O   THR A 337      26.109 198.988  25.503  1.00 45.63           O
ATOM   3343  CB  THR A 337      23.048 200.235  26.070  1.00 53.70           C
ATOM   3344  HB  THR A 337      22.534 200.498  25.145  1.00 53.70           H
ATOM   3345  OG1 THR A 337      22.373 200.808  27.179  1.00 48.56           O
ATOM   3346  HG1 THR A 337      21.784 200.142  27.540  1.00 48.56           H
ATOM   3347  CG2 THR A 337      22.943 198.730  26.286  1.00 51.60           C
ATOM   3348 1HG2 THR A 337      21.892 198.441  26.279  1.00 51.60           H
ATOM   3349 2HG2 THR A 337      23.387 198.464  27.245  1.00 51.60           H
ATOM   3350 3HG2 THR A 337      23.468 198.209  25.485  1.00 51.60           H
ATOM   3351  N   TYR A 338      25.277 200.030  23.707  1.00 45.52           N
ATOM   3352  H   TYR A 338      24.640 200.724  23.343  1.00 45.52           H
ATOM   3353  CA  TYR A 338      26.066 199.288  22.712  1.00 46.59           C
ATOM   3354  HA  TYR A 338      25.853 198.225  22.826  1.00 46.59           H
ATOM   3355  C   TYR A 338      27.582 199.495  22.920  1.00 45.48           C
ATOM   3356  O   TYR A 338      28.344 198.527  22.969  1.00 45.76           O
ATOM   3357  CB  TYR A 338      25.619 199.727  21.305  1.00 45.94           C
ATOM   3358 1HB  TYR A 338      24.529 199.706  21.298  1.00 45.94           H
ATOM   3359 2HB  TYR A 338      25.919 200.761  21.138  1.00 45.94           H
ATOM   3360  CG  TYR A 338      26.113 198.895  20.114  1.00 39.03           C
ATOM   3361  CD1 TYR A 338      27.472 198.868  19.735  1.00 43.39           C
ATOM   3362  HD1 TYR A 338      28.211 199.424  20.292  1.00 43.39           H
ATOM   3363  CD2 TYR A 338      25.164 198.188  19.353  1.00 42.26           C
ATOM   3364  HD2 TYR A 338      24.121 198.207  19.634  1.00 42.26           H
ATOM   3365  CE1 TYR A 338      27.883 198.107  18.620  1.00 42.21           C
ATOM   3366  HE1 TYR A 338      28.924 198.072  18.335  1.00 42.21           H
ATOM   3367  CE2 TYR A 338      25.565 197.443  18.231  1.00 45.84           C
ATOM   3368  HE2 TYR A 338      24.832 196.902  17.651  1.00 45.84           H
ATOM   3369  CZ  TYR A 338      26.927 197.387  17.869  1.00 43.72           C
ATOM   3370  OH  TYR A 338      27.299 196.632  16.789  1.00 53.91           O
ATOM   3371  HH  TYR A 338      26.572 196.119  16.429  1.00 53.91           H
ATOM   3372  N   LYS A 339      28.013 200.752  23.105  1.00 49.25           N
ATOM   3373  H   LYS A 339      27.338 201.501  23.041  1.00 49.25           H
ATOM   3374  CA  LYS A 339      29.399 201.150  23.396  1.00 47.69           C
ATOM   3375  HA  LYS A 339      30.041 200.807  22.585  1.00 47.69           H
ATOM   3376  C   LYS A 339      29.910 200.519  24.709  1.00 47.36           C
ATOM   3377  O   LYS A 339      31.078 200.135  24.791  1.00 50.16           O
ATOM   3378  CB  LYS A 339      29.450 202.689  23.470  1.00 55.84           C
ATOM   3379 1HB  LYS A 339      28.806 203.094  22.690  1.00 55.84           H
ATOM   3380 2HB  LYS A 339      29.052 203.001  24.436  1.00 55.84           H
ATOM   3381  CG  LYS A 339      30.842 203.296  23.253  1.00 49.32           C
ATOM   3382 1HG  LYS A 339      31.560 202.770  23.882  1.00 49.32           H
ATOM   3383 2HG  LYS A 339      31.128 203.160  22.210  1.00 49.32           H
ATOM   3384  CD  LYS A 339      30.849 204.795  23.588  1.00 54.86           C
ATOM   3385 1HD  LYS A 339      31.691 205.265  23.078  1.00 54.86           H
ATOM   3386 2HD  LYS A 339      29.922 205.240  23.226  1.00 54.86           H
ATOM   3387  CE  LYS A 339      30.998 205.008  25.101  1.00 63.58           C
ATOM   3388 1HE  LYS A 339      30.311 204.338  25.620  1.00 63.58           H
ATOM   3389 2HE  LYS A 339      32.007 204.724  25.399  1.00 63.58           H
ATOM   3390  NZ  LYS A 339      30.721 206.399  25.522  1.00 64.70           N
ATOM   3391 1HZ  LYS A 339      31.054 206.508  26.469  1.00 64.70           H
ATOM   3392 2HZ  LYS A 339      29.722 206.544  25.498  1.00 64.70           H
ATOM   3393 3HZ  LYS A 339      31.175 207.075  24.925  1.00 64.70           H
ATOM   3394  N   ARG A 340      29.044 200.386  25.720  1.00 45.67           N
ATOM   3395  H   ARG A 340      28.126 200.793  25.618  1.00 45.67           H
ATOM   3396  CA  ARG A 340      29.349 199.779  27.022  1.00 45.67           C
ATOM   3397  HA  ARG A 340      30.318 200.156  27.349  1.00 45.67           H
ATOM   3398  C   ARG A 340      29.441 198.240  26.936  1.00 40.18           C
ATOM   3399  O   ARG A 340      30.426 197.690  27.417  1.00 43.66           O
ATOM   3400  CB  ARG A 340      28.315 200.247  28.059  1.00 52.03           C
ATOM   3401 1HB  ARG A 340      27.306 200.147  27.660  1.00 52.03           H
ATOM   3402 2HB  ARG A 340      28.401 199.643  28.962  1.00 52.03           H
ATOM   3403  CG  ARG A 340      28.559 201.720  28.425  1.00 57.51           C
ATOM   3404 1HG  ARG A 340      29.507 201.791  28.958  1.00 57.51           H
ATOM   3405 2HG  ARG A 340      28.638 202.329  27.525  1.00 57.51           H
ATOM   3406  CD  ARG A 340      27.442 202.279  29.313  1.00 57.83           C
ATOM   3407 1HD  ARG A 340      26.489 202.189  28.792  1.00 57.83           H
ATOM   3408 2HD  ARG A 340      27.406 201.705  30.238  1.00 57.83           H
ATOM   3409  NE  ARG A 340      27.682 203.692  29.634  1.00 65.20           N
ATOM   3410  HE  ARG A 340      28.188 204.202  28.923  1.00 65.20           H
ATOM   3411  CZ  ARG A 340      27.213 204.333  30.712  1.00 69.51           C
ATOM   3412  NH1 ARG A 340      26.461 203.748  31.600  1.00 72.34           N
ATOM   3413 1HH1 ARG A 340      26.184 202.789  31.446  1.00 72.34           H
ATOM   3414 2HH1 ARG A 340      26.130 204.245  32.415  1.00 72.34           H
ATOM   3415  NH2 ARG A 340      27.495 205.588  30.888  1.00 72.72           N
ATOM   3416 1HH2 ARG A 340      28.077 206.068  30.217  1.00 72.72           H
ATOM   3417 2HH2 ARG A 340      27.198 206.061  31.729  1.00 72.72           H
ATOM   3418  N   ILE A 341      28.502 197.565  26.268  1.00 40.25           N
ATOM   3419  H   ILE A 341      27.702 198.062  25.904  1.00 40.25           H
ATOM   3420  CA  ILE A 341      28.525 196.113  26.048  1.00 40.48           C
ATOM   3421  HA  ILE A 341      28.595 195.620  27.017  1.00 40.48           H
ATOM   3422  C   ILE A 341      29.763 195.712  25.218  1.00 44.71           C
ATOM   3423  O   ILE A 341      30.552 194.880  25.658  1.00 42.20           O
ATOM   3424  CB  ILE A 341      27.214 195.632  25.366  1.00 41.75           C
ATOM   3425  HB  ILE A 341      27.025 196.288  24.517  1.00 41.75           H
ATOM   3426  CG1 ILE A 341      26.029 195.739  26.342  1.00 39.36           C
ATOM   3427 1HG1 ILE A 341      26.110 194.940  27.078  1.00 39.36           H
ATOM   3428 2HG1 ILE A 341      26.091 196.696  26.860  1.00 39.36           H
ATOM   3429  CG2 ILE A 341      27.328 194.186  24.836  1.00 39.57           C
ATOM   3430 1HG2 ILE A 341      26.362 193.857  24.452  1.00 39.57           H
ATOM   3431 2HG2 ILE A 341      27.636 193.532  25.652  1.00 39.57           H
ATOM   3432 3HG2 ILE A 341      28.069 194.146  24.038  1.00 39.57           H
ATOM   3433  CD1 ILE A 341      24.662 195.681  25.655  1.00 40.22           C
ATOM   3434 1HD1 ILE A 341      23.896 195.922  26.392  1.00 40.22           H
ATOM   3435 2HD1 ILE A 341      24.476 194.687  25.249  1.00 40.22           H
ATOM   3436 3HD1 ILE A 341      24.634 196.414  24.848  1.00 40.22           H
ATOM   3437  N   SER A 342      29.960 196.321  24.043  1.00 41.95           N
ATOM   3438  H   SER A 342      29.304 197.027  23.741  1.00 41.95           H
ATOM   3439  CA  SER A 342      30.992 195.933  23.072  1.00 46.24           C
ATOM   3440  HA  SER A 342      30.857 194.876  22.840  1.00 46.24           H
ATOM   3441  C   SER A 342      32.438 196.111  23.606  1.00 46.08           C
ATOM   3442  O   SER A 342      33.348 195.404  23.175  1.00 49.80           O
ATOM   3443  CB  SER A 342      30.747 196.719  21.773  1.00 49.02           C
ATOM   3444 1HB  SER A 342      29.737 196.508  21.422  1.00 49.02           H
ATOM   3445 2HB  SER A 342      30.823 197.784  21.990  1.00 49.02           H
ATOM   3446  OG  SER A 342      31.667 196.395  20.747  1.00 58.21           O
ATOM   3447  HG  SER A 342      31.501 195.490  20.473  1.00 58.21           H
ATOM   3448  N   ARG A 343      32.652 197.006  24.583  1.00 46.51           N
ATOM   3449  H   ARG A 343      31.878 197.581  24.886  1.00 46.51           H
ATOM   3450  CA  ARG A 343      33.927 197.222  25.298  1.00 44.63           C
ATOM   3451  HA  ARG A 343      34.734 196.781  24.713  1.00 44.63           H
ATOM   3452  C   ARG A 343      33.966 196.570  26.707  1.00 48.52           C
ATOM   3453  O   ARG A 343      34.968 196.698  27.406  1.00 44.88           O
ATOM   3454  CB  ARG A 343      34.205 198.734  25.400  1.00 48.37           C
ATOM   3455 1HB  ARG A 343      33.425 199.204  25.999  1.00 48.37           H
ATOM   3456 2HB  ARG A 343      35.165 198.886  25.894  1.00 48.37           H
ATOM   3457  CG  ARG A 343      34.247 199.416  24.022  1.00 53.62           C
ATOM   3458 1HG  ARG A 343      34.990 198.922  23.396  1.00 53.62           H
ATOM   3459 2HG  ARG A 343      33.272 199.310  23.546  1.00 53.62           H
ATOM   3460  CD  ARG A 343      34.593 200.910  24.116  1.00 58.33           C
ATOM   3461 1HD  ARG A 343      34.017 201.373  24.917  1.00 58.33           H
ATOM   3462 2HD  ARG A 343      35.658 201.020  24.318  1.00 58.33           H
ATOM   3463  NE  ARG A 343      34.268 201.557  22.844  1.00 60.54           N
ATOM   3464  HE  ARG A 343      33.631 201.019  22.273  1.00 60.54           H
ATOM   3465  CZ  ARG A 343      34.693 202.757  22.422  1.00 63.05           C
ATOM   3466  NH1 ARG A 343      35.497 203.524  23.098  1.00 62.35           N
ATOM   3467 1HH1 ARG A 343      35.886 203.190  23.968  1.00 62.35           H
ATOM   3468 2HH1 ARG A 343      35.776 204.423  22.733  1.00 62.35           H
ATOM   3469  NH2 ARG A 343      34.246 203.166  21.274  1.00 64.24           N
ATOM   3470 1HH2 ARG A 343      33.655 202.538  20.748  1.00 64.24           H
ATOM   3471 2HH2 ARG A 343      34.458 204.084  20.912  1.00 64.24           H
ATOM   3472  N   VAL A 344      32.876 195.926  27.131  1.00 48.33           N
ATOM   3473  H   VAL A 344      32.114 195.815  26.477  1.00 48.33           H
ATOM   3474  CA  VAL A 344      32.629 195.384  28.488  1.00 42.49           C
ATOM   3475  HA  VAL A 344      31.562 195.162  28.505  1.00 42.49           H
ATOM   3476  C   VAL A 344      32.900 196.433  29.605  1.00 46.46           C
ATOM   3477  O   VAL A 344      33.507 196.153  30.635  1.00 47.93           O
ATOM   3478  CB  VAL A 344      33.345 194.035  28.732  1.00 42.62           C
ATOM   3479  HB  VAL A 344      34.375 194.245  29.020  1.00 42.62           H
ATOM   3480  CG1 VAL A 344      32.665 193.239  29.856  1.00 42.16           C
ATOM   3481 1HG1 VAL A 344      33.262 192.350  30.060  1.00 42.16           H
ATOM   3482 2HG1 VAL A 344      31.665 192.942  29.542  1.00 42.16           H
ATOM   3483 3HG1 VAL A 344      32.597 193.847  30.758  1.00 42.16           H
ATOM   3484  CG2 VAL A 344      33.369 193.131  27.489  1.00 40.60           C
ATOM   3485 1HG2 VAL A 344      33.701 192.134  27.777  1.00 40.60           H
ATOM   3486 2HG2 VAL A 344      34.059 193.547  26.754  1.00 40.60           H
ATOM   3487 3HG2 VAL A 344      32.370 193.071  27.057  1.00 40.60           H
ATOM   3488  N   GLU A 345      32.488 197.681  29.391  1.00 46.96           N
ATOM   3489  H   GLU A 345      31.921 197.869  28.576  1.00 46.96           H
ATOM   3490  CA  GLU A 345      32.641 198.764  30.358  1.00 47.44           C
ATOM   3491  HA  GLU A 345      33.570 198.613  30.909  1.00 47.44           H
ATOM   3492  C   GLU A 345      31.479 198.769  31.371  1.00 43.48           C
ATOM   3493  O   GLU A 345      30.348 199.131  31.034  1.00 45.00           O
ATOM   3494  CB  GLU A 345      32.770 200.120  29.648  1.00  0.00           C
ATOM   3495 1HB  GLU A 345      31.968 200.237  28.920  1.00  0.00           H
ATOM   3496 2HB  GLU A 345      32.696 200.913  30.392  1.00  0.00           H
ATOM   3497  CG  GLU A 345      34.119 200.244  28.924  1.00  0.00           C
ATOM   3498 1HG  GLU A 345      34.925 200.151  29.651  1.00  0.00           H
ATOM   3499 2HG  GLU A 345      34.217 199.423  28.213  1.00  0.00           H
ATOM   3500  CD  GLU A 345      34.297 201.569  28.166  1.00  0.00           C
ATOM   3501  OE1 GLU A 345      33.500 202.527  28.344  1.00  0.00           O
ATOM   3502  OE2 GLU A 345      35.236 201.643  27.344  1.00  0.00           O
ATOM   3503  N   PHE A 346      31.769 198.409  32.622  1.00 40.37           N
ATOM   3504  H   PHE A 346      32.713 198.117  32.831  1.00 40.37           H
ATOM   3505  CA  PHE A 346      30.845 198.476  33.768  1.00 44.45           C
ATOM   3506  HA  PHE A 346      30.273 199.402  33.701  1.00 44.45           H
ATOM   3507  C   PHE A 346      31.637 198.499  35.092  1.00 42.39           C
ATOM   3508  O   PHE A 346      32.823 198.163  35.109  1.00 48.08           O
ATOM   3509  CB  PHE A 346      29.859 197.295  33.727  1.00 45.05           C
ATOM   3510 1HB  PHE A 346      28.996 197.564  34.336  1.00 45.05           H
ATOM   3511 2HB  PHE A 346      29.489 197.158  32.711  1.00 45.05           H
ATOM   3512  CG  PHE A 346      30.404 195.960  34.225  1.00 40.13           C
ATOM   3513  CD1 PHE A 346      31.210 195.157  33.397  1.00 40.45           C
ATOM   3514  HD1 PHE A 346      31.473 195.487  32.403  1.00 40.45           H
ATOM   3515  CD2 PHE A 346      30.094 195.523  35.526  1.00 42.23           C
ATOM   3516  HD2 PHE A 346      29.482 196.144  36.163  1.00 42.23           H
ATOM   3517  CE1 PHE A 346      31.694 193.923  33.868  1.00 41.06           C
ATOM   3518  HE1 PHE A 346      32.313 193.305  33.234  1.00 41.06           H
ATOM   3519  CE2 PHE A 346      30.592 194.299  36.001  1.00 40.93           C
ATOM   3520  HE2 PHE A 346      30.365 193.984  37.009  1.00 40.93           H
ATOM   3521  CZ  PHE A 346      31.395 193.500  35.173  1.00 37.71           C
ATOM   3522  HZ  PHE A 346      31.789 192.567  35.547  1.00 37.71           H
ATOM   3523  N   THR A 347      30.999 198.876  36.205  1.00 46.79           N
ATOM   3524  H   THR A 347      30.039 199.182  36.150  1.00 46.79           H
ATOM   3525  CA  THR A 347      31.654 199.034  37.515  1.00 51.62           C
ATOM   3526  HA  THR A 347      32.625 198.542  37.480  1.00 51.62           H
ATOM   3527  C   THR A 347      30.839 198.426  38.667  1.00 51.38           C
ATOM   3528  O   THR A 347      29.674 198.776  38.879  1.00 50.81           O
ATOM   3529  CB  THR A 347      31.936 200.513  37.832  1.00 49.82           C
ATOM   3530  HB  THR A 347      32.455 200.571  38.789  1.00 49.82           H
ATOM   3531  OG1 THR A 347      30.728 201.243  37.936  1.00 57.34           O
ATOM   3532  HG1 THR A 347      30.173 200.810  38.589  1.00 57.34           H
ATOM   3533  CG2 THR A 347      32.792 201.187  36.768  1.00 50.74           C
ATOM   3534 1HG2 THR A 347      33.133 202.144  37.163  1.00 50.74           H
ATOM   3535 2HG2 THR A 347      32.211 201.354  35.861  1.00 50.74           H
ATOM   3536 3HG2 THR A 347      33.654 200.560  36.537  1.00 50.74           H
ATOM   3537  N   PHE A 348      31.478 197.563  39.457  1.00 47.05           N
ATOM   3538  H   PHE A 348      32.450 197.365  39.269  1.00 47.05           H
ATOM   3539  CA  PHE A 348      30.921 197.021  40.697  1.00 49.90           C
ATOM   3540  HA  PHE A 348      29.906 196.668  40.517  1.00 49.90           H
ATOM   3541  C   PHE A 348      30.878 198.085  41.805  1.00 55.84           C
ATOM   3542  O   PHE A 348      31.926 198.650  42.132  1.00 57.94           O
ATOM   3543  CB  PHE A 348      31.776 195.840  41.169  1.00 48.01           C
ATOM   3544 1HB  PHE A 348      32.789 196.202  41.346  1.00 48.01           H
ATOM   3545 2HB  PHE A 348      31.384 195.497  42.127  1.00 48.01           H
ATOM   3546  CG  PHE A 348      31.842 194.653  40.218  1.00 50.74           C
ATOM   3547  CD1 PHE A 348      30.741 193.786  40.103  1.00 46.85           C
ATOM   3548  HD1 PHE A 348      29.828 193.985  40.646  1.00 46.85           H
ATOM   3549  CD2 PHE A 348      33.025 194.373  39.513  1.00 47.85           C
ATOM   3550  HD2 PHE A 348      33.873 195.035  39.609  1.00 47.85           H
ATOM   3551  CE1 PHE A 348      30.835 192.636  39.303  1.00 44.15           C
ATOM   3552  HE1 PHE A 348      29.996 191.960  39.224  1.00 44.15           H
ATOM   3553  CE2 PHE A 348      33.116 193.228  38.706  1.00 45.06           C
ATOM   3554  HE2 PHE A 348      34.032 193.019  38.175  1.00 45.06           H
ATOM   3555  CZ  PHE A 348      32.021 192.352  38.604  1.00 44.86           C
ATOM   3556  HZ  PHE A 348      32.105 191.463  37.997  1.00 44.86           H
ATOM   3557  N   PRO A 349      29.726 198.331  42.459  1.00 54.73           N
ATOM   3558  CA  PRO A 349      29.672 199.145  43.672  1.00 48.53           C
ATOM   3559  HA  PRO A 349      29.982 200.163  43.432  1.00 48.53           H
ATOM   3560  C   PRO A 349      30.568 198.603  44.787  1.00 54.94           C
ATOM   3561  O   PRO A 349      30.754 197.391  44.923  1.00 52.42           O
ATOM   3562  CB  PRO A 349      28.210 199.148  44.108  1.00 50.69           C
ATOM   3563 1HB  PRO A 349      28.031 198.331  44.806  1.00 50.69           H
ATOM   3564 2HB  PRO A 349      27.913 200.105  44.537  1.00 50.69           H
ATOM   3565  CG  PRO A 349      27.471 198.901  42.809  1.00 46.32           C
ATOM   3566 1HG  PRO A 349      26.503 198.429  42.980  1.00 46.32           H
ATOM   3567 2HG  PRO A 349      27.370 199.839  42.264  1.00 46.32           H
ATOM   3568  CD  PRO A 349      28.390 197.956  42.061  1.00 49.20           C
ATOM   3569 1HD  PRO A 349      28.193 196.924  42.352  1.00 49.20           H
ATOM   3570 2HD  PRO A 349      28.272 198.089  40.986  1.00 49.20           H
ATOM   3571  N   ASP A 350      31.107 199.489  45.622  1.00 58.95           N
ATOM   3572  H   ASP A 350      30.958 200.473  45.453  1.00 58.95           H
ATOM   3573  CA  ASP A 350      32.111 199.141  46.632  1.00 56.05           C
ATOM   3574  HA  ASP A 350      32.964 198.707  46.110  1.00 56.05           H
ATOM   3575  C   ASP A 350      31.629 198.086  47.673  1.00 56.36           C
ATOM   3576  O   ASP A 350      32.445 197.287  48.143  1.00 50.86           O
ATOM   3577  CB  ASP A 350      32.622 200.428  47.302  1.00 65.04           C
ATOM   3578 1HB  ASP A 350      31.772 201.040  47.605  1.00 65.04           H
ATOM   3579 2HB  ASP A 350      33.180 200.159  48.198  1.00 65.04           H
ATOM   3580  CG  ASP A 350      33.536 201.283  46.403  1.00 69.92           C
ATOM   3581  OD1 ASP A 350      33.894 200.861  45.279  1.00 74.97           O
ATOM   3582  OD2 ASP A 350      33.926 202.388  46.836  1.00 80.35           O
ATOM   3583  N   PHE A 351      30.322 197.990  47.953  1.00 52.53           N
ATOM   3584  H   PHE A 351      29.671 198.638  47.535  1.00 52.53           H
ATOM   3585  CA  PHE A 351      29.760 196.949  48.814  1.00 50.26           C
ATOM   3586  HA  PHE A 351      30.294 196.986  49.763  1.00 50.26           H
ATOM   3587  C   PHE A 351      29.929 195.516  48.241  1.00 50.58           C
ATOM   3588  O   PHE A 351      30.079 194.581  49.029  1.00 51.86           O
ATOM   3589  CB  PHE A 351      28.283 197.245  49.131  1.00 55.00           C
ATOM   3590 1HB  PHE A 351      27.885 196.414  49.712  1.00 55.00           H
ATOM   3591 2HB  PHE A 351      28.248 198.116  49.785  1.00 55.00           H
ATOM   3592  CG  PHE A 351      27.344 197.496  47.951  1.00 56.48           C
ATOM   3593  CD1 PHE A 351      26.854 196.420  47.188  1.00 55.28           C
ATOM   3594  HD1 PHE A 351      27.166 195.410  47.411  1.00 55.28           H
ATOM   3595  CD2 PHE A 351      26.900 198.799  47.660  1.00 50.53           C
ATOM   3596  HD2 PHE A 351      27.265 199.628  48.248  1.00 50.53           H
ATOM   3597  CE1 PHE A 351      25.945 196.646  46.139  1.00 51.75           C
ATOM   3598  HE1 PHE A 351      25.582 195.819  45.547  1.00 51.75           H
ATOM   3599  CE2 PHE A 351      25.965 199.022  46.635  1.00 56.84           C
ATOM   3600  HE2 PHE A 351      25.624 200.027  46.435  1.00 56.84           H
ATOM   3601  CZ  PHE A 351      25.489 197.946  45.869  1.00 50.03           C
ATOM   3602  HZ  PHE A 351      24.786 198.128  45.070  1.00 50.03           H
ATOM   3603  N   VAL A 352      29.973 195.345  46.911  1.00 48.72           N
ATOM   3604  H   VAL A 352      29.938 196.157  46.312  1.00 48.72           H
ATOM   3605  CA  VAL A 352      30.039 194.041  46.229  1.00 43.13           C
ATOM   3606  HA  VAL A 352      29.208 193.436  46.591  1.00 43.13           H
ATOM   3607  C   VAL A 352      31.352 193.314  46.565  1.00 50.14           C
ATOM   3608  O   VAL A 352      32.437 193.821  46.262  1.00 52.95           O
ATOM   3609  CB  VAL A 352      29.872 194.187  44.698  1.00 45.03           C
ATOM   3610  HB  VAL A 352      30.681 194.816  44.328  1.00 45.03           H
ATOM   3611  CG1 VAL A 352      29.940 192.846  43.955  1.00 42.65           C
ATOM   3612 1HG1 VAL A 352      29.866 193.028  42.882  1.00 42.65           H
ATOM   3613 2HG1 VAL A 352      29.110 192.217  44.275  1.00 42.65           H
ATOM   3614 3HG1 VAL A 352      30.883 192.345  44.174  1.00 42.65           H
ATOM   3615  CG2 VAL A 352      28.531 194.839  44.333  1.00 43.37           C
ATOM   3616 1HG2 VAL A 352      28.425 194.861  43.248  1.00 43.37           H
ATOM   3617 2HG2 VAL A 352      28.499 195.857  44.723  1.00 43.37           H
ATOM   3618 3HG2 VAL A 352      27.717 194.258  44.766  1.00 43.37           H
ATOM   3619  N   THR A 353      31.233 192.133  47.173  1.00 46.41           N
ATOM   3620  H   THR A 353      30.302 191.779  47.343  1.00 46.41           H
ATOM   3621  CA  THR A 353      32.339 191.292  47.673  1.00 48.96           C
ATOM   3622  HA  THR A 353      32.965 191.915  48.313  1.00 48.96           H
ATOM   3623  C   THR A 353      33.218 190.715  46.550  1.00 50.06           C
ATOM   3624  O   THR A 353      32.741 190.453  45.444  1.00 51.06           O
ATOM   3625  CB  THR A 353      31.813 190.139  48.550  1.00 48.99           C
ATOM   3626  HB  THR A 353      32.655 189.502  48.823  1.00 48.99           H
ATOM   3627  OG1 THR A 353      30.861 189.353  47.852  1.00 46.27           O
ATOM   3628  HG1 THR A 353      30.031 189.400  48.333  1.00 46.27           H
ATOM   3629  CG2 THR A 353      31.161 190.641  49.837  1.00 48.50           C
ATOM   3630 1HG2 THR A 353      30.762 189.788  50.387  1.00 48.50           H
ATOM   3631 2HG2 THR A 353      30.354 191.336  49.607  1.00 48.50           H
ATOM   3632 3HG2 THR A 353      31.913 191.145  50.444  1.00 48.50           H
ATOM   3633  N   GLU A 354      34.503 190.470  46.840  1.00 47.04           N
ATOM   3634  H   GLU A 354      34.865 190.765  47.735  1.00 47.04           H
ATOM   3635  CA  GLU A 354      35.498 189.943  45.887  1.00 50.29           C
ATOM   3636  HA  GLU A 354      35.746 190.718  45.162  1.00 50.29           H
ATOM   3637  C   GLU A 354      34.996 188.706  45.105  1.00 43.81           C
ATOM   3638  O   GLU A 354      35.149 188.637  43.888  1.00 43.82           O
ATOM   3639  CB  GLU A 354      36.789 189.531  46.619  1.00  0.00           C
ATOM   3640 1HB  GLU A 354      36.538 188.812  47.399  1.00  0.00           H
ATOM   3641 2HB  GLU A 354      37.438 189.036  45.897  1.00  0.00           H
ATOM   3642  CG  GLU A 354      37.573 190.693  47.262  1.00  0.00           C
ATOM   3643 1HG  GLU A 354      37.847 191.408  46.487  1.00  0.00           H
ATOM   3644 2HG  GLU A 354      36.937 191.193  47.993  1.00  0.00           H
ATOM   3645  CD  GLU A 354      38.860 190.236  47.974  1.00  0.00           C
ATOM   3646  OE1 GLU A 354      39.184 189.022  48.003  1.00  0.00           O
ATOM   3647  OE2 GLU A 354      39.545 191.095  48.578  1.00  0.00           O
ATOM   3648  N   GLY A 355      34.360 187.750  45.789  1.00 41.33           N
ATOM   3649  H   GLY A 355      34.241 187.855  46.786  1.00 41.33           H
ATOM   3650  CA  GLY A 355      33.865 186.519  45.183  1.00 45.76           C
ATOM   3651 1HA  GLY A 355      34.673 186.041  44.629  1.00 45.76           H
ATOM   3652 2HA  GLY A 355      33.550 185.850  45.984  1.00 45.76           H
ATOM   3653  C   GLY A 355      32.674 186.715  44.224  1.00 43.53           C
ATOM   3654  O   GLY A 355      32.539 185.965  43.257  1.00 43.05           O
ATOM   3655  N   ALA A 356      31.849 187.743  44.442  1.00 43.01           N
ATOM   3656  H   ALA A 356      32.020 188.355  45.228  1.00 43.01           H
ATOM   3657  CA  ALA A 356      30.799 188.138  43.507  1.00 42.10           C
ATOM   3658  HA  ALA A 356      30.254 187.252  43.184  1.00 42.10           H
ATOM   3659  C   ALA A 356      31.381 188.826  42.256  1.00 42.76           C
ATOM   3660  O   ALA A 356      30.895 188.599  41.146  1.00 40.23           O
ATOM   3661  CB  ALA A 356      29.827 189.069  44.232  1.00 37.52           C
ATOM   3662 1HB  ALA A 356      29.419 188.564  45.107  1.00 37.52           H
ATOM   3663 2HB  ALA A 356      29.016 189.331  43.552  1.00 37.52           H
ATOM   3664 3HB  ALA A 356      30.347 189.975  44.544  1.00 37.52           H
ATOM   3665  N   ARG A 357      32.442 189.632  42.422  1.00 40.53           N
ATOM   3666  H   ARG A 357      32.814 189.775  43.350  1.00 40.53           H
ATOM   3667  CA  ARG A 357      33.165 190.260  41.316  1.00 39.30           C
ATOM   3668  HA  ARG A 357      32.439 190.797  40.706  1.00 39.30           H
ATOM   3669  C   ARG A 357      33.832 189.184  40.436  1.00 42.79           C
ATOM   3670  O   ARG A 357      33.562 189.142  39.242  1.00 41.55           O
ATOM   3671  CB  ARG A 357      34.195 191.288  41.818  1.00 46.45           C
ATOM   3672 1HB  ARG A 357      34.946 190.804  42.443  1.00 46.45           H
ATOM   3673 2HB  ARG A 357      34.696 191.723  40.953  1.00 46.45           H
ATOM   3674  CG  ARG A 357      33.531 192.413  42.625  1.00 44.17           C
ATOM   3675 1HG  ARG A 357      32.688 192.808  42.058  1.00 44.17           H
ATOM   3676 2HG  ARG A 357      33.152 192.009  43.563  1.00 44.17           H
ATOM   3677  CD  ARG A 357      34.502 193.561  42.935  1.00 50.88           C
ATOM   3678 1HD  ARG A 357      35.350 193.181  43.505  1.00 50.88           H
ATOM   3679 2HD  ARG A 357      34.856 193.987  41.996  1.00 50.88           H
ATOM   3680  NE  ARG A 357      33.827 194.607  43.714  1.00 56.56           N
ATOM   3681  HE  ARG A 357      33.094 194.274  44.324  1.00 56.56           H
ATOM   3682  CZ  ARG A 357      34.182 195.898  43.733  1.00 57.93           C
ATOM   3683  NH1 ARG A 357      35.246 196.364  43.153  1.00 59.06           N
ATOM   3684 1HH1 ARG A 357      35.829 195.761  42.590  1.00 59.06           H
ATOM   3685 2HH1 ARG A 357      35.465 197.347  43.234  1.00 59.06           H
ATOM   3686  NH2 ARG A 357      33.449 196.778  44.335  1.00 53.47           N
ATOM   3687 1HH2 ARG A 357      32.527 196.568  44.690  1.00 53.47           H
ATOM   3688 2HH2 ARG A 357      33.826 197.710  44.428  1.00 53.47           H
ATOM   3689  N   ASP A 358      34.583 188.264  41.040  1.00 42.00           N
ATOM   3690  H   ASP A 358      34.774 188.365  42.026  1.00 42.00           H
ATOM   3691  CA  ASP A 358      35.277 187.178  40.343  1.00 42.60           C
ATOM   3692  HA  ASP A 358      35.951 187.625  39.613  1.00 42.60           H
ATOM   3693  C   ASP A 358      34.312 186.238  39.577  1.00 40.57           C
ATOM   3694  O   ASP A 358      34.637 185.766  38.489  1.00 37.44           O
ATOM   3695  CB  ASP A 358      36.113 186.395  41.372  1.00 35.26           C
ATOM   3696 1HB  ASP A 358      36.609 187.106  42.032  1.00 35.26           H
ATOM   3697 2HB  ASP A 358      35.453 185.777  41.981  1.00 35.26           H
ATOM   3698  CG  ASP A 358      37.183 185.488  40.741  1.00 46.14           C
ATOM   3699  OD1 ASP A 358      37.586 185.692  39.573  1.00 51.33           O
ATOM   3700  OD2 ASP A 358      37.739 184.619  41.445  1.00 44.25           O
ATOM   3701  N   LEU A 359      33.099 186.019  40.103  1.00 39.76           N
ATOM   3702  H   LEU A 359      32.885 186.417  41.007  1.00 39.76           H
ATOM   3703  CA  LEU A 359      32.016 185.314  39.418  1.00 38.16           C
ATOM   3704  HA  LEU A 359      32.382 184.337  39.101  1.00 38.16           H
ATOM   3705  C   LEU A 359      31.550 186.078  38.159  1.00 36.56           C
ATOM   3706  O   LEU A 359      31.561 185.543  37.049  1.00 35.26           O
ATOM   3707  CB  LEU A 359      30.850 185.113  40.414  1.00 34.71           C
ATOM   3708 1HB  LEU A 359      31.191 184.443  41.203  1.00 34.71           H
ATOM   3709 2HB  LEU A 359      30.627 186.076  40.873  1.00 34.71           H
ATOM   3710  CG  LEU A 359      29.548 184.568  39.806  1.00 37.47           C
ATOM   3711  HG  LEU A 359      29.224 185.241  39.012  1.00 37.47           H
ATOM   3712  CD1 LEU A 359      29.717 183.160  39.242  1.00 34.60           C
ATOM   3713 1HD1 LEU A 359      28.742 182.788  38.928  1.00 34.60           H
ATOM   3714 2HD1 LEU A 359      30.133 182.497  40.001  1.00 34.60           H
ATOM   3715 3HD1 LEU A 359      30.387 183.195  38.383  1.00 34.60           H
ATOM   3716  CD2 LEU A 359      28.450 184.537  40.863  1.00 32.29           C
ATOM   3717 1HD2 LEU A 359      27.512 184.233  40.399  1.00 32.29           H
ATOM   3718 2HD2 LEU A 359      28.336 185.528  41.301  1.00 32.29           H
ATOM   3719 3HD2 LEU A 359      28.719 183.823  41.642  1.00 32.29           H
ATOM   3720  N   ILE A 360      31.110 187.326  38.334  1.00 32.78           N
ATOM   3721  H   ILE A 360      31.156 187.745  39.251  1.00 32.78           H
ATOM   3722  CA  ILE A 360      30.486 188.117  37.274  1.00 34.17           C
ATOM   3723  HA  ILE A 360      29.721 187.501  36.804  1.00 34.17           H
ATOM   3724  C   ILE A 360      31.526 188.484  36.183  1.00 38.38           C
ATOM   3725  O   ILE A 360      31.192 188.455  35.001  1.00 37.75           O
ATOM   3726  CB  ILE A 360      29.760 189.340  37.898  1.00 30.18           C
ATOM   3727  HB  ILE A 360      30.459 189.829  38.577  1.00 30.18           H
ATOM   3728  CG1 ILE A 360      28.528 188.877  38.707  1.00 34.57           C
ATOM   3729 1HG1 ILE A 360      27.748 188.586  38.003  1.00 34.57           H
ATOM   3730 2HG1 ILE A 360      28.811 187.999  39.287  1.00 34.57           H
ATOM   3731  CG2 ILE A 360      29.323 190.354  36.823  1.00 31.31           C
ATOM   3732 1HG2 ILE A 360      28.774 191.175  37.285  1.00 31.31           H
ATOM   3733 2HG2 ILE A 360      28.682 189.848  36.101  1.00 31.31           H
ATOM   3734 3HG2 ILE A 360      30.205 190.745  36.316  1.00 31.31           H
ATOM   3735  CD1 ILE A 360      27.976 189.914  39.694  1.00 37.99           C
ATOM   3736 1HD1 ILE A 360      27.140 189.470  40.235  1.00 37.99           H
ATOM   3737 2HD1 ILE A 360      27.634 190.801  39.160  1.00 37.99           H
ATOM   3738 3HD1 ILE A 360      28.759 190.194  40.400  1.00 37.99           H
ATOM   3739  N   SER A 361      32.791 188.720  36.546  1.00 36.14           N
ATOM   3740  H   SER A 361      33.022 188.767  37.528  1.00 36.14           H
ATOM   3741  CA  SER A 361      33.900 188.932  35.606  1.00 39.03           C
ATOM   3742  HA  SER A 361      33.687 189.824  35.017  1.00 39.03           H
ATOM   3743  C   SER A 361      34.087 187.749  34.636  1.00 41.45           C
ATOM   3744  O   SER A 361      34.269 187.987  33.440  1.00 42.33           O
ATOM   3745  CB  SER A 361      35.201 189.176  36.374  1.00 42.49           C
ATOM   3746 1HB  SER A 361      35.344 188.377  37.101  1.00 42.49           H
ATOM   3747 2HB  SER A 361      36.036 189.176  35.673  1.00 42.49           H
ATOM   3748  OG  SER A 361      35.144 190.433  37.035  1.00 45.89           O
ATOM   3749  HG  SER A 361      35.720 190.385  37.801  1.00 45.89           H
ATOM   3750  N   ARG A 362      33.975 186.497  35.113  1.00 37.86           N
ATOM   3751  H   ARG A 362      33.816 186.360  36.100  1.00 37.86           H
ATOM   3752  CA  ARG A 362      34.053 185.273  34.296  1.00 37.71           C
ATOM   3753  HA  ARG A 362      34.931 185.342  33.653  1.00 37.71           H
ATOM   3754  C   ARG A 362      32.811 185.111  33.398  1.00 37.49           C
ATOM   3755  O   ARG A 362      32.947 184.868  32.200  1.00 38.09           O
ATOM   3756  CB  ARG A 362      34.235 184.039  35.200  1.00 41.01           C
ATOM   3757 1HB  ARG A 362      33.446 184.021  35.951  1.00 41.01           H
ATOM   3758 2HB  ARG A 362      34.163 183.133  34.598  1.00 41.01           H
ATOM   3759  CG  ARG A 362      35.596 184.048  35.916  1.00 48.13           C
ATOM   3760 1HG  ARG A 362      36.393 183.856  35.197  1.00 48.13           H
ATOM   3761 2HG  ARG A 362      35.764 185.035  36.347  1.00 48.13           H
ATOM   3762  CD  ARG A 362      35.677 182.998  37.035  1.00 43.68           C
ATOM   3763 1HD  ARG A 362      34.727 182.966  37.568  1.00 43.68           H
ATOM   3764 2HD  ARG A 362      35.881 182.015  36.610  1.00 43.68           H
ATOM   3765  NE  ARG A 362      36.747 183.354  37.971  1.00 51.86           N
ATOM   3766  HE  ARG A 362      36.574 184.231  38.442  1.00 51.86           H
ATOM   3767  CZ  ARG A 362      37.918 182.722  38.146  1.00 63.24           C
ATOM   3768  NH1 ARG A 362      38.210 181.563  37.636  1.00 57.05           N
ATOM   3769 1HH1 ARG A 362      37.466 180.988  37.268  1.00 57.05           H
ATOM   3770 2HH1 ARG A 362      39.144 181.188  37.721  1.00 57.05           H
ATOM   3771  NH2 ARG A 362      38.813 183.297  38.880  1.00 69.43           N
ATOM   3772 1HH2 ARG A 362      38.514 184.138  39.353  1.00 69.43           H
ATOM   3773 2HH2 ARG A 362      39.609 182.779  39.225  1.00 69.43           H
ATOM   3774  N   LEU A 363      31.609 185.293  33.955  1.00 37.27           N
ATOM   3775  H   LEU A 363      31.555 185.479  34.946  1.00 37.27           H
ATOM   3776  CA  LEU A 363      30.343 185.226  33.224  1.00 32.31           C
ATOM   3777  HA  LEU A 363      30.257 184.240  32.768  1.00 32.31           H
ATOM   3778  C   LEU A 363      30.267 186.275  32.083  1.00 33.18           C
ATOM   3779  O   LEU A 363      29.766 185.968  31.002  1.00 35.58           O
ATOM   3780  CB  LEU A 363      29.168 185.422  34.212  1.00 33.48           C
ATOM   3781 1HB  LEU A 363      29.347 186.341  34.771  1.00 33.48           H
ATOM   3782 2HB  LEU A 363      28.258 185.561  33.630  1.00 33.48           H
ATOM   3783  CG  LEU A 363      28.939 184.265  35.199  1.00 33.12           C
ATOM   3784  HG  LEU A 363      29.879 184.048  35.706  1.00 33.12           H
ATOM   3785  CD1 LEU A 363      27.893 184.650  36.247  1.00 28.87           C
ATOM   3786 1HD1 LEU A 363      27.804 183.845  36.976  1.00 28.87           H
ATOM   3787 2HD1 LEU A 363      26.930 184.811  35.762  1.00 28.87           H
ATOM   3788 3HD1 LEU A 363      28.204 185.565  36.751  1.00 28.87           H
ATOM   3789  CD2 LEU A 363      28.447 183.000  34.497  1.00 30.00           C
ATOM   3790 1HD2 LEU A 363      28.191 182.253  35.248  1.00 30.00           H
ATOM   3791 2HD2 LEU A 363      29.237 182.613  33.854  1.00 30.00           H
ATOM   3792 3HD2 LEU A 363      27.567 183.228  33.895  1.00 30.00           H
ATOM   3793  N   LEU A 364      30.795 187.482  32.315  1.00 34.67           N
ATOM   3794  H   LEU A 364      31.143 187.671  33.244  1.00 34.67           H
ATOM   3795  CA  LEU A 364      30.818 188.603  31.368  1.00 40.71           C
ATOM   3796  HA  LEU A 364      30.054 188.411  30.614  1.00 40.71           H
ATOM   3797  C   LEU A 364      32.174 188.752  30.614  1.00 38.76           C
ATOM   3798  O   LEU A 364      32.517 189.860  30.200  1.00 44.59           O
ATOM   3799  CB  LEU A 364      30.411 189.914  32.091  1.00 36.64           C
ATOM   3800 1HB  LEU A 364      31.184 190.142  32.825  1.00 36.64           H
ATOM   3801 2HB  LEU A 364      30.403 190.714  31.351  1.00 36.64           H
ATOM   3802  CG  LEU A 364      29.043 189.907  32.793  1.00 33.63           C
ATOM   3803  HG  LEU A 364      29.058 189.153  33.580  1.00 33.63           H
ATOM   3804  CD1 LEU A 364      28.761 191.270  33.427  1.00 39.14           C
ATOM   3805 1HD1 LEU A 364      27.830 191.221  33.993  1.00 39.14           H
ATOM   3806 2HD1 LEU A 364      28.673 192.028  32.648  1.00 39.14           H
ATOM   3807 3HD1 LEU A 364      29.581 191.529  34.096  1.00 39.14           H
ATOM   3808  CD2 LEU A 364      27.896 189.595  31.836  1.00 35.31           C
ATOM   3809 1HD2 LEU A 364      26.952 189.667  32.376  1.00 35.31           H
ATOM   3810 2HD2 LEU A 364      28.014 188.586  31.443  1.00 35.31           H
ATOM   3811 3HD2 LEU A 364      27.899 190.310  31.013  1.00 35.31           H
ATOM   3812  N   LYS A 365      32.982 187.693  30.444  1.00 38.48           N
ATOM   3813  H   LYS A 365      32.729 186.790  30.820  1.00 38.48           H
ATOM   3814  CA  LYS A 365      34.136 187.720  29.535  1.00 40.37           C
ATOM   3815  HA  LYS A 365      34.811 188.514  29.852  1.00 40.37           H
ATOM   3816  C   LYS A 365      33.656 188.048  28.103  1.00 37.82           C
ATOM   3817  O   LYS A 365      32.658 187.491  27.648  1.00 35.74           O
ATOM   3818  CB  LYS A 365      34.899 186.377  29.544  1.00 40.15           C
ATOM   3819 1HB  LYS A 365      34.169 185.570  29.483  1.00 40.15           H
ATOM   3820 2HB  LYS A 365      35.512 186.327  28.645  1.00 40.15           H
ATOM   3821  CG  LYS A 365      35.817 186.117  30.762  1.00 46.10           C
ATOM   3822 1HG  LYS A 365      35.223 186.247  31.667  1.00 46.10           H
ATOM   3823 2HG  LYS A 365      36.140 185.076  30.726  1.00 46.10           H
ATOM   3824  CD  LYS A 365      37.084 186.991  30.835  1.00 52.83           C
ATOM   3825 1HD  LYS A 365      37.865 186.425  31.341  1.00 52.83           H
ATOM   3826 2HD  LYS A 365      37.416 187.204  29.819  1.00 52.83           H
ATOM   3827  CE  LYS A 365      36.857 188.292  31.618  1.00 55.08           C
ATOM   3828 1HE  LYS A 365      35.980 188.799  31.214  1.00 55.08           H
ATOM   3829 2HE  LYS A 365      36.644 188.046  32.658  1.00 55.08           H
ATOM   3830  NZ  LYS A 365      38.013 189.212  31.539  1.00 60.65           N
ATOM   3831 1HZ  LYS A 365      37.781 190.067  32.023  1.00 60.65           H
ATOM   3832 2HZ  LYS A 365      38.221 189.417  30.572  1.00 60.65           H
ATOM   3833 3HZ  LYS A 365      38.820 188.787  31.975  1.00 60.65           H
ATOM   3834  N   HIS A 366      34.367 188.933  27.402  1.00 41.46           N
ATOM   3835  H   HIS A 366      35.185 189.356  27.818  1.00 41.46           H
ATOM   3836  CA  HIS A 366      34.025 189.349  26.043  1.00 38.25           C
ATOM   3837  HA  HIS A 366      33.054 189.843  26.066  1.00 38.25           H
ATOM   3838  C   HIS A 366      33.918 188.130  25.101  1.00 38.79           C
ATOM   3839  O   HIS A 366      32.864 187.895  24.517  1.00 39.75           O
ATOM   3840  CB  HIS A 366      35.060 190.366  25.532  1.00 43.46           C
ATOM   3841 1HB  HIS A 366      35.070 191.238  26.185  1.00 43.46           H
ATOM   3842 2HB  HIS A 366      36.054 189.919  25.577  1.00 43.46           H
ATOM   3843  CG  HIS A 366      34.803 190.828  24.110  1.00 43.32           C
ATOM   3844  ND1 HIS A 366      35.286 190.257  22.957  1.00 47.36           N
ATOM   3845  HD1 HIS A 366      35.881 189.450  22.838  1.00 47.36           H
ATOM   3846  CD2 HIS A 366      34.012 191.868  23.698  1.00 42.36           C
ATOM   3847  HD2 HIS A 366      33.443 192.569  24.291  1.00 42.36           H
ATOM   3848  CE1 HIS A 366      34.825 190.947  21.931  1.00 42.51           C
ATOM   3849  HE1 HIS A 366      35.021 190.779  20.882  1.00 42.51           H
ATOM   3850  NE2 HIS A 366      34.036 191.934  22.326  1.00 47.64           N
ATOM   3851  N   ASN A 367      34.972 187.318  25.022  1.00 42.68           N
ATOM   3852  H   ASN A 367      35.770 187.518  25.608  1.00 42.68           H
ATOM   3853  CA  ASN A 367      35.055 186.136  24.167  1.00 40.18           C
ATOM   3854  HA  ASN A 367      34.751 186.403  23.155  1.00 40.18           H
ATOM   3855  C   ASN A 367      34.129 185.001  24.659  1.00 33.02           C
ATOM   3856  O   ASN A 367      34.332 184.517  25.778  1.00 37.80           O
ATOM   3857  CB  ASN A 367      36.535 185.717  24.145  1.00 45.09           C
ATOM   3858 1HB  ASN A 367      37.144 186.602  23.965  1.00 45.09           H
ATOM   3859 2HB  ASN A 367      36.793 185.342  25.135  1.00 45.09           H
ATOM   3860  CG  ASN A 367      36.886 184.652  23.103  1.00 53.14           C
ATOM   3861  OD1 ASN A 367      36.098 183.778  22.772  1.00 45.60           O
ATOM   3862  ND2 ASN A 367      38.101 184.661  22.608  1.00 54.92           N
ATOM   3863 1HD2 ASN A 367      38.376 183.941  21.956  1.00 54.92           H
ATOM   3864 2HD2 ASN A 367      38.769 185.359  22.900  1.00 54.92           H
ATOM   3865  N   PRO A 368      33.170 184.492  23.853  1.00 35.61           N
ATOM   3866  CA  PRO A 368      32.326 183.350  24.224  1.00 36.51           C
ATOM   3867  HA  PRO A 368      31.670 183.648  25.041  1.00 36.51           H
ATOM   3868  C   PRO A 368      33.117 182.107  24.662  1.00 39.70           C
ATOM   3869  O   PRO A 368      32.723 181.417  25.607  1.00 39.10           O
ATOM   3870  CB  PRO A 368      31.483 183.057  22.975  1.00 39.25           C
ATOM   3871 1HB  PRO A 368      32.004 182.364  22.315  1.00 39.25           H
ATOM   3872 2HB  PRO A 368      30.492 182.677  23.223  1.00 39.25           H
ATOM   3873  CG  PRO A 368      31.369 184.419  22.316  1.00 43.27           C
ATOM   3874 1HG  PRO A 368      31.190 184.348  21.243  1.00 43.27           H
ATOM   3875 2HG  PRO A 368      30.593 185.006  22.807  1.00 43.27           H
ATOM   3876  CD  PRO A 368      32.732 185.026  22.581  1.00 36.90           C
ATOM   3877 1HD  PRO A 368      33.436 184.736  21.801  1.00 36.90           H
ATOM   3878 2HD  PRO A 368      32.644 186.110  22.651  1.00 36.90           H
ATOM   3879  N   SER A 369      34.275 181.846  24.045  1.00 41.99           N
ATOM   3880  H   SER A 369      34.606 182.458  23.313  1.00 41.99           H
ATOM   3881  CA  SER A 369      35.132 180.714  24.397  1.00 39.68           C
ATOM   3882  HA  SER A 369      34.500 179.826  24.401  1.00 39.68           H
ATOM   3883  C   SER A 369      35.779 180.841  25.796  1.00 42.05           C
ATOM   3884  O   SER A 369      36.207 179.825  26.339  1.00 47.97           O
ATOM   3885  CB  SER A 369      36.206 180.475  23.331  1.00 41.44           C
ATOM   3886 1HB  SER A 369      36.631 179.481  23.469  1.00 41.44           H
ATOM   3887 2HB  SER A 369      35.744 180.520  22.344  1.00 41.44           H
ATOM   3888  OG  SER A 369      37.250 181.430  23.430  1.00 48.90           O
ATOM   3889  HG  SER A 369      36.928 182.257  23.064  1.00 48.90           H
ATOM   3890  N   GLN A 370      35.803 182.046  26.385  1.00 37.67           N
ATOM   3891  H   GLN A 370      35.407 182.830  25.886  1.00 37.67           H
ATOM   3892  CA  GLN A 370      36.335 182.331  27.726  1.00 35.71           C
ATOM   3893  HA  GLN A 370      37.016 181.525  28.000  1.00 35.71           H
ATOM   3894  C   GLN A 370      35.246 182.414  28.831  1.00 41.97           C
ATOM   3895  O   GLN A 370      35.595 182.470  30.013  1.00 40.80           O
ATOM   3896  CB  GLN A 370      37.160 183.631  27.694  1.00 44.90           C
ATOM   3897 1HB  GLN A 370      36.537 184.454  27.345  1.00 44.90           H
ATOM   3898 2HB  GLN A 370      37.492 183.861  28.707  1.00 44.90           H
ATOM   3899  CG  GLN A 370      38.399 183.535  26.784  1.00 56.63           C
ATOM   3900 1HG  GLN A 370      39.012 182.692  27.102  1.00 56.63           H
ATOM   3901 2HG  GLN A 370      38.094 183.362  25.752  1.00 56.63           H
ATOM   3902  CD  GLN A 370      39.241 184.812  26.845  1.00 66.93           C
ATOM   3903  OE1 GLN A 370      39.035 185.768  26.112  1.00 64.10           O
ATOM   3904  NE2 GLN A 370      40.197 184.900  27.732  1.00 71.30           N
ATOM   3905 1HE2 GLN A 370      40.748 185.746  27.769  1.00 71.30           H
ATOM   3906 2HE2 GLN A 370      40.306 184.194  28.446  1.00 71.30           H
ATOM   3907  N   ARG A 371      33.948 182.432  28.488  1.00 39.75           N
ATOM   3908  H   ARG A 371      33.694 182.366  27.513  1.00 39.75           H
ATOM   3909  CA  ARG A 371      32.841 182.373  29.454  1.00 37.50           C
ATOM   3910  HA  ARG A 371      33.091 183.024  30.292  1.00 37.50           H
ATOM   3911  C   ARG A 371      32.693 180.935  29.997  1.00 38.98           C
ATOM   3912  O   ARG A 371      32.641 180.016  29.176  1.00 38.58           O
ATOM   3913  CB  ARG A 371      31.527 182.877  28.830  1.00 36.80           C
ATOM   3914 1HB  ARG A 371      31.277 182.251  27.974  1.00 36.80           H
ATOM   3915 2HB  ARG A 371      30.729 182.796  29.568  1.00 36.80           H
ATOM   3916  CG  ARG A 371      31.610 184.341  28.358  1.00 32.85           C
ATOM   3917 1HG  ARG A 371      31.850 184.991  29.200  1.00 32.85           H
ATOM   3918 2HG  ARG A 371      32.400 184.426  27.612  1.00 32.85           H
ATOM   3919  CD  ARG A 371      30.287 184.811  27.733  1.00 33.87           C
ATOM   3920 1HD  ARG A 371      29.833 183.977  27.197  1.00 33.87           H
ATOM   3921 2HD  ARG A 371      29.605 185.145  28.515  1.00 33.87           H
ATOM   3922  NE  ARG A 371      30.520 185.916  26.794  1.00 35.04           N
ATOM   3923  HE  ARG A 371      31.335 186.473  27.006  1.00 35.04           H
ATOM   3924  CZ  ARG A 371      29.798 186.172  25.696  1.00 33.04           C
ATOM   3925  NH1 ARG A 371      28.682 185.563  25.425  1.00 34.94           N
ATOM   3926 1HH1 ARG A 371      28.261 184.903  26.063  1.00 34.94           H
ATOM   3927 2HH1 ARG A 371      28.254 185.741  24.527  1.00 34.94           H
ATOM   3928  NH2 ARG A 371      30.213 187.044  24.832  1.00 33.27           N
ATOM   3929 1HH2 ARG A 371      31.135 187.446  24.918  1.00 33.27           H
ATOM   3930 2HH2 ARG A 371      29.672 187.194  23.992  1.00 33.27           H
ATOM   3931  N   PRO A 372      32.612 180.715  31.324  1.00 36.28           N
ATOM   3932  CA  PRO A 372      32.756 179.396  31.956  1.00 40.00           C
ATOM   3933  HA  PRO A 372      33.707 178.954  31.657  1.00 40.00           H
ATOM   3934  C   PRO A 372      31.632 178.400  31.619  1.00 44.32           C
ATOM   3935  O   PRO A 372      30.534 178.786  31.211  1.00 37.75           O
ATOM   3936  CB  PRO A 372      32.796 179.674  33.465  1.00 38.45           C
ATOM   3937 1HB  PRO A 372      32.309 178.896  34.053  1.00 38.45           H
ATOM   3938 2HB  PRO A 372      33.827 179.807  33.794  1.00 38.45           H
ATOM   3939  CG  PRO A 372      32.035 180.981  33.599  1.00 37.94           C
ATOM   3940 1HG  PRO A 372      30.962 180.789  33.593  1.00 37.94           H
ATOM   3941 2HG  PRO A 372      32.329 181.543  34.485  1.00 37.94           H
ATOM   3942  CD  PRO A 372      32.443 181.726  32.345  1.00 35.25           C
ATOM   3943 1HD  PRO A 372      31.660 182.423  32.045  1.00 35.25           H
ATOM   3944 2HD  PRO A 372      33.387 182.245  32.507  1.00 35.25           H
ATOM   3945  N   MET A 373      31.880 177.108  31.850  1.00 40.37           N
ATOM   3946  H   MET A 373      32.784 176.855  32.221  1.00 40.37           H
ATOM   3947  CA  MET A 373      30.839 176.076  31.898  1.00 41.35           C
ATOM   3948  HA  MET A 373      30.210 176.160  31.012  1.00 41.35           H
ATOM   3949  C   MET A 373      29.950 176.251  33.142  1.00 34.83           C
ATOM   3950  O   MET A 373      30.434 176.624  34.208  1.00 37.17           O
ATOM   3951  CB  MET A 373      31.458 174.674  31.898  1.00 44.80           C
ATOM   3952 1HB  MET A 373      32.162 174.588  32.726  1.00 44.80           H
ATOM   3953 2HB  MET A 373      30.665 173.940  32.041  1.00 44.80           H
ATOM   3954  CG  MET A 373      32.193 174.362  30.587  1.00 57.40           C
ATOM   3955 1HG  MET A 373      31.526 174.588  29.755  1.00 57.40           H
ATOM   3956 2HG  MET A 373      33.067 175.008  30.503  1.00 57.40           H
ATOM   3957  SD  MET A 373      32.738 172.627  30.440  1.00 86.36           S
ATOM   3958  CE  MET A 373      33.977 172.585  31.765  1.00 50.95           C
ATOM   3959 1HE  MET A 373      34.582 171.684  31.666  1.00 50.95           H
ATOM   3960 2HE  MET A 373      33.484 172.588  32.737  1.00 50.95           H
ATOM   3961 3HE  MET A 373      34.616 173.464  31.678  1.00 50.95           H
ATOM   3962  N   LEU A 374      28.659 175.917  33.056  1.00 34.01           N
ATOM   3963  H   LEU A 374      28.273 175.584  32.184  1.00 34.01           H
ATOM   3964  CA  LEU A 374      27.731 176.036  34.183  1.00 36.95           C
ATOM   3965  HA  LEU A 374      27.764 177.070  34.524  1.00 36.95           H
ATOM   3966  C   LEU A 374      28.141 175.141  35.389  1.00 38.84           C
ATOM   3967  O   LEU A 374      27.934 175.539  36.534  1.00 35.04           O
ATOM   3968  CB  LEU A 374      26.297 175.737  33.709  1.00 33.05           C
ATOM   3969 1HB  LEU A 374      26.300 174.787  33.175  1.00 33.05           H
ATOM   3970 2HB  LEU A 374      25.658 175.628  34.585  1.00 33.05           H
ATOM   3971  CG  LEU A 374      25.721 176.844  32.807  1.00 36.03           C
ATOM   3972  HG  LEU A 374      26.468 177.104  32.057  1.00 36.03           H
ATOM   3973  CD1 LEU A 374      24.480 176.342  32.085  1.00 32.00           C
ATOM   3974 1HD1 LEU A 374      24.087 177.125  31.437  1.00 32.00           H
ATOM   3975 2HD1 LEU A 374      23.729 176.072  32.827  1.00 32.00           H
ATOM   3976 3HD1 LEU A 374      24.730 175.466  31.485  1.00 32.00           H
ATOM   3977  CD2 LEU A 374      25.326 178.097  33.595  1.00 34.88           C
ATOM   3978 1HD2 LEU A 374      24.908 178.833  32.908  1.00 34.88           H
ATOM   3979 2HD2 LEU A 374      26.202 178.517  34.090  1.00 34.88           H
ATOM   3980 3HD2 LEU A 374      24.579 177.831  34.342  1.00 34.88           H
ATOM   3981  N   ARG A 375      28.819 174.014  35.139  1.00 42.68           N
ATOM   3982  H   ARG A 375      28.863 173.681  34.186  1.00 42.68           H
ATOM   3983  CA  ARG A 375      29.505 173.199  36.149  1.00 40.88           C
ATOM   3984  HA  ARG A 375      28.759 172.815  36.844  1.00 40.88           H
ATOM   3985  C   ARG A 375      30.532 174.021  36.960  1.00 40.19           C
ATOM   3986  O   ARG A 375      30.500 173.993  38.184  1.00 43.05           O
ATOM   3987  CB  ARG A 375      30.175 172.009  35.441  1.00  0.00           C
ATOM   3988 1HB  ARG A 375      29.452 171.534  34.778  1.00  0.00           H
ATOM   3989 2HB  ARG A 375      31.009 172.366  34.837  1.00  0.00           H
ATOM   3990  CG  ARG A 375      30.700 170.954  36.431  1.00  0.00           C
ATOM   3991 1HG  ARG A 375      31.387 171.430  37.131  1.00  0.00           H
ATOM   3992 2HG  ARG A 375      29.870 170.530  36.995  1.00  0.00           H
ATOM   3993  CD  ARG A 375      31.440 169.817  35.709  1.00  0.00           C
ATOM   3994 1HD  ARG A 375      32.256 170.249  35.129  1.00  0.00           H
ATOM   3995 2HD  ARG A 375      31.886 169.140  36.437  1.00  0.00           H
ATOM   3996  NE  ARG A 375      30.578 169.037  34.803  1.00  0.00           N
ATOM   3997  HE  ARG A 375      30.707 169.255  33.826  1.00  0.00           H
ATOM   3998  CZ  ARG A 375      29.698 168.101  35.174  1.00  0.00           C
ATOM   3999  NH1 ARG A 375      29.020 167.447  34.281  1.00  0.00           N
ATOM   4000 1HH1 ARG A 375      29.198 167.598  33.299  1.00  0.00           H
ATOM   4001 2HH1 ARG A 375      28.365 166.736  34.573  1.00  0.00           H
ATOM   4002  NH2 ARG A 375      29.475 167.783  36.413  1.00  0.00           N
ATOM   4003 1HH2 ARG A 375      30.054 168.172  37.143  1.00  0.00           H
ATOM   4004 2HH2 ARG A 375      28.760 167.107  36.642  1.00  0.00           H
ATOM   4005  N   GLU A 376      31.384 174.802  36.293  1.00 39.10           N
ATOM   4006  H   GLU A 376      31.298 174.890  35.291  1.00 39.10           H
ATOM   4007  CA  GLU A 376      32.360 175.681  36.946  1.00 40.83           C
ATOM   4008  HA  GLU A 376      32.951 175.093  37.649  1.00 40.83           H
ATOM   4009  C   GLU A 376      31.669 176.815  37.729  1.00 43.74           C
ATOM   4010  O   GLU A 376      32.110 177.148  38.825  1.00 37.67           O
ATOM   4011  CB  GLU A 376      33.317 176.313  35.923  1.00 42.49           C
ATOM   4012 1HB  GLU A 376      32.738 176.909  35.217  1.00 42.49           H
ATOM   4013 2HB  GLU A 376      33.983 176.994  36.455  1.00 42.49           H
ATOM   4014  CG  GLU A 376      34.172 175.308  35.131  1.00 53.88           C
ATOM   4015 1HG  GLU A 376      34.837 174.778  35.813  1.00 53.88           H
ATOM   4016 2HG  GLU A 376      33.533 174.583  34.628  1.00 53.88           H
ATOM   4017  CD  GLU A 376      35.009 176.046  34.088  1.00 54.08           C
ATOM   4018  OE1 GLU A 376      34.428 176.565  33.109  1.00 48.58           O
ATOM   4019  OE2 GLU A 376      36.256 176.106  34.238  1.00 69.61           O
ATOM   4020  N   VAL A 377      30.580 177.384  37.200  1.00 37.50           N
ATOM   4021  H   VAL A 377      30.279 177.103  36.277  1.00 37.50           H
ATOM   4022  CA  VAL A 377      29.788 178.432  37.855  1.00 33.91           C
ATOM   4023  HA  VAL A 377      30.447 179.272  38.077  1.00 33.91           H
ATOM   4024  C   VAL A 377      29.198 177.920  39.184  1.00 35.19           C
ATOM   4025  O   VAL A 377      29.319 178.586  40.211  1.00 33.07           O
ATOM   4026  CB  VAL A 377      28.674 178.946  36.916  1.00 37.58           C
ATOM   4027  HB  VAL A 377      28.076 178.093  36.597  1.00 37.58           H
ATOM   4028  CG1 VAL A 377      27.730 179.952  37.587  1.00 33.38           C
ATOM   4029 1HG1 VAL A 377      27.012 180.321  36.855  1.00 33.38           H
ATOM   4030 2HG1 VAL A 377      28.317 180.785  37.972  1.00 33.38           H
ATOM   4031 3HG1 VAL A 377      27.197 179.472  38.408  1.00 33.38           H
ATOM   4032  CG2 VAL A 377      29.261 179.618  35.668  1.00 31.37           C
ATOM   4033 1HG2 VAL A 377      28.448 179.909  35.003  1.00 31.37           H
ATOM   4034 2HG2 VAL A 377      29.925 178.926  35.150  1.00 31.37           H
ATOM   4035 3HG2 VAL A 377      29.820 180.504  35.969  1.00 31.37           H
ATOM   4036  N   LEU A 378      28.616 176.717  39.183  1.00 38.12           N
ATOM   4037  H   LEU A 378      28.551 176.211  38.312  1.00 38.12           H
ATOM   4038  CA  LEU A 378      28.093 176.043  40.375  1.00 39.32           C
ATOM   4039  HA  LEU A 378      27.387 176.708  40.874  1.00 39.32           H
ATOM   4040  C   LEU A 378      29.205 175.689  41.393  1.00 41.73           C
ATOM   4041  O   LEU A 378      28.972 175.722  42.601  1.00 38.77           O
ATOM   4042  CB  LEU A 378      27.354 174.765  39.923  1.00 38.22           C
ATOM   4043 1HB  LEU A 378      28.014 174.205  39.260  1.00 38.22           H
ATOM   4044 2HB  LEU A 378      27.173 174.146  40.802  1.00 38.22           H
ATOM   4045  CG  LEU A 378      26.017 175.023  39.211  1.00 40.48           C
ATOM   4046  HG  LEU A 378      26.156 175.822  38.483  1.00 40.48           H
ATOM   4047  CD1 LEU A 378      25.560 173.766  38.470  1.00 38.40           C
ATOM   4048 1HD1 LEU A 378      24.605 173.962  37.981  1.00 38.40           H
ATOM   4049 2HD1 LEU A 378      25.446 172.939  39.172  1.00 38.40           H
ATOM   4050 3HD1 LEU A 378      26.306 173.507  37.720  1.00 38.40           H
ATOM   4051  CD2 LEU A 378      24.932 175.444  40.205  1.00 33.58           C
ATOM   4052 1HD2 LEU A 378      23.973 175.503  39.689  1.00 33.58           H
ATOM   4053 2HD2 LEU A 378      25.180 176.419  40.624  1.00 33.58           H
ATOM   4054 3HD2 LEU A 378      24.868 174.708  41.007  1.00 33.58           H
ATOM   4055  N   GLU A 379      30.405 175.369  40.910  1.00 37.81           N
ATOM   4056  H   GLU A 379      30.507 175.292  39.908  1.00 37.81           H
ATOM   4057  CA  GLU A 379      31.580 175.000  41.713  1.00 39.85           C
ATOM   4058  HA  GLU A 379      31.226 174.571  42.650  1.00 39.85           H
ATOM   4059  C   GLU A 379      32.479 176.219  42.078  1.00 46.73           C
ATOM   4060  O   GLU A 379      33.559 176.048  42.649  1.00 43.76           O
ATOM   4061  CB  GLU A 379      32.359 173.888  40.979  1.00 40.72           C
ATOM   4062 1HB  GLU A 379      32.587 174.207  39.962  1.00 40.72           H
ATOM   4063 2HB  GLU A 379      33.289 173.673  41.505  1.00 40.72           H
ATOM   4064  CG  GLU A 379      31.521 172.600  40.915  1.00 47.92           C
ATOM   4065 1HG  GLU A 379      31.434 172.205  41.927  1.00 47.92           H
ATOM   4066 2HG  GLU A 379      30.510 172.827  40.578  1.00 47.92           H
ATOM   4067  CD  GLU A 379      32.088 171.485  40.012  1.00 60.34           C
ATOM   4068  OE1 GLU A 379      33.309 171.463  39.708  1.00 56.25           O
ATOM   4069  OE2 GLU A 379      31.301 170.554  39.721  1.00 70.01           O
ATOM   4070  N   HIS A 380      32.054 177.449  41.772  1.00 46.44           N
ATOM   4071  H   HIS A 380      31.186 177.553  41.267  1.00 46.44           H
ATOM   4072  CA  HIS A 380      32.786 178.671  42.096  1.00 40.06           C
ATOM   4073  HA  HIS A 380      33.826 178.522  41.805  1.00 40.06           H
ATOM   4074  C   HIS A 380      32.752 178.970  43.610  1.00 40.92           C
ATOM   4075  O   HIS A 380      31.652 179.029  44.171  1.00 39.03           O
ATOM   4076  CB  HIS A 380      32.235 179.832  41.255  1.00 39.40           C
ATOM   4077 1HB  HIS A 380      32.199 179.526  40.209  1.00 39.40           H
ATOM   4078 2HB  HIS A 380      31.215 180.051  41.571  1.00 39.40           H
ATOM   4079  CG  HIS A 380      33.063 181.093  41.368  1.00 40.31           C
ATOM   4080  ND1 HIS A 380      32.709 182.272  41.980  1.00 38.84           N
ATOM   4081  HD1 HIS A 380      31.811 182.554  42.347  1.00 38.84           H
ATOM   4082  CD2 HIS A 380      34.309 181.307  40.842  1.00 35.96           C
ATOM   4083  HD2 HIS A 380      34.932 180.634  40.272  1.00 35.96           H
ATOM   4084  CE1 HIS A 380      33.694 183.135  41.801  1.00 38.01           C
ATOM   4085  HE1 HIS A 380      33.729 184.169  42.109  1.00 38.01           H
ATOM   4086  NE2 HIS A 380      34.695 182.591  41.127  1.00 41.11           N
ATOM   4087  N   PRO A 381      33.890 179.221  44.302  1.00 41.46           N
ATOM   4088  CA  PRO A 381      33.958 179.320  45.770  1.00 41.49           C
ATOM   4089  HA  PRO A 381      33.796 178.321  46.173  1.00 41.49           H
ATOM   4090  C   PRO A 381      32.979 180.284  46.475  1.00 39.26           C
ATOM   4091  O   PRO A 381      32.658 180.093  47.653  1.00 37.62           O
ATOM   4092  CB  PRO A 381      35.403 179.722  46.067  1.00 43.02           C
ATOM   4093 1HB  PRO A 381      35.527 180.800  45.968  1.00 43.02           H
ATOM   4094 2HB  PRO A 381      35.729 179.379  47.049  1.00 43.02           H
ATOM   4095  CG  PRO A 381      36.165 179.001  44.977  1.00 52.16           C
ATOM   4096 1HG  PRO A 381      37.124 179.472  44.764  1.00 52.16           H
ATOM   4097 2HG  PRO A 381      36.290 177.950  45.239  1.00 52.16           H
ATOM   4098  CD  PRO A 381      35.240 179.135  43.782  1.00 42.89           C
ATOM   4099 1HD  PRO A 381      35.469 180.037  43.216  1.00 42.89           H
ATOM   4100 2HD  PRO A 381      35.333 178.245  43.159  1.00 42.89           H
ATOM   4101  N   TRP A 382      32.500 181.328  45.793  1.00 40.59           N
ATOM   4102  H   TRP A 382      32.824 181.481  44.848  1.00 40.59           H
ATOM   4103  CA  TRP A 382      31.475 182.239  46.298  1.00 37.36           C
ATOM   4104  HA  TRP A 382      31.685 182.456  47.346  1.00 37.36           H
ATOM   4105  C   TRP A 382      30.045 181.649  46.219  1.00 39.21           C
ATOM   4106  O   TRP A 382      29.254 181.843  47.142  1.00 38.18           O
ATOM   4107  CB  TRP A 382      31.580 183.562  45.537  1.00 39.53           C
ATOM   4108 1HB  TRP A 382      32.597 183.935  45.654  1.00 39.53           H
ATOM   4109 2HB  TRP A 382      31.430 183.368  44.475  1.00 39.53           H
ATOM   4110  CG  TRP A 382      30.620 184.642  45.969  1.00 41.13           C
ATOM   4111  CD1 TRP A 382      30.815 185.531  46.970  1.00 41.53           C
ATOM   4112  HD1 TRP A 382      31.671 185.609  47.624  1.00 41.53           H
ATOM   4113  CD2 TRP A 382      29.289 184.948  45.446  1.00 40.73           C
ATOM   4114  NE1 TRP A 382      29.754 186.374  47.071  1.00 41.24           N
ATOM   4115  HE1 TRP A 382      29.647 187.065  47.800  1.00 41.24           H
ATOM   4116  CE2 TRP A 382      28.781 186.079  46.149  1.00 43.02           C
ATOM   4117  CE3 TRP A 382      28.457 184.389  44.448  1.00 40.55           C
ATOM   4118  HE3 TRP A 382      28.800 183.522  43.903  1.00 40.55           H
ATOM   4119  CZ2 TRP A 382      27.534 186.647  45.857  1.00 37.70           C
ATOM   4120  HZ2 TRP A 382      27.201 187.522  46.394  1.00 37.70           H
ATOM   4121  CZ3 TRP A 382      27.202 184.953  44.151  1.00 43.34           C
ATOM   4122  HZ3 TRP A 382      26.600 184.522  43.365  1.00 43.34           H
ATOM   4123  CH2 TRP A 382      26.741 186.082  44.848  1.00 36.24           C
ATOM   4124  HH2 TRP A 382      25.783 186.519  44.609  1.00 36.24           H
ATOM   4125  N   ILE A 383      29.727 180.892  45.161  1.00 36.29           N
ATOM   4126  H   ILE A 383      30.459 180.622  44.519  1.00 36.29           H
ATOM   4127  CA  ILE A 383      28.443 180.187  45.013  1.00 35.38           C
ATOM   4128  HA  ILE A 383      27.643 180.894  45.230  1.00 35.38           H
ATOM   4129  C   ILE A 383      28.355 179.037  46.042  1.00 37.25           C
ATOM   4130  O   ILE A 383      27.326 178.910  46.709  1.00 37.03           O
ATOM   4131  CB  ILE A 383      28.251 179.675  43.557  1.00 36.23           C
ATOM   4132  HB  ILE A 383      29.163 179.151  43.271  1.00 36.23           H
ATOM   4133  CG1 ILE A 383      28.044 180.830  42.545  1.00 39.64           C
ATOM   4134 1HG1 ILE A 383      28.883 181.518  42.645  1.00 39.64           H
ATOM   4135 2HG1 ILE A 383      28.089 180.409  41.541  1.00 39.64           H
ATOM   4136  CG2 ILE A 383      27.097 178.663  43.436  1.00 36.80           C
ATOM   4137 1HG2 ILE A 383      26.908 178.465  42.381  1.00 36.80           H
ATOM   4138 2HG2 ILE A 383      26.195 179.065  43.898  1.00 36.80           H
ATOM   4139 3HG2 ILE A 383      27.380 177.736  43.935  1.00 36.80           H
ATOM   4140  CD1 ILE A 383      26.725 181.611  42.666  1.00 33.88           C
ATOM   4141 1HD1 ILE A 383      26.710 182.389  41.903  1.00 33.88           H
ATOM   4142 2HD1 ILE A 383      26.658 182.068  43.653  1.00 33.88           H
ATOM   4143 3HD1 ILE A 383      25.879 180.939  42.517  1.00 33.88           H
ATOM   4144  N   THR A 384      29.428 178.260  46.227  1.00 34.73           N
ATOM   4145  H   THR A 384      30.250 178.386  45.654  1.00 34.73           H
ATOM   4146  CA  THR A 384      29.480 177.153  47.198  1.00 36.12           C
ATOM   4147  HA  THR A 384      28.675 176.458  46.961  1.00 36.12           H
ATOM   4148  C   THR A 384      29.278 177.642  48.648  1.00 37.16           C
ATOM   4149  O   THR A 384      28.616 176.960  49.427  1.00 38.74           O
ATOM   4150  CB  THR A 384      30.805 176.369  47.099  1.00 36.27           C
ATOM   4151  HB  THR A 384      30.790 175.574  47.845  1.00 36.27           H
ATOM   4152  OG1 THR A 384      31.912 177.196  47.348  1.00 43.96           O
ATOM   4153  HG1 THR A 384      31.979 177.353  48.293  1.00 43.96           H
ATOM   4154  CG2 THR A 384      31.059 175.746  45.727  1.00 36.76           C
ATOM   4155 1HG2 THR A 384      32.032 175.255  45.738  1.00 36.76           H
ATOM   4156 2HG2 THR A 384      31.047 176.513  44.952  1.00 36.76           H
ATOM   4157 3HG2 THR A 384      30.282 175.009  45.522  1.00 36.76           H
ATOM   4158  N   ALA A 385      29.794 178.833  48.982  1.00 35.36           N
ATOM   4159  H   ALA A 385      30.362 179.315  48.300  1.00 35.36           H
ATOM   4160  CA  ALA A 385      29.642 179.472  50.288  1.00 39.12           C
ATOM   4161  HA  ALA A 385      29.832 178.734  51.067  1.00 39.12           H
ATOM   4162  C   ALA A 385      28.235 180.064  50.529  1.00 44.24           C
ATOM   4163  O   ALA A 385      27.640 179.832  51.581  1.00 39.93           O
ATOM   4164  CB  ALA A 385      30.689 180.587  50.407  1.00 41.84           C
ATOM   4165 1HB  ALA A 385      31.690 180.157  50.438  1.00 41.84           H
ATOM   4166 2HB  ALA A 385      30.501 181.138  51.329  1.00 41.84           H
ATOM   4167 3HB  ALA A 385      30.610 181.264  49.556  1.00 41.84           H
ATOM   4168  N   ASN A 386      27.727 180.879  49.596  1.00 39.41           N
ATOM   4169  H   ASN A 386      28.257 181.074  48.759  1.00 39.41           H
ATOM   4170  CA  ASN A 386      26.502 181.640  49.804  1.00 33.62           C
ATOM   4171  HA  ASN A 386      26.470 181.953  50.848  1.00 33.62           H
ATOM   4172  C   ASN A 386      25.212 180.826  49.520  1.00 35.27           C
ATOM   4173  O   ASN A 386      24.204 181.072  50.173  1.00 36.25           O
ATOM   4174  CB  ASN A 386      26.534 182.916  48.943  1.00 40.46           C
ATOM   4175 1HB  ASN A 386      27.052 182.735  48.000  1.00 40.46           H
ATOM   4176 2HB  ASN A 386      25.508 183.185  48.692  1.00 40.46           H
ATOM   4177  CG  ASN A 386      27.198 184.087  49.663  1.00 44.40           C
ATOM   4178  OD1 ASN A 386      26.741 184.516  50.708  1.00 43.00           O
ATOM   4179  ND2 ASN A 386      28.245 184.659  49.118  1.00 42.65           N
ATOM   4180 1HD2 ASN A 386      28.405 185.615  49.405  1.00 42.65           H
ATOM   4181 2HD2 ASN A 386      28.557 184.345  48.210  1.00 42.65           H
ATOM   4182  N   SER A 387      25.198 179.905  48.553  1.00 35.24           N
ATOM   4183  H   SER A 387      26.044 179.649  48.065  1.00 35.24           H
ATOM   4184  CA  SER A 387      23.982 179.177  48.211  1.00 34.51           C
ATOM   4185  HA  SER A 387      23.180 179.913  48.150  1.00 34.51           H
ATOM   4186  C   SER A 387      23.609 178.161  49.315  1.00 38.34           C
ATOM   4187  O   SER A 387      24.458 177.400  49.787  1.00 38.51           O
ATOM   4188  CB  SER A 387      24.070 178.534  46.816  1.00 39.59           C
ATOM   4189 1HB  SER A 387      23.103 178.096  46.572  1.00 39.59           H
ATOM   4190 2HB  SER A 387      24.285 179.314  46.086  1.00 39.59           H
ATOM   4191  OG  SER A 387      25.072 177.531  46.724  1.00 39.66           O
ATOM   4192  HG  SER A 387      25.925 177.960  46.821  1.00 39.66           H
ATOM   4193  N   SER A 388      22.330 178.107  49.696  1.00 33.45           N
ATOM   4194  H   SER A 388      21.666 178.746  49.283  1.00 33.45           H
ATOM   4195  CA  SER A 388      21.814 177.269  50.797  1.00 39.71           C
ATOM   4196  HA  SER A 388      22.599 176.582  51.113  1.00 39.71           H
ATOM   4197  C   SER A 388      20.599 176.425  50.347  1.00 43.48           C
ATOM   4198  O   SER A 388      19.954 176.739  49.346  1.00 44.25           O
ATOM   4199  CB  SER A 388      21.509 178.154  52.020  1.00 42.82           C
ATOM   4200 1HB  SER A 388      21.175 177.513  52.836  1.00 42.82           H
ATOM   4201 2HB  SER A 388      22.430 178.648  52.329  1.00 42.82           H
ATOM   4202  OG  SER A 388      20.529 179.147  51.765  1.00 45.87           O
ATOM   4203  HG  SER A 388      19.683 178.706  51.659  1.00 45.87           H
ATOM   4204  N   LYS A 389      20.322 175.312  51.040  1.00 39.91           N
ATOM   4205  H   LYS A 389      20.894 175.084  51.840  1.00 39.91           H
ATOM   4206  CA  LYS A 389      19.207 174.383  50.765  1.00 48.58           C
ATOM   4207  HA  LYS A 389      18.830 174.621  49.770  1.00 48.58           H
ATOM   4208  C   LYS A 389      18.018 174.565  51.758  1.00 50.00           C
ATOM   4209  O   LYS A 389      18.168 175.292  52.741  1.00 48.60           O
ATOM   4210  CB  LYS A 389      19.718 172.934  50.739  1.00 46.88           C
ATOM   4211 1HB  LYS A 389      20.584 172.856  51.396  1.00 46.88           H
ATOM   4212 2HB  LYS A 389      18.943 172.281  51.140  1.00 46.88           H
ATOM   4213  CG  LYS A 389      20.054 172.445  49.318  1.00 51.75           C
ATOM   4214 1HG  LYS A 389      20.030 171.355  49.312  1.00 51.75           H
ATOM   4215 2HG  LYS A 389      19.279 172.796  48.637  1.00 51.75           H
ATOM   4216  CD  LYS A 389      21.433 172.906  48.834  1.00 51.94           C
ATOM   4217 1HD  LYS A 389      21.505 173.988  48.945  1.00 51.94           H
ATOM   4218 2HD  LYS A 389      22.201 172.432  49.444  1.00 51.94           H
ATOM   4219  CE  LYS A 389      21.647 172.532  47.361  1.00 44.07           C
ATOM   4220 1HE  LYS A 389      21.479 171.462  47.240  1.00 44.07           H
ATOM   4221 2HE  LYS A 389      20.912 173.060  46.752  1.00 44.07           H
ATOM   4222  NZ  LYS A 389      23.013 172.883  46.915  1.00 41.55           N
ATOM   4223 1HZ  LYS A 389      23.142 172.611  45.951  1.00 41.55           H
ATOM   4224 2HZ  LYS A 389      23.689 172.405  47.493  1.00 41.55           H
ATOM   4225 3HZ  LYS A 389      23.139 173.881  47.004  1.00 41.55           H
ATOM   4226  N   PRO A 390      16.840 173.961  51.504  1.00 52.78           N
ATOM   4227  CA  PRO A 390      15.659 174.110  52.361  1.00 59.21           C
ATOM   4228  HA  PRO A 390      15.412 175.170  52.420  1.00 59.21           H
ATOM   4229  C   PRO A 390      15.855 173.581  53.795  1.00 58.35           C
ATOM   4230  O   PRO A 390      15.878 172.369  54.028  1.00 49.24           O
ATOM   4231  CB  PRO A 390      14.529 173.379  51.621  1.00 56.38           C
ATOM   4232 1HB  PRO A 390      14.457 172.343  51.952  1.00 56.38           H
ATOM   4233 2HB  PRO A 390      13.568 173.881  51.735  1.00 56.38           H
ATOM   4234  CG  PRO A 390      14.973 173.430  50.169  1.00 59.39           C
ATOM   4235 1HG  PRO A 390      14.552 172.618  49.576  1.00 59.39           H
ATOM   4236 2HG  PRO A 390      14.726 174.402  49.740  1.00 59.39           H
ATOM   4237  CD  PRO A 390      16.473 173.272  50.290  1.00 49.10           C
ATOM   4238 1HD  PRO A 390      16.733 172.217  50.369  1.00 49.10           H
ATOM   4239 2HD  PRO A 390      16.962 173.740  49.436  1.00 49.10           H
ATOM   4240  N   SER A 391      15.959 174.487  54.768  1.00 57.36           N
ATOM   4241  H   SER A 391      15.901 175.466  54.525  1.00 57.36           H
ATOM   4242  CA  SER A 391      15.940 174.170  56.203  1.00 62.56           C
ATOM   4243  HA  SER A 391      16.487 173.243  56.375  1.00 62.56           H
ATOM   4244  C   SER A 391      14.504 173.993  56.721  1.00 73.56           C
ATOM   4245  O   SER A 391      13.535 174.343  56.041  1.00 77.77           O
ATOM   4246  CB  SER A 391      16.643 175.283  56.998  1.00 61.69           C
ATOM   4247 1HB  SER A 391      16.810 174.933  58.016  1.00 61.69           H
ATOM   4248 2HB  SER A 391      17.606 175.490  56.532  1.00 61.69           H
ATOM   4249  OG  SER A 391      15.872 176.475  57.050  1.00 61.21           O
ATOM   4250  HG  SER A 391      15.341 176.445  57.849  1.00 61.21           H
ATOM   4251  N   ASN A 392      14.345 173.557  57.974  1.00 76.13           N
ATOM   4252  H   ASN A 392      15.153 173.213  58.473  1.00 76.13           H
ATOM   4253  CA  ASN A 392      13.227 174.034  58.802  1.00 76.96           C
ATOM   4254  HA  ASN A 392      12.284 173.788  58.312  1.00 76.96           H
ATOM   4255  C   ASN A 392      13.300 175.572  58.942  1.00 75.66           C
ATOM   4256  O   ASN A 392      12.266 176.227  58.724  1.00 77.37           O
ATOM   4257  OXT ASN A 392      14.394 176.102  59.241  1.00 77.37           O
ATOM   4258  CB  ASN A 392      13.244 173.355  60.190  1.00  0.00           C
ATOM   4259 1HB  ASN A 392      14.258 173.391  60.588  1.00  0.00           H
ATOM   4260 2HB  ASN A 392      12.615 173.945  60.855  1.00  0.00           H
ATOM   4261  CG  ASN A 392      12.759 171.898  60.223  1.00  0.00           C
ATOM   4262  OD1 ASN A 392      12.300 171.425  61.252  1.00  0.00           O
ATOM   4263  ND2 ASN A 392      12.828 171.171  59.137  1.00  0.00           N
ATOM   4264 1HD2 ASN A 392      12.544 170.203  59.162  1.00  0.00           H
ATOM   4265 2HD2 ASN A 392      13.215 171.562  58.290  1.00  0.00           H
TER    4266      ASN A 392 
HETATM 4267  CH3 ACE B 521      -9.508 175.433  49.422  1.00 65.40           C
HETATM 4268 1HH3 ACE B 521      -9.789 174.695  50.174  1.00 65.40           H
HETATM 4269 2HH3 ACE B 521      -8.451 175.676  49.528  1.00 65.40           H
HETATM 4270 3HH3 ACE B 521      -9.690 175.026  48.427  1.00 65.40           H
HETATM 4271  C   ACE B 521     -10.337 176.678  49.599  1.00 65.40           C
HETATM 4272  O   ACE B 521     -11.388 176.618  50.227  1.00 65.40           O
ATOM   4273  N   GLU B 522      -9.859 177.783  49.036  1.00 65.40           N
ATOM   4274  H   GLU B 522      -8.957 177.714  48.588  1.00 65.40           H
ATOM   4275  CA  GLU B 522     -10.415 179.147  49.150  1.00 67.90           C
ATOM   4276  HA  GLU B 522     -11.397 179.109  49.622  1.00 67.90           H
ATOM   4277  C   GLU B 522     -10.583 179.849  47.778  1.00 69.66           C
ATOM   4278  O   GLU B 522     -11.429 180.731  47.624  1.00 70.03           O
ATOM   4279  CB  GLU B 522      -9.482 179.986  50.041  1.00  0.00           C
ATOM   4280 1HB  GLU B 522      -8.476 179.926  49.627  1.00  0.00           H
ATOM   4281 2HB  GLU B 522      -9.803 181.028  50.023  1.00  0.00           H
ATOM   4282  CG  GLU B 522      -9.440 179.512  51.505  1.00  0.00           C
ATOM   4283 1HG  GLU B 522     -10.373 179.788  51.995  1.00  0.00           H
ATOM   4284 2HG  GLU B 522      -9.352 178.426  51.535  1.00  0.00           H
ATOM   4285  CD  GLU B 522      -8.275 180.112  52.314  1.00  0.00           C
ATOM   4286  OE1 GLU B 522      -7.614 181.071  51.853  1.00  0.00           O
ATOM   4287  OE2 GLU B 522      -8.012 179.586  53.424  1.00  0.00           O
ATOM   4288  N   GLU B 523      -9.790 179.454  46.777  1.00 64.46           N
ATOM   4289  H   GLU B 523      -9.047 178.805  46.990  1.00 64.46           H
ATOM   4290  CA  GLU B 523      -9.878 179.893  45.371  1.00 59.24           C
ATOM   4291  HA  GLU B 523      -9.903 180.982  45.345  1.00 59.24           H
ATOM   4292  C   GLU B 523     -11.170 179.382  44.678  1.00 58.61           C
ATOM   4293  O   GLU B 523     -11.663 178.307  45.042  1.00 60.63           O
ATOM   4294  CB  GLU B 523      -8.610 179.378  44.658  1.00 50.32           C
ATOM   4295 1HB  GLU B 523      -7.796 179.292  45.378  1.00 50.32           H
ATOM   4296 2HB  GLU B 523      -8.809 178.373  44.287  1.00 50.32           H
ATOM   4297  CG  GLU B 523      -8.132 180.249  43.481  1.00 63.41           C
ATOM   4298 1HG  GLU B 523      -7.441 179.664  42.874  1.00 63.41           H
ATOM   4299 2HG  GLU B 523      -8.979 180.536  42.857  1.00 63.41           H
ATOM   4300  CD  GLU B 523      -7.425 181.506  43.978  1.00 55.75           C
ATOM   4301  OE1 GLU B 523      -6.172 181.580  44.013  1.00 58.78           O
ATOM   4302  OE2 GLU B 523      -8.126 182.493  44.277  1.00 65.50           O
ATOM   4303  N   SER B 524     -11.718 180.097  43.681  1.00 50.05           N
ATOM   4304  H   SER B 524     -11.280 180.954  43.375  1.00 50.05           H
ATOM   4305  CA  SER B 524     -12.973 179.739  42.985  1.00 56.63           C
ATOM   4306  HA  SER B 524     -13.445 178.943  43.560  1.00 56.63           H
ATOM   4307  C   SER B 524     -12.776 179.218  41.538  1.00 48.66           C
ATOM   4308  O   SER B 524     -11.908 179.697  40.810  1.00 45.34           O
ATOM   4309  CB  SER B 524     -13.981 180.904  43.006  1.00 61.58           C
ATOM   4310 1HB  SER B 524     -14.980 180.500  42.844  1.00 61.58           H
ATOM   4311 2HB  SER B 524     -13.958 181.363  43.994  1.00 61.58           H
ATOM   4312  OG  SER B 524     -13.738 181.884  42.004  1.00 65.84           O
ATOM   4313  HG  SER B 524     -12.959 182.380  42.266  1.00 65.84           H
ATOM   4314  N   PHE B 525     -13.629 178.282  41.098  1.00 41.94           N
ATOM   4315  H   PHE B 525     -14.355 177.967  41.726  1.00 41.94           H
ATOM   4316  CA  PHE B 525     -13.586 177.615  39.781  1.00 39.60           C
ATOM   4317  HA  PHE B 525     -13.103 178.278  39.063  1.00 39.60           H
ATOM   4318  C   PHE B 525     -14.998 177.284  39.246  1.00 42.41           C
ATOM   4319  O   PHE B 525     -15.896 176.947  40.019  1.00 40.17           O
ATOM   4320  CB  PHE B 525     -12.760 176.324  39.858  1.00 40.30           C
ATOM   4321 1HB  PHE B 525     -13.278 175.646  40.538  1.00 40.30           H
ATOM   4322 2HB  PHE B 525     -12.753 175.854  38.875  1.00 40.30           H
ATOM   4323  CG  PHE B 525     -11.319 176.476  40.332  1.00 38.09           C
ATOM   4324  CD1 PHE B 525     -10.285 176.711  39.405  1.00 35.06           C
ATOM   4325  HD1 PHE B 525     -10.502 176.786  38.350  1.00 35.06           H
ATOM   4326  CD2 PHE B 525     -11.013 176.365  41.699  1.00 41.66           C
ATOM   4327  HD2 PHE B 525     -11.807 176.196  42.411  1.00 41.66           H
ATOM   4328  CE1 PHE B 525      -8.957 176.851  39.849  1.00 34.51           C
ATOM   4329  HE1 PHE B 525      -8.160 177.040  39.144  1.00 34.51           H
ATOM   4330  CE2 PHE B 525      -9.686 176.492  42.141  1.00 39.95           C
ATOM   4331  HE2 PHE B 525      -9.463 176.406  43.194  1.00 39.95           H
ATOM   4332  CZ  PHE B 525      -8.657 176.742  41.219  1.00 36.49           C
ATOM   4333  HZ  PHE B 525      -7.642 176.856  41.569  1.00 36.49           H
ATOM   4334  N   ARG B 526     -15.189 177.356  37.923  1.00 35.55           N
ATOM   4335  H   ARG B 526     -14.400 177.600  37.341  1.00 35.55           H
ATOM   4336  CA  ARG B 526     -16.464 177.138  37.193  1.00 37.17           C
ATOM   4337  HA  ARG B 526     -17.147 176.540  37.797  1.00 37.17           H
ATOM   4338  C   ARG B 526     -16.211 176.381  35.870  1.00 40.35           C
ATOM   4339  O   ARG B 526     -15.053 176.207  35.490  1.00 38.64           O
ATOM   4340  CB  ARG B 526     -17.115 178.505  36.904  1.00 39.84           C
ATOM   4341 1HB  ARG B 526     -16.381 179.144  36.413  1.00 39.84           H
ATOM   4342 2HB  ARG B 526     -17.949 178.361  36.216  1.00 39.84           H
ATOM   4343  CG  ARG B 526     -17.640 179.241  38.154  1.00 48.37           C
ATOM   4344 1HG  ARG B 526     -18.478 178.678  38.565  1.00 48.37           H
ATOM   4345 2HG  ARG B 526     -16.861 179.307  38.914  1.00 48.37           H
ATOM   4346  CD  ARG B 526     -18.123 180.666  37.824  1.00 53.24           C
ATOM   4347 1HD  ARG B 526     -18.837 180.621  37.002  1.00 53.24           H
ATOM   4348 2HD  ARG B 526     -18.617 181.087  38.700  1.00 53.24           H
ATOM   4349  NE  ARG B 526     -17.005 181.541  37.439  1.00 60.60           N
ATOM   4350  HE  ARG B 526     -16.090 181.184  37.674  1.00 60.60           H
ATOM   4351  CZ  ARG B 526     -17.130 182.691  36.771  1.00 61.43           C
ATOM   4352  NH1 ARG B 526     -18.269 183.258  36.513  1.00 62.57           N
ATOM   4353 1HH1 ARG B 526     -19.119 182.940  36.957  1.00 62.57           H
ATOM   4354 2HH1 ARG B 526     -18.269 184.111  35.974  1.00 62.57           H
ATOM   4355  NH2 ARG B 526     -16.075 183.317  36.349  1.00 55.95           N
ATOM   4356 1HH2 ARG B 526     -15.148 182.944  36.499  1.00 55.95           H
ATOM   4357 2HH2 ARG B 526     -16.198 184.156  35.800  1.00 55.95           H
ATOM   4358  N   ASP B 527     -17.255 175.968  35.149  1.00 41.75           N
ATOM   4359  H   ASP B 527     -18.197 176.158  35.460  1.00 41.75           H
ATOM   4360  CA  ASP B 527     -17.111 175.460  33.779  1.00 42.18           C
ATOM   4361  HA  ASP B 527     -16.454 174.590  33.814  1.00 42.18           H
ATOM   4362  C   ASP B 527     -16.442 176.516  32.863  1.00 43.04           C
ATOM   4363  O   ASP B 527     -16.719 177.709  33.031  1.00 40.89           O
ATOM   4364  CB  ASP B 527     -18.466 174.996  33.216  1.00 48.63           C
ATOM   4365 1HB  ASP B 527     -18.867 174.204  33.848  1.00 48.63           H
ATOM   4366 2HB  ASP B 527     -19.170 175.827  33.214  1.00 48.63           H
ATOM   4367  CG  ASP B 527     -18.331 174.462  31.785  1.00 51.83           C
ATOM   4368  OD1 ASP B 527     -18.331 175.278  30.837  1.00 47.05           O
ATOM   4369  OD2 ASP B 527     -18.119 173.239  31.623  1.00 60.28           O
ATOM   4370  N   PRO B 528     -15.581 176.134  31.893  1.00 40.21           N
ATOM   4371  CA  PRO B 528     -14.923 177.078  30.991  1.00 38.37           C
ATOM   4372  HA  PRO B 528     -14.176 177.624  31.567  1.00 38.37           H
ATOM   4373  C   PRO B 528     -15.851 178.104  30.311  1.00 43.47           C
ATOM   4374  O   PRO B 528     -15.456 179.263  30.163  1.00 40.18           O
ATOM   4375  CB  PRO B 528     -14.218 176.198  29.954  1.00 37.03           C
ATOM   4376 1HB  PRO B 528     -14.896 175.959  29.135  1.00 37.03           H
ATOM   4377 2HB  PRO B 528     -13.305 176.663  29.581  1.00 37.03           H
ATOM   4378  CG  PRO B 528     -13.881 174.941  30.735  1.00 40.64           C
ATOM   4379 1HG  PRO B 528     -13.784 174.066  30.092  1.00 40.64           H
ATOM   4380 2HG  PRO B 528     -12.977 175.086  31.328  1.00 40.64           H
ATOM   4381  CD  PRO B 528     -15.086 174.798  31.640  1.00 39.98           C
ATOM   4382 1HD  PRO B 528     -15.848 174.217  31.122  1.00 39.98           H
ATOM   4383 2HD  PRO B 528     -14.800 174.330  32.581  1.00 39.98           H
ATOM   4384  N   ALA B 529     -17.084 177.732  29.953  1.00 42.02           N
ATOM   4385  H   ALA B 529     -17.414 176.802  30.169  1.00 42.02           H
ATOM   4386  CA  ALA B 529     -18.038 178.640  29.317  1.00 41.60           C
ATOM   4387  HA  ALA B 529     -17.551 179.077  28.445  1.00 41.60           H
ATOM   4388  C   ALA B 529     -18.498 179.799  30.232  1.00 36.96           C
ATOM   4389  O   ALA B 529     -18.942 180.829  29.728  1.00 43.40           O
ATOM   4390  CB  ALA B 529     -19.245 177.840  28.827  1.00 47.34           C
ATOM   4391 1HB  ALA B 529     -18.920 177.146  28.052  1.00 47.34           H
ATOM   4392 2HB  ALA B 529     -19.984 178.526  28.415  1.00 47.34           H
ATOM   4393 3HB  ALA B 529     -19.686 177.281  29.653  1.00 47.34           H
ATOM   4394  N   GLU B 530     -18.354 179.676  31.551  1.00 38.84           N
ATOM   4395  H   GLU B 530     -17.967 178.822  31.927  1.00 38.84           H
ATOM   4396  CA  GLU B 530     -18.650 180.744  32.506  1.00 38.47           C
ATOM   4397  HA  GLU B 530     -19.556 181.255  32.179  1.00 38.47           H
ATOM   4398  C   GLU B 530     -17.521 181.800  32.598  1.00 43.79           C
ATOM   4399  O   GLU B 530     -17.682 182.792  33.314  1.00 45.60           O
ATOM   4400  CB  GLU B 530     -18.931 180.148  33.895  1.00 38.90           C
ATOM   4401 1HB  GLU B 530     -18.003 179.777  34.330  1.00 38.90           H
ATOM   4402 2HB  GLU B 530     -19.317 180.945  34.532  1.00 38.90           H
ATOM   4403  CG  GLU B 530     -19.956 179.002  33.867  1.00 51.99           C
ATOM   4404 1HG  GLU B 530     -20.780 179.277  33.209  1.00 51.99           H
ATOM   4405 2HG  GLU B 530     -19.485 178.105  33.463  1.00 51.99           H
ATOM   4406  CD  GLU B 530     -20.518 178.681  35.256  1.00 68.17           C
ATOM   4407  OE1 GLU B 530     -21.042 179.599  35.929  1.00 67.67           O
ATOM   4408  OE2 GLU B 530     -20.490 177.502  35.679  1.00 76.01           O
ATOM   4409  N   VAL B 531     -16.383 181.588  31.914  1.00 39.60           N
ATOM   4410  H   VAL B 531     -16.303 180.741  31.371  1.00 39.60           H
ATOM   4411  CA  VAL B 531     -15.138 182.351  32.109  1.00 39.58           C
ATOM   4412  HA  VAL B 531     -15.419 183.277  32.612  1.00 39.58           H
ATOM   4413  C   VAL B 531     -14.407 182.742  30.794  1.00 40.57           C
ATOM   4414  O   VAL B 531     -13.705 183.760  30.757  1.00 44.90           O
ATOM   4415  CB  VAL B 531     -14.163 181.605  33.055  1.00 39.61           C
ATOM   4416  HB  VAL B 531     -13.515 180.980  32.441  1.00 39.61           H
ATOM   4417  CG1 VAL B 531     -13.299 182.621  33.810  1.00 43.35           C
ATOM   4418 1HG1 VAL B 531     -12.593 182.096  34.454  1.00 43.35           H
ATOM   4419 2HG1 VAL B 531     -13.938 183.262  34.417  1.00 43.35           H
ATOM   4420 3HG1 VAL B 531     -12.752 183.230  33.091  1.00 43.35           H
ATOM   4421  CG2 VAL B 531     -14.825 180.697  34.104  1.00 40.15           C
ATOM   4422 1HG2 VAL B 531     -14.068 180.332  34.798  1.00 40.15           H
ATOM   4423 2HG2 VAL B 531     -15.293 179.851  33.600  1.00 40.15           H
ATOM   4424 3HG2 VAL B 531     -15.581 181.259  34.652  1.00 40.15           H
ATOM   4425  N   LEU B 532     -14.574 181.973  29.714  1.00 39.56           N
ATOM   4426  H   LEU B 532     -15.127 181.132  29.802  1.00 39.56           H
ATOM   4427  CA  LEU B 532     -14.051 182.269  28.372  1.00 37.67           C
ATOM   4428  HA  LEU B 532     -13.086 182.766  28.473  1.00 37.67           H
ATOM   4429  C   LEU B 532     -14.992 183.217  27.591  1.00 46.65           C
ATOM   4430  O   LEU B 532     -16.214 183.093  27.649  1.00 46.26           O
ATOM   4431  CB  LEU B 532     -13.836 180.949  27.595  1.00 43.16           C
ATOM   4432 1HB  LEU B 532     -14.795 180.435  27.529  1.00 43.16           H
ATOM   4433 2HB  LEU B 532     -13.518 181.201  26.583  1.00 43.16           H
ATOM   4434  CG  LEU B 532     -12.800 179.993  28.214  1.00 41.50           C
ATOM   4435  HG  LEU B 532     -13.079 179.803  29.250  1.00 41.50           H
ATOM   4436  CD1 LEU B 532     -12.784 178.660  27.467  1.00 40.97           C
ATOM   4437 1HD1 LEU B 532     -12.110 177.970  27.976  1.00 40.97           H
ATOM   4438 2HD1 LEU B 532     -12.443 178.812  26.443  1.00 40.97           H
ATOM   4439 3HD1 LEU B 532     -13.791 178.245  27.457  1.00 40.97           H
ATOM   4440  CD2 LEU B 532     -11.383 180.568  28.185  1.00 38.40           C
ATOM   4441 1HD2 LEU B 532     -10.686 179.829  28.579  1.00 38.40           H
ATOM   4442 2HD2 LEU B 532     -11.348 181.465  28.803  1.00 38.40           H
ATOM   4443 3HD2 LEU B 532     -11.107 180.821  27.162  1.00 38.40           H
ATOM   4444  N   GLY B 533     -14.425 184.167  26.845  1.00 49.99           N
ATOM   4445  H   GLY B 533     -13.417 184.198  26.794  1.00 49.99           H
ATOM   4446  CA  GLY B 533     -15.147 185.117  25.983  1.00 52.74           C
ATOM   4447 1HA  GLY B 533     -14.421 185.669  25.386  1.00 52.74           H
ATOM   4448 2HA  GLY B 533     -15.783 184.553  25.302  1.00 52.74           H
ATOM   4449  C   GLY B 533     -16.045 186.159  26.704  1.00 60.41           C
ATOM   4450  O   GLY B 533     -16.608 187.032  26.044  1.00 60.36           O
ATOM   4451  N   THR B 534     -16.166 186.102  28.034  1.00 56.31           N
ATOM   4452  H   THR B 534     -15.706 185.344  28.518  1.00 56.31           H
ATOM   4453  CA  THR B 534     -17.078 186.923  28.868  1.00 61.61           C
ATOM   4454  HA  THR B 534     -18.098 186.768  28.516  1.00 61.61           H
ATOM   4455  C   THR B 534     -16.788 188.438  28.845  1.00 69.09           C
ATOM   4456  O   THR B 534     -17.593 189.229  29.329  1.00 68.84           O
ATOM   4457  CB  THR B 534     -17.013 186.460  30.335  1.00 52.33           C
ATOM   4458  HB  THR B 534     -17.699 187.069  30.923  1.00 52.33           H
ATOM   4459  OG1 THR B 534     -15.697 186.596  30.854  1.00 53.18           O
ATOM   4460  HG1 THR B 534     -15.643 187.450  31.290  1.00 53.18           H
ATOM   4461  CG2 THR B 534     -17.404 184.994  30.498  1.00 47.42           C
ATOM   4462 1HG2 THR B 534     -17.501 184.772  31.561  1.00 47.42           H
ATOM   4463 2HG2 THR B 534     -16.648 184.345  30.058  1.00 47.42           H
ATOM   4464 3HG2 THR B 534     -18.361 184.827  30.003  1.00 47.42           H
ATOM   4465  N   GLY B 535     -15.632 188.858  28.330  1.00 66.09           N
ATOM   4466  H   GLY B 535     -14.969 188.167  28.011  1.00 66.09           H
ATOM   4467  CA  GLY B 535     -15.206 190.252  28.315  1.00 69.79           C
ATOM   4468 1HA  GLY B 535     -15.478 190.715  29.263  1.00 69.79           H
ATOM   4469 2HA  GLY B 535     -14.120 190.271  28.229  1.00 69.79           H
ATOM   4470  C   GLY B 535     -15.795 191.104  27.175  1.00 74.62           C
ATOM   4471  O   GLY B 535     -15.854 192.329  27.327  1.00 74.76           O
ATOM   4472  N   ALA B 536     -16.198 190.469  26.067  1.00 74.51           N
ATOM   4473  H   ALA B 536     -16.202 189.459  26.084  1.00 74.51           H
ATOM   4474  CA  ALA B 536     -16.550 191.091  24.775  1.00 71.57           C
ATOM   4475  HA  ALA B 536     -15.939 191.984  24.646  1.00 71.57           H
ATOM   4476  C   ALA B 536     -18.034 191.509  24.652  1.00 77.12           C
ATOM   4477  O   ALA B 536     -18.303 192.568  24.047  1.00 76.44           O
ATOM   4478  OXT ALA B 536     -18.937 190.746  25.050  1.00 76.44           O
ATOM   4479  CB  ALA B 536     -16.153 190.107  23.664  1.00 67.27           C
ATOM   4480 1HB  ALA B 536     -15.093 189.867  23.749  1.00 67.27           H
ATOM   4481 2HB  ALA B 536     -16.346 190.565  22.694  1.00 67.27           H
ATOM   4482 3HB  ALA B 536     -16.741 189.194  23.758  1.00 67.27           H
TER    4483      ALA B 536 
CONECT    1    2    3    4    5                              
CONECT    2    1                                             
CONECT    3    1                                             
CONECT    4    1                                             
CONECT    5    1    6    7                                   
CONECT    6    5                                             
CONECT    7    5    8    9                                   
CONECT 2574 2572 2575 2587                                   
CONECT 2587 2574 2588 2589                                   
CONECT 2588 2587                                             
CONECT 2589 2587 2590 2591 2592                              
CONECT 2590 2589                                             
CONECT 2591 2589                                             
CONECT 2592 2589                                             
CONECT 2593 2594 2595 2596 2597                              
CONECT 2594 2593                                             
CONECT 2595 2593                                             
CONECT 2596 2593                                             
CONECT 2597 2593 2598 2599                                   
CONECT 2598 2597                                             
CONECT 2599 2597 2600 2601                                   
CONECT 4267 4268 4269 4270 4271                              
CONECT 4268 4267                                             
CONECT 4269 4267                                             
CONECT 4270 4267                                             
CONECT 4271 4267 4272 4273                                   
CONECT 4272 4271                                             
CONECT 4273 4271 4274 4275                                   
END
